# Supplementary material for: Comparative Proteomic Analysis Reveals Varying Impact on Immune Responses in Phorbol 12-Myristate-13-Acetate-Mediated THP-1 Monocyte-to-Macrophage Differentiation
Source: Front Immunol. 2021 Jun 21;12:679458. doi: 10.3389/fimmu.2021.679458 (PMC8255674; doi:10.3389/fimmu.2021.679458)
Supplement: Supplementary file 1 [file Table_1.xlsx]

## Sheet: S1
S1. List of proteins identified from THP-1 macrophages in response to varying cell differentiation protocols using MS/MS (Pinto et al., 2020)
Accession	Gene Symbol	Description	B.A	C.A	C.B	AveExpr	F	P.Value	adj.P.Val	Protein FDR Confidence: Combined	Exp. q-value: Combined	Sum PEP Score	Coverage [%]	# Peptides	# PSMs	# Unique Peptides	# AAs	MW [kDa]	calc. pI	Score Sequest HT: Sequest HT	# Peptides (by Search Engine): Sequest HT	Biological Process	Cellular Component	Molecular Function	Pfam IDs	Entrez Gene ID	Ensembl Gene ID		Chromosome	KEGG Pathways	WikiPathways	Reactome Pathways	# Protein Pathway Groups	# Protein Groups	Modifications	Abundances (Scaled): A1	Abundances (Scaled): A2	Abundances (Scaled): A3	Abundances (Scaled): A4	Abundances (Scaled): B1	Abundances (Scaled): B2	Abundances (Scaled): B3	Abundances (Scaled): B4	Abundances (Scaled): C1	Abundances (Scaled): C2	Abundances (Scaled): C3	Abundances (Scaled): C4	Abundances (Normalized): A1	Abundances (Normalized): B1
P14780	MMP9	Matrix metalloproteinase-9 [OS=Homo sapiens]	0.137723	-5.30433	-5.44206	25.5837	757.864	2.34e-12	9.89e-09	High	0	306.571	44	25	272	25	707	78.4	6.06	760.12	25	cell differentiation;cell organization and biogenesis;cellular component movement;metabolic process;regulation of biological process;response to stimulus;transport	extracellular	catalytic activity;metal ion binding;protein binding	Pf00040, Pf00045, Pf00413	4318	ENSG00000100985.7		20	Estrogen signaling pathway; Transcriptional misregulation in cancer; TNF signaling pathway; Bladder cancer; Pathways in cancer; Hepatitis B; Endocrine resistance; Leukocyte transendothelial migration; Proteoglycans in cancer; MicroRNAs in cancer	Matrix Metalloproteinases; Osteopontin Signaling; Angiogenesis; TNF related weak inducer of apoptosis (TWEAK) Signaling Pathway; AGE/RAGE pathway; Spinal Cord Injury; IL1 and megakaryocytes in obesity; Photodynamic therapy-induced NF-kB survival signaling; Lung fibrosis; Endochondral Ossification	Collagen degradation; EPH-ephrin mediated repulsion of cells; Neutrophil degranulation; Assembly of collagen fibrils and other multimeric structures; Activation of Matrix Metalloproteinases; Signaling by SCF-KIT; Interleukin-4 and 13 signaling	39	1	Dimethyl [K76; K92; K115; K214; K356; K383; K384; K433; K559]	145.3	149.1	124.8	155.6	168.2	148.2	145.9	149.4	2.5	3.3	3.6	4.1	1.6833e+08	1.94909e+08
P02649	APOE	Apolipoprotein E [OS=Homo sapiens]	-3.12663	-1.01727	2.10936	25.0372	537.911	1.47e-11	3.11e-08	High	0	187.287	63	22	209	18	317	36.1	5.73	501.68	22	cell communication;cell organization and biogenesis;cellular homeostasis;metabolic process;regulation of biological process;response to stimulus;transport	cytoplasm;endoplasmic reticulum;endosome;extracellular;Golgi;membrane;nucleus;organelle lumen	antioxidant activity;catalytic activity;enzyme regulator activity;metal ion binding;protein binding;structural molecule activity;transporter activity	Pf01442	348	ENSG00000130203.9		19	Alzheimer's disease	Vitamin B12 Metabolism; Alzheimers Disease; Apoptosis-related network due to altered Notch3 in ovarian cancer; ApoE and miR-146 in inflammation and atherosclerosis; Statin Pathway	Post-translational protein phosphorylation; Regulation of Insulin-like Growth Factor (IGF) transport and uptake by Insulin-like Growth Factor Binding Proteins (IGFBPs); Retinoid metabolism and transport; Chylomicron remodeling; Scavenging by Class A Receptors; Transcriptional regulation by the AP-2 (TFAP2) family of transcription factors; Signaling by GPCR; HDL remodeling; Chylomicron assembly; C…	33	1	Dimethyl [K87; K93; K251; K260; K300]	184.3	196.4	194	191.6	20.3	24.5	19.9	20.3	79.7	87.8	91.5	89.6	8.67866e+07	9.54888e+06
P08670	VIM	Vimentin [OS=Homo sapiens]	-0.919086	-2.72986	-1.81077	30.7615	449.221	3.86e-11	4.34e-08	High	0	1392.93	90	56	3258	52	466	53.6	5.12	9247.78	56	cell differentiation;cell organization and biogenesis;cellular component movement;metabolic process;regulation of biological process;response to stimulus	cytoplasm;cytoskeleton;cytosol;membrane	protein binding;RNA binding;structural molecule activity	Pf00038, Pf04111, Pf04156, Pf04732, Pf05622, Pf10186	7431	ENSG00000026025.15		10	Epstein-Barr virus infection; MicroRNAs in cancer	Allograft Rejection; Spinal Cord Injury; Primary Focal Segmental Glomerulosclerosis FSGS; Apoptosis-related network due to altered Notch3 in ovarian cancer; Striated Muscle Contraction; TGF-B Signaling in Thyroid Cells for Epithelial-Mesenchymal Transition; T-Cell antigen Receptor (TCR) Signaling Pathway	Interleukin-4 and 13 signaling; Caspase-mediated cleavage of cytoskeletal proteins; Striated Muscle Contraction	20	1	Dimethyl [K97; K104; K120; K129; K139; K143; K168; K188; K223; K235; K236; K262; K282; K292; K334; K373; K390; K402; K439]	184.5	172.9	177.8	180.6	87.5	86.1	93.2	118.3	23.6	22.9	26.5	26.2	4235194015	2008089934
P34741	SDC2	syndecan-2 [OS=Homo sapiens]	-0.672531	-4.21319	-3.54066	20.8577	444.073	4.1e-11	4.34e-08	High	0	26.533	11	2	24	2	201	22.1	4.86	67.63	2	cell differentiation;cell organization and biogenesis;cellular component movement;metabolic process;regulation of biological process;response to stimulus	cell surface;membrane;organelle lumen	protein binding	Pf01034	6383	ENSG00000169439.11		8	Malaria; Cell adhesion molecules (CAMs); Proteoglycans in cancer	miRNA targets in ECM and membrane receptors	Post-translational protein phosphorylation; Regulation of Insulin-like Growth Factor (IGF) transport and uptake by Insulin-like Growth Factor Binding Proteins (IGFBPs); Defective B4GALT7 causes EDS, progeroid type; Retinoid metabolism and transport; Defective EXT2 causes exostoses 2; Syndecan interactions; Defective EXT1 causes exostoses 1, TRPS2 and CHDS; Signaling by GPCR; HS-GAG biosynthesis; …	39	1	Dimethyl [K120; K134]	151.9	214.1	230.6	141	103.2	122.4	112.1	89.1	7.8	12.5	7.4	8	5.55784e+06	3.77322e+06
Q16831	UPP1	uridine phosphorylase 1 [OS=Homo sapiens]	-0.472901	-2.68583	-2.21293	25.8053	386.306	8.64e-11	7.31e-08	High	0	195.124	55	16	162	16	310	33.9	7.88	397.55	16	cell communication;metabolic process;response to stimulus	cytoplasm;cytosol	catalytic activity	Pf01048	7378	ENSG00000183696.13		7	Drug metabolism - other enzymes; Metabolic pathways; Pyrimidine metabolism	Fluoropyrimidine Activity	Pyrimidine salvage; Pyrimidine catabolism	10	1	Dimethyl [K28; K30; K54; K164; K174; K230; K232; K304]	144.3	176.6	169.3	160.5	98.5	119.8	129.6	108.1	21.1	26	23.9	22.3	1.08048e+08	7.37769e+07
P11166	SLC2A1	Solute carrier family 2, facilitated glucose transporter member 1 [OS=Homo sapiens]	-0.716987	-2.47034	-1.75335	24.1901	347.265	1.52e-10	1.08e-07	High	0	57.275	12	5	62	5	492	54	8.72	142.63	5	cell communication;cell organization and biogenesis;metabolic process;regulation of biological process;response to stimulus;transport	cytoplasm;cytoskeleton;cytosol;membrane;nucleus	protein binding;transporter activity	Pf00083, Pf07690, Pf13347	6513	ENSG00000117394.20		1	HTLV-I infection; Pathways in cancer; Adipocytokine signaling pathway; Renal cell carcinoma; Central carbon metabolism in cancer; Thyroid hormone signaling pathway; Bile secretion; Insulin resistance; HIF-1 signaling pathway; Glucagon signaling pathway; Insulin secretion	Cori Cycle; NRF2 pathway; Photodynamic therapy-induced HIF-1 survival signaling; Angiopoietin Like Protein 8 Regulatory Pathway; Focal Adhesion-PI3K-Akt-mTOR-signaling pathway; Insulin Signaling; Glycolysis and Gluconeogenesis	Lactose synthesis; Defective SLC2A1 causes GLUT1 deficiency syndrome 1 (GLUT1DS1); Cellular hexose transport; Regulation of insulin secretion; Vitamin C (ascorbate) metabolism	33	1	Dimethyl [K245; K256; K477]	179.7	185.4	161.4	159.3	99	102	93.7	105.9	31.6	26.2	28.5	27.4	4.26627e+07	2.34918e+07
Q9BQ67	GRWD1	Glutamate-rich WD repeat-containing protein 1 [OS=Homo sapiens]	-3.07406	-3.6766	-0.602532	24.4468	331.056	1.97e-10	1.11e-07	High	0	127.607	26	7	69	7	446	49.4	4.92	203.95	7	cell organization and biogenesis;metabolic process	chromosome;cytosol;nucleus	DNA binding;protein binding;RNA binding	Pf00400, Pf12265	83743	ENSG00000105447.12		19	NA	NA	NA	0	1	Dimethyl [K172; K333]	274.4	277.6	213.9	244.1	41	22.5	27.8	26.4	20.8	18.2	17.4	16.1	1.20374e+08	1.79706e+07
P08571	CD14	Monocyte differentiation antigen CD14 [OS=Homo sapiens]	-2.47557	0.721823	3.19739	26.9775	324.019	2.2e-10	1.11e-07	High	0	346.663	49	15	486	15	375	40.1	6.23	1673.42	15	cell death;defense response;regulation of biological process;response to stimulus;transport	cell surface;extracellular;Golgi;membrane	protein binding;receptor activity;signal transducer activity	NA	929	ENSG00000170458.13		5	Legionellosis; Phagosome; MAPK signaling pathway; Regulation of actin cytoskeleton; Tuberculosis; Pathogenic Escherichia coli infection; Salmonella infection; Pertussis; NF-kappa B signaling pathway; Toll-like receptor signaling pathway; Hematopoietic cell lineage; Transcriptional misregulation in cancer; Amoebiasis	Regulation of toll-like receptor signaling pathway; Pathogenic Escherichia coli infection; MAPK Signaling Pathway; Regulation of Actin Cytoskeleton; Toll-like receptor signaling pathway	MyD88:Mal cascade initiated on plasma membrane; IRAK2 mediated activation of TAK1 complex upon TLR7/8 or 9 stimulation; IKK complex recruitment mediated by RIP1; Ligand-dependent caspase activation; IRAK4 deficiency (TLR2/4); ER-Phagosome pathway; TRAF6-mediated induction of TAK1 complex within TLR4 complex; Activated TLR4 signalling; Neutrophil degranulation; Activation of IRF3/IRF7 mediated by …	56	1	Dimethyl [K87; K119; K127; K169; K173; K220]	117	100.7	121.5	107.2	24.2	15.5	17.5	22.2	165.6	164.2	175.4	169	206785166	4.27613e+07
O60711-1	LPXN	Leupaxin [OS=Homo sapiens]	-0.632769	-2.89988	-2.26711	24.4744	320.114	2.35e-10	1.11e-07	High	0	209.538	39	13	145	13	386	43.3	6.01	420.1	13	cell organization and biogenesis;metabolic process;regulation of biological process;response to stimulus	cytoplasm;cytosol;membrane;nucleus	metal ion binding;protein binding	Pf00412	9404	ENSG00000110031.12		11	NA	NA	NA	0	1	Dimethyl [K106; K121; K125; K157; K162; K260; K269; K347; K373; K382]	181.1	185.7	166.1	153.3	113.7	115.1	82.9	116.9	25.4	21.8	21.1	16.8	5.64915e+07	3.54683e+07
Q10588	BST1	ADP-ribosyl cyclase/cyclic ADP-ribose hydrolase 2 [OS=Homo sapiens]	1.6324	2.26643	0.634031	24.7212	307.186	2.93e-10	1.24e-07	High	0	123.681	48	11	95	11	318	35.7	7.8	227.83	11	metabolic process;regulation of biological process;response to stimulus;transport	extracellular;membrane	catalytic activity	Pf02267	683	ENSG00000109743.10		4	Nicotinate and nicotinamide metabolism; Pancreatic secretion; Metabolic pathways; Salivary secretion	NAD+ biosynthetic pathways	Neutrophil degranulation; Post-translational modification: synthesis of GPI-anchored proteins; Nicotinate metabolism	15	1	Dimethyl [K216]	38.9	36.1	36.2	31.7	110.3	102.1	97.9	116.2	171	155.8	148.3	155.6	1.23844e+07	3.50961e+07
B0I1T2-1	MYO1G	unconventional myosin-Ig [OS=Homo sapiens]	1.45739	2.27862	0.821235	24.6127	290.148	3.97e-10	1.51e-07	High	0	173.06	26	20	104	20	1018	116.4	8.73	279.48	20	cellular component movement;regulation of biological process;response to stimulus;transport	membrane	catalytic activity;motor activity;nucleotide binding;protein binding	Pf00063, Pf06017	64005	ENSG00000136286.14		7	NA	NA	NA	0	1	Dimethyl [K690; K898]	35.4	44.7	36.9	31.8	92.4	115	90	94.6	150.7	176.7	171.7	160.1	1.04831e+07	2.73812e+07
P31350-1	RRM2	ribonucleoside-diphosphate reductase subunit M2 [OS=Homo sapiens]	-3.36631	-5.07502	-1.70871	21.5253	285.884	4.29e-10	1.51e-07	High	0	75.14	36	12	55	12	389	44.8	5.38	145.75	12	metabolic process;regulation of biological process	cytoplasm;cytosol	catalytic activity;metal ion binding;protein binding	Pf00268	6241	ENSG00000171848.13		2	Glutathione metabolism; Metabolic pathways; Purine metabolism; Pyrimidine metabolism; p53 signaling pathway	Fluoropyrimidine Activity; Retinoblastoma (RB) in Cancer; Hepatitis C and Hepatocellular Carcinoma; Nucleotide Metabolism	Activation of E2F1 target genes at G1/S; Interconversion of nucleotide di- and triphosphates; Transcriptional Regulation by E2F6	22	1	Dimethyl [K30; K59; K217; K278; K283; K311; K358]	248.4	280.2	267.7	274.1	30.4	24.9	24.4	19.8	4.7	9.7	6.5	9.1	2.14849e+07	2.62551e+06
O43175	PHGDH	D-3-phosphoglycerate dehydrogenase [OS=Homo sapiens]	1.0731	2.32097	1.24788	27.1741	278.891	4.89e-10	1.59e-07	High	0	355.778	60	24	468	24	533	56.6	6.71	1256.22	24	metabolic process	cytosol	catalytic activity;nucleotide binding	Pf00389, Pf02826	26227	ENSG00000092621.11		1	Biosynthesis of amino acids; Carbon metabolism; Metabolic pathways; Glycine, serine and threonine metabolism	Trans-sulfuration and one carbon metabolism	Serine biosynthesis	9	1	Dimethyl [K21; K33; K146; K170; K289; K351; K364; K380]	35.6	41.2	39.9	40.2	80.7	77.8	70.3	95.6	184.1	179.2	168.3	187.2	6.23065e+07	1.41272e+08
P68133	ACTA1	Actin, alpha skeletal muscle [OS=Homo sapiens]	5.45471	4.90908	-0.54563	24.4915	267.512	6.1e-10	1.85e-07	High	0	900.55	76	32	8816	3	377	42	5.39	20256.6	32	cell organization and biogenesis;cellular component movement;regulation of biological process;response to stimulus	cytoplasm;cytoskeleton;cytosol	nucleotide binding;protein binding;structural molecule activity	Pf00022	58	ENSG00000143632.14		1	NA	Myometrial Relaxation and Contraction Pathways; Fas Ligand (FasL) pathway and Stress induction of Heat Shock Proteins (HSP) regulation; Association Between Physico-Chemical Features and Toxicity Associated Pathways; Striated Muscle Contraction	Striated Muscle Contraction	6	1	Dimethyl [K52; K63; K70; K86; K193; K215; K217; K240; K293; K317; K328; K330; K338]	3.3	6.4	3.6	3.9	159.8	142.4	169.4	242.2	145.8	77.5	123	122.8	1.72577e+06	8.39657e+07
Q8WUJ3-1	KIAA1199; CEMIP	Cell migration-inducing and hyaluronan-binding protein [OS=Homo sapiens]	3.39578	0.256687	-3.13909	18.9773	260.324	7.05e-10	1.99e-07	High	0	16.678	4	4	7	4	1361	152.9	7.85	17.4	4	metabolic process;regulation of biological process	cytoplasm;endoplasmic reticulum;extracellular;membrane;nucleus	catalytic activity;protein binding	Pf10162, Pf13330	57214	ENSG00000103888.16		15	NA	NA	Hyaluronan biosynthesis and export	5	1	NA	24.8	29.4	29.1	19.1	182	316.1	301.1	195.6	26.1	30.9	22.2	23.5	261651	1.91875e+06
P01584	IL1B	Interleukin-1 beta [OS=Homo sapiens]	3.81277	-1.0206	-4.83336	24.1237	248.599	9e-10	2.29e-07	High	0	149.052	55	11	143	11	269	30.7	4.83	415.18	11	cell communication;cell death;cellular component movement;defense response;metabolic process;regulation of biological process;response to stimulus	cytoplasm;cytosol;extracellular;vacuole	protein binding	Pf00340, Pf02394	3553	ENSG00000125538.11		2	Tuberculosis; Leishmaniasis; Graft-versus-host disease; Prion diseases; Measles; Inflammatory bowel disease (IBD); Cytosolic DNA-sensing pathway; NF-kappa B signaling pathway; African trypanosomiasis; Antifolate resistance; Herpes simplex infection; NOD-like receptor signaling pathway; Salmonella infection; Type I diabetes mellitus; Influenza A; Amoebiasis; Malaria; Cytokine-cytokine receptor int…	Nucleotide-binding Oligomerization Domain (NOD) pathway; Regulation of toll-like receptor signaling pathway; Serotonin Transporter Activity; Selenium Micronutrient Network; Vitamin B12 Metabolism; Folate Metabolism; IL-1 signaling pathway; Leptin signaling pathway; Alzheimers Disease; Allograft Rejection; Spinal Cord Injury; IL1 and megakaryocytes in obesity; Aryl Hydrocarbon Receptor Pathway; My…	CLEC7A/inflammasome pathway; Interleukin-10 signaling; Interleukin-4 and 13 signaling; Interleukin-1 processing	67	1	Dimethyl [K143]	18	22.1	18.8	20.4	203.9	257.3	307.4	314.2	6	15.2	9.3	7.5	8.89054e+06	1.00637e+08
P46013	MKI67	Proliferation marker protein Ki-67 [OS=Homo sapiens]	-1.67487	-2.5138	-0.838928	21.4089	247.635	9.19e-10	2.29e-07	High	0	57.06	7	12	27	12	3256	358.5	9.45	71.64	12	cell proliferation;metabolic process;regulation of biological process;response to stimulus	chromosome;cytoplasm;membrane;nucleus	DNA binding;nucleotide binding;protein binding;RNA binding	Pf00498, Pf08065, Pf15276	4288	ENSG00000148773.13		10	NA	Primary Focal Segmental Glomerulosclerosis FSGS	NA	1	1	Dimethyl [K1035; K1043; K1063; K1153; K1367; K1643; K1651; K1671; K1938; K2097; K2100; K2138; K2366; K2421; K2634; K2644; K2652; K2653; K2873; K2880]	210.4	241.5	222.2	150.6	59.3	79.2	50.4	55.6	32.8	39.4	33.4	25.2	8.31533e+06	2.34249e+06
P21589-1	NT5E	5'-nucleotidase [OS=Homo sapiens]	-1.03149	-2.77423	-1.74274	24.5214	244.046	9.93e-10	2.34e-07	High	0	250.507	43	19	129	19	574	63.3	7.03	346.99	19	metabolic process;regulation of biological process	cell surface;cytosol;membrane	catalytic activity;metal ion binding;nucleotide binding	Pf00149, Pf02872, Pf09587	4907	ENSG00000135318.11		6	Metabolic pathways; Purine metabolism; Pyrimidine metabolism; Nicotinate and nicotinamide metabolism	Differentiation Pathway; NAD+ metabolism	Pyrimidine catabolism; Purine catabolism; Nicotinate metabolism	14	1	Dimethyl [K50; K133; K145; K147; K162; K179; K206; K208; K227; K256; K274; K285; K488; K494; K512; K534]	208.2	176	172.9	190.7	82.9	81.4	96.8	90.7	22.1	27.9	25	25.5	6.556e+07	2.60996e+07
P01137	TGFB1	Transforming growth factor beta-1 [OS=Homo sapiens]	0.264819	-2.42742	-2.69224	22.1756	240.153	1.08e-09	2.35e-07	High	0	103.22	37	11	52	10	390	44.3	8.53	134.5	11	cell death;cell differentiation;cell growth;cell organization and biogenesis;cell proliferation;cellular component movement;cellular homeostasis;defense response;metabolic process;regulation of biological process;response to stimulus;transport	cell surface;cytoplasm;extracellular;membrane;nucleus;organelle lumen	enzyme regulator activity;protein binding	Pf00019, Pf00688	7040	NA		19	TGF-beta signaling pathway; Cell cycle; Pathways in cancer; Pancreatic cancer; Toxoplasmosis; Hippo signaling pathway; Inflammatory bowel disease (IBD); Intestinal immune network for IgA production; AGE-RAGE signaling pathway in diabetic complications; FoxO signaling pathway; Malaria; Leishmaniasis; Amoebiasis; Hypertrophic cardiomyopathy (HCM); Renal cell carcinoma; Dilated cardiomyopathy; Chaga…	MicroRNAs in cardiomyocyte hypertrophy; TFs Regulate miRNAs related to cardiac hypertrophy; Cell Cycle; Interleukin-11 Signaling Pathway; Corticotropin-releasing hormone signaling pathway; Adipogenesis; Cardiac Hypertrophic Response; Differentiation Pathway; IL-3 Signaling Pathway; Extracellular vesicle-mediated signaling in recipient cells; TGF-beta Signaling Pathway; MAPK Signaling Pathway; End…	SMAD2/3 Phosphorylation Motif Mutants in Cancer; TGFBR2 Kinase Domain Mutants in Cancer; TGFBR1 LBD Mutants in Cancer; UCH proteinases; Transcriptional regulation of white adipocyte differentiation; Downregulation of TGF-beta receptor signaling; RUNX3 regulates p14-ARF; Molecules associated with elastic fibres; Syndecan interactions; Platelet degranulation ; ECM proteoglycans; TGFBR2 MSI Frameshi…	98	1	Dimethyl [K42; K56; K106; K163; K173]	137.9	110.7	137.2	130.6	180.6	133.5	137.1	144.4	21.1	25.2	21	20.7	8.88462e+06	1.16388e+07
P02549-1	SPTA1	spectrin alpha chain, erythrocytic 1 [OS=Homo sapiens]	-7.74933	-4.93884	2.81049	21.173	237.466	1.15e-09	2.35e-07	Medium	0.024	3.047	0	1	7	1	2419	279.8	5.05	13.26	1	cell organization and biogenesis;cellular component movement;metabolic process;regulation of biological process;response to stimulus;transport	cytoplasm;cytoskeleton;cytosol;membrane	metal ion binding;protein binding;structural molecule activity	Pf00018, Pf00435, Pf07653, Pf08726, Pf14604	6708	ENSG00000163554.12		1	Apoptosis	NA	Interaction between L1 and Ankyrins; COPI-mediated anterograde transport; RAF/MAP kinase cascade; NCAM signaling for neurite out-growth; Interleukin-20 family signaling	22	1	NA	329.5	271.7	283.6	274.9	1	1	3.3	0.8	10.4	8	8.2	7.7	5.59773e+07	171834
P15309-1	ACPP	Prostatic acid phosphatase [OS=Homo sapiens]	0.0462211	2.27706	2.23084	23.5405	235.412	1.2e-09	2.35e-07	High	0	65.187	26	8	66	8	386	44.5	6.24	173.11	8	cell organization and biogenesis;metabolic process;regulation of biological process;transport	extracellular;membrane;nucleus;vacuole	catalytic activity;protein binding	Pf00328	55	ENSG00000014257.15		3	NA	NA	Neutrophil degranulation	3	1	Dimethyl [K173; K179; K208; K251; K272]	41.7	60	44.1	40.4	45.8	52.1	37.1	49.1	186.2	264.4	187.7	191.3	6.63193e+06	7.27021e+06
Q9P0V8-1	SLAMF8	SLAM family member 8 [OS=Homo sapiens]	-0.912664	-2.67839	-1.76573	23.6034	234.762	1.22e-09	2.35e-07	High	0	20.825	7	2	34	2	285	31.6	6.21	78.86	2	NA	membrane	NA	Pf13927	56833	ENSG00000158714.10		1	NA	NA	NA	0	1	Dimethyl [K120]	188.3	224	172.9	141.3	102.6	95	94.2	76.5	33.9	27.5	24.3	19.5	3.14106e+07	1.7115e+07
Q6ZS81-1	WDFY4	WD repeat- and FYVE domain-containing protein 4 [OS=Homo sapiens]	-0.700773	-2.05601	-1.35524	25.2963	230.212	1.35e-09	2.49e-07	High	0	439.602	21	48	215	48	3184	353.4	6.32	560.97	48	NA	membrane	protein binding	Pf00400, Pf02138, Pf14844	57705	ENSG00000128815.19		10	NA	NA	NA	0	1	Dimethyl [K50; K60; K109; K130; K370; K381; K395; K556; K1512; K1685; K1914; K1944; K1967; K2102; K2104; K2120; K2142; K2148; K2155; K2169; K2179; K2243; K2316; K2321; K2387; K2389; K2796; K2811; K2861; K2874; K2885]	163.1	181.9	158.4	156.8	96.8	102.5	102	91.3	39.1	40	39.8	28.4	7.73296e+07	4.59002e+07
Q9Y617-1	PSAT1	phosphoserine aminotransferase [OS=Homo sapiens]	1.32386	2.75804	1.43418	25.2094	221.478	1.66e-09	2.93e-07	High	0	119.496	67	19	110	19	370	40.4	7.66	287.94	19	metabolic process	cytoplasm;cytosol	catalytic activity	Pf00266	29968	ENSG00000135069.13		9	Biosynthesis of amino acids; Vitamin B6 metabolism; Glycine, serine and threonine metabolism; Metabolic pathways; Carbon metabolism	Trans-sulfuration and one carbon metabolism	Serine biosynthesis	10	1	Dimethyl [K94; K333]	29.7	35.2	32	26.5	61.6	88.9	71.4	77.7	154.3	252.6	195	175.2	1.46619e+07	3.04586e+07
O43312-1	MTSS1	Metastasis suppressor protein 1 [OS=Homo sapiens]	0.551109	-3.18738	-3.73849	24.4337	219.542	1.74e-09	2.94e-07	High	0	312.344	41	20	188	20	755	82.2	6.92	558.07	20	cell differentiation;cell organization and biogenesis;cell proliferation;cellular component movement;regulation of biological process;response to stimulus	cytoplasm;cytoskeleton	protein binding	Pf02205, Pf08397	9788	ENSG00000170873.18		8	NA	NA	NA	0	1	Dimethyl [K36; K60; K124; K128; K172; K181; K235; K248; K333; K410; K432; K612]	120.8	148.4	102.5	108.2	169.9	166	154.5	179.8	18.5	9.3	12.8	9.3	4.29468e+07	6.04031e+07
P05496	ATP5G1	ATP synthase F(0) complex subunit C1, mitochondrial [OS=Homo sapiens]	6.85088	6.79729	-0.053595	21.5603	209.422	2.23e-09	3.63e-07	High	0.006	6.418	5	1	18	1	136	14.3	9.74	33.4	1	cell organization and biogenesis;metabolic process;transport	membrane;mitochondrion	catalytic activity;protein binding;transporter activity	Pf00137	516	ENSG00000159199.13		17	Parkinson's disease; Oxidative phosphorylation; Huntington's disease; Alzheimer's disease; Metabolic pathways	Electron Transport Chain; Oxidative phosphorylation	Cristae formation; Mitochondrial protein import; Formation of ATP by chemiosmotic coupling	16	1	Dimethyl [K68]	0.6	2.7	2.5	0.9	85.6	188.2	180.1	170.5	96	178.7	171.3	123.1	63328	9.03421e+06
Q9Y6M7-13	SLC4A7	Isoform 13 of Sodium bicarbonate cotransporter 3 [OS=Homo sapiens]	-0.0912372	-2.72936	-2.63812	24.5022	206.535	2.4e-09	3.76e-07	High	0	182.965	23	22	156	21	1135	127.7	6.8	422.32	22	cellular homeostasis;transport	membrane	transporter activity	Pf00359, Pf00955, Pf07565	9497	NA		3	NA	NA	NA	0	1	Dimethyl [K32; K43; K62; K276; K362; K388; K433; K450; K475; K775; K1027; K1068; K1102]	155.6	178	118.1	136.4	146.2	149.6	108.5	125	17.9	27.6	22.1	15	4.94108e+07	4.64075e+07
P21980	TGM2	Protein-glutamine gamma-glutamyltransferase 2 [OS=Homo sapiens]	-1.54952	-2.17203	-0.622504	25.3976	200.296	2.82e-09	4.26e-07	High	0	297.677	42	24	206	24	687	77.3	5.22	582.28	24	cell organization and biogenesis;cellular homeostasis;metabolic process;regulation of biological process;response to stimulus;transport	cytoplasm;cytosol;endoplasmic reticulum;membrane;mitochondrion	catalytic activity;metal ion binding;nucleotide binding;protein binding	Pf00868, Pf00927, Pf01841	7052	ENSG00000198959.11		20	Huntington's disease	NA	NA	1	1	Dimethyl [K387; K414; K425; K444; K468; K527; K540; K550; K562; K590; K649; K663; K672; K674]	203.8	201.2	196.7	179.1	68.2	57.7	58.9	74.4	39.5	42.9	34.7	42.9	1.09396e+08	3.65907e+07
A0MZ66	KIAA1598; SHTN1	Shootin-1 [OS=Homo sapiens]	-5.63656	-5.8288	-0.192244	21.0195	196.942	3.08e-09	4.5e-07	High	0.004	7.634	3	2	19	2	631	71.6	5.33	36.55	2	cell organization and biogenesis;cellular component movement;development;regulation of biological process;response to stimulus	cytoplasm;cytoskeleton	protein binding	NA	57698	ENSG00000187164.19		10	NA	NA	Recycling pathway of L1	4	1	Dimethyl [K169; K343]	222.9	189	324	424.1	3.9	4.4	7.9	5.5	3.6	3.5	7.5	3.8	2.70764e+07	472086
P01033	TIMP1	Metalloproteinase inhibitor 1 [OS=Homo sapiens]	-0.795395	-3.19308	-2.39768	23.0237	190.799	3.64e-09	5.14e-07	High	0	50.108	43	6	29	6	207	23.2	8.1	82.14	6	cell organization and biogenesis;metabolic process;regulation of biological process;response to stimulus;transport	extracellular;organelle lumen	enzyme regulator activity;metal ion binding;protein binding	Pf00965	7076	ENSG00000102265.11		X	HIF-1 signaling pathway	Matrix Metalloproteinases; IL1 and megakaryocytes in obesity; Lung fibrosis; IL-6 signaling pathway	Platelet degranulation ; Post-translational protein phosphorylation; Regulation of Insulin-like Growth Factor (IGF) transport and uptake by Insulin-like Growth Factor Binding Proteins (IGFBPs); Activation of Matrix Metalloproteinases; Interleukin-10 signaling; Interleukin-4 and 13 signaling	21	1	Dimethyl [K111; K180]	178.9	192.2	196.4	152.2	91.1	126.5	115.3	73.1	15.6	20.6	25	13.1	2.21429e+07	1.12777e+07
Q9ULW0	TPX2	Targeting protein for Xklp2 [OS=Homo sapiens]	-6.98431	-2.11365	4.87066	20.0581	235.014	5.07e-09	6.93e-07	High	0	28.631	13	7	21	7	747	85.6	9.23	52.68	7	cell death;cell division;cell organization and biogenesis;cell proliferation;regulation of biological process	cytoplasm;cytoskeleton;cytosol;nucleus	nucleotide binding;protein binding	Pf09041, Pf12214	22974	ENSG00000088325.15		20	NA	Gastric Cancer Network 1	Regulation of TP53 Activity through Phosphorylation; AURKA Activation by TPX2	12	1	Dimethyl [K167; K168; K182; K248; K249; K347; K348; K357; K524; K582; K583; K641]	268	321.5	212.3	190.9	1.6	3.7	1	NA	33.4	56.9	59	51.5	8.89354e+06	53894.1
Q86VB7-4	CD163	Isoform 4 of Scavenger receptor cysteine-rich type 1 protein M130 [OS=Homo sapiens]	-0.299268	-3.83255	-3.53328	21.6493	176.706	5.45e-09	7.21e-07	High	0	68.719	10	8	33	8	1154	124.9	6.25	99.56	8	defense response;response to stimulus;transport	extracellular;membrane	protein binding;receptor activity	Pf00530	9332	NA		12	NA	NA	NA	0	1	Dimethyl [K260; K945; K1030]	142.4	190.9	188	133.5	124.3	121.6	116.5	137.8	10.5	19.5	6.8	8.1	8.15576e+06	7.1222e+06
Q9Y6A5	TACC3	Transforming acidic coiled-coil-containing protein 3 [OS=Homo sapiens]	-3.8036	-2.32585	1.47775	20.9868	170.438	6.59e-09	8.45e-07	High	0	77.392	20	11	34	11	838	90.3	5.05	88.93	11	cell division;cell organization and biogenesis;cell proliferation;metabolic process;regulation of biological process	cytoplasm;cytoskeleton	protein binding	Pf05010, Pf05149, Pf05557	10460	ENSG00000013810.18		4	RNA transport	NA	NA	1	1	Dimethyl [K100; K225; K649; K692; K727; K819]	281.3	262.5	214.3	204.1	13.2	14.9	13.6	24.8	38.7	46.6	39.5	46.5	1.12818e+07	528098
P22694-1	PRKACB	cAMP-dependent protein kinase catalytic subunit beta [OS=Homo sapiens]	-6.94874	-4.2298	2.71894	21.7524	167.743	7.16e-09	8.71e-07	High	0	59.58	29	11	43	3	351	40.6	8.78	85.54	11	cell organization and biogenesis;coagulation;metabolic process;regulation of biological process;response to stimulus	cytoplasm;cytosol;membrane;nucleus	catalytic activity;metal ion binding;nucleotide binding;protein binding	Pf00069, Pf07714, Pf14531	5567	ENSG00000142875.19		1	Insulin signaling pathway; Circadian entrainment; HTLV-I infection; Vasopressin-regulated water reabsorption; cAMP signaling pathway; Prion diseases; MAPK signaling pathway; Adrenergic signaling in cardiomyocytes; Retrograde endocannabinoid signaling; Endocrine resistance; Serotonergic synapse; Renin secretion; Thyroid hormone signaling pathway; Parkinson's disease; Inflammatory mediator regulati…	AMP-activated Protein Kinase (AMPK) Signaling; miRs in Muscle Cell Differentiation; Dopamine metabolism; Common Pathways Underlying Drug Addiction; Myometrial Relaxation and Contraction Pathways; G Protein Signaling Pathways; Chemokine signaling pathway; Calcium Regulation in the Cardiac Cell; Sudden Infant Death Syndrome (SIDS) Susceptibility Pathways	Triglyceride catabolism; Glycolysis; ROBO receptors bind AKAP5; HDL assembly; GLI3 is processed to GLI3R by the proteasome; Vasopressin regulates renal water homeostasis via Aquaporins; Factors involved in megakaryocyte development and platelet production; Signaling by GPCR; Rap1 signalling; Degradation of GLI1 by the proteasome; PKA activation in glucagon signalling; Degradation of GLI2 by the p…	128	1	Dimethyl [K267; K280; K310; K318]	520.7	264.1	178.5	176.1	3.2	2.2	2.5	0.8	18.8	11.3	9.1	12.6	1.02423e+08	638357
Q9BZJ3	TPSD1	Tryptase delta [OS=Homo sapiens]	5.68668	2.62972	-3.05696	18.3074	468.201	7.2e-09	8.71e-07	Low	0.088	1.494	3	1	2	1	242	26.6	5.91	2.9	1	metabolic process	extracellular	catalytic activity	Pf00089	23430	ENSG00000095917.13		16	NA	NA	NA	0	1	NA	5.2	NA	6.3	NA	285.4	380.8	206.9	231.8	25.8	NA	30.3	27.6	33840.8	1.86509e+06
Q96BM9	ARL8A	ADP-ribosylation factor-like protein 8A [OS=Homo sapiens]	4.00338	4.32984	0.326465	21.72	165.498	7.69e-09	9.04e-07	High	0	193.395	56	10	190	4	186	21.4	7.77	623.66	10	cell division;regulation of biological process;response to stimulus;transport	cytoplasm;endosome;membrane;vacuole	catalytic activity;nucleotide binding;protein binding;signal transducer activity	Pf00025, Pf00071, Pf00503, Pf04670, Pf08477, Pf09439	127829	ENSG00000143862.7		1	NA	NA	Neutrophil degranulation	3	1	Dimethyl [K103; K117; K131; K141; K146; K165; K167; K182]	12.1	6.8	9.1	6.8	137.4	89.7	136.1	165	184.8	103.6	166.6	182.1	780588	8.84409e+06
Q12834	CDC20	cell division cycle protein 20 homolog [OS=Homo sapiens]	-2.85624	-0.723432	2.13281	21.7829	163.021	8.32e-09	9.42e-07	High	0	90.121	31	10	37	10	499	54.7	9.23	99.62	10	cell differentiation;cell division;cell organization and biogenesis;metabolic process;regulation of biological process	cytoplasm;cytoskeleton;cytosol	enzyme regulator activity;protein binding	Pf00400	991	ENSG00000117399.13		1	Cell cycle; HTLV-I infection; Viral carcinogenesis; Oocyte meiosis; Ubiquitin mediated proteolysis	Cell Cycle	Inactivation of APC/C via direct inhibition of the APC/C complex; APC/C:Cdc20 mediated degradation of Cyclin B; Ub-specific processing proteases; Phosphorylation of Emi1; APC-Cdc20 mediated degradation of Nek2A; APC/C:Cdh1 mediated degradation of Cdc20 and other APC/C:Cdh1 targeted proteins in late mitosis/early G1; Antigen processing: Ubiquitination & Proteasome degradation; APC/C:Cdc20 mediated…	46	1	Dimethyl [K97; K136; K155; K359]	182.8	162.2	184.3	176	24.4	30.2	22.5	17.4	112.7	109.3	114.1	64.2	9.22883e+06	1.23114e+06
Q9UBG0	MRC2	C-type mannose receptor 2 [OS=Homo sapiens]	-1.72896	0.622569	2.35153	21.9881	162.498	8.46e-09	9.42e-07	High	0	108.523	13	13	43	13	1479	166.6	5.83	116.99	13	cell differentiation;metabolic process;regulation of biological process;response to stimulus;transport	membrane	protein binding;receptor activity;signal transducer activity	Pf00040, Pf00059	9902	ENSG00000011028.13		17	Phagosome; Tuberculosis	NA	Cross-presentation of soluble exogenous antigens (endosomes)	7	1	Dimethyl [K506; K982; K1109]	115.9	126.5	119.8	85	37.8	26.4	30	34.4	163.6	159	160	141.7	6.02082e+06	1.96085e+06
Q99523	SORT1	Sortilin [OS=Homo sapiens]	-2.29228	1.19567	3.48795	21.2718	208.634	8.99e-09	9.76e-07	High	0	35.746	8	4	16	4	831	92	5.74	41.27	4	cell differentiation;cell organization and biogenesis;development;regulation of biological process;response to stimulus;transport	cell surface;cytosol;endoplasmic reticulum;endosome;Golgi;membrane;nucleus;vacuole	protein binding;receptor activity;signal transducer activity	NA	6272	ENSG00000134243.11		1	Lysosome; Neurotrophin signaling pathway	Brain-Derived Neurotrophic Factor (BDNF) signaling pathway	Golgi Associated Vesicle Biogenesis	8	1	Dimethyl [K818]	86.2	122.8	91.1	75.9	15	NA	21.5	15.9	189.3	176.5	231.5	174.4	2.96574e+06	516251
Q86U38	NOP9	Nucleolar protein 9 [OS=Homo sapiens]	0.138458	3.50363	3.36517	22.7591	159.256	9.4e-09	9.94e-07	High	0	29.141	13	5	18	4	636	69.4	7.28	32.34	5	NA	NA	RNA binding	NA	161424	ENSG00000196943.12		14	NA	NA	NA	0	1	Dimethyl [K611]	37.4	22.2	21.2	18.3	43.5	21.8	19.9	21.4	252.2	260.4	235.6	246.1	5.00337e+06	5.82001e+06
Q86W92-1	PPFIBP1	Liprin-beta-1 [OS=Homo sapiens]	0.959542	-2.26831	-3.22785	20.8292	205.677	9.62e-09	9.94e-07	High	0	64.12	19	12	25	11	1011	114	5.55	68.32	12	cell organization and biogenesis;metabolic process	cytosol;membrane	protein binding	Pf00536, Pf04111, Pf05483, Pf05911, Pf07647	8496	ENSG00000110841.13		12	NA	NA	Receptor-type tyrosine-protein phosphatases	3	1	Dimethyl [K113; K133; K310; K322]	94.5	147	86.9	78	174.8	263	154.1	145.9	NA	23	19.6	13.2	2.41932e+06	4.47366e+06
Q9H4M9	EHD1	EH domain-containing protein 1 [OS=Homo sapiens]	0.645433	-1.50845	-2.15389	25.9129	155.253	1.07e-08	1.08e-06	High	0	349.962	67	32	252	28	534	60.6	6.83	674.49	32	cell organization and biogenesis;coagulation;regulation of biological process;response to stimulus;transport	endosome;membrane	metal ion binding;nucleotide binding;protein binding	Pf00350, Pf01926, Pf12763	10938	ENSG00000110047.17		11	Endocytosis	Insulin Signaling	Factors involved in megakaryocyte development and platelet production	4	1	Dimethyl [K12; K13; K193; K205; K242; K269; K280; K293; K299; K315; K324; K358; K370; K410; K443; K445; K461; K492; K509; K511; K530]	121.4	123.9	86.3	92.2	162	184.7	136.7	155.8	35	39.9	35.1	27	8.9276e+07	1.19126e+08
P05091	ALDH2	Aldehyde dehydrogenase, mitochondrial [OS=Homo sapiens]	1.17766	2.21719	1.03954	25.5575	151.011	1.24e-08	1.22e-06	High	0	293.905	58	25	190	24	517	56.3	7.05	535.51	25	metabolic process	mitochondrion;organelle lumen	catalytic activity;nucleotide binding	Pf00171	217	ENSG00000111275.12		12	Fatty acid degradation; Arginine and proline metabolism; Glycolysis / Gluconeogenesis; Lysine degradation; Metabolic pathways; Pyruvate metabolism; Valine, leucine and isoleucine degradation; Histidine metabolism; Tryptophan metabolism; Ascorbate and aldarate metabolism; Pentose and glucuronate interconversions; Glycerolipid metabolism; beta-Alanine metabolism	Fatty Acid Omega Oxidation; Tryptophan metabolism	Ethanol oxidation; Metabolism of serotonin	24	1	Dimethyl [K52; K73; K78; K226; K280; K506]	42.2	37.8	43.6	36.7	87.9	74.3	84.3	106.8	182.7	152.6	167.1	184.2	2.38087e+07	4.95823e+07
P11498	PC	pyruvate carboxylase, mitochondrial [OS=Homo sapiens]	-1.54646	-1.30989	0.236574	24.1445	144.109	1.58e-08	1.46e-06	High	0	142.412	26	21	82	21	1178	129.6	6.84	211.98	21	metabolic process;regulation of biological process	cytoplasm;cytosol;mitochondrion;organelle lumen	catalytic activity;metal ion binding;nucleotide binding;protein binding	Pf00289, Pf00364, Pf00682, Pf02222, Pf02436, Pf02785, Pf02786, Pf07478, Pf08443, Pf13533, Pf13535, Pf15632	5091	ENSG00000173599.13		11	Pyruvate metabolism; Biosynthesis of amino acids; Citrate cycle (TCA cycle); Metabolic pathways; Carbon metabolism	Alanine and aspartate metabolism; TCA Cycle and Deficiency of Pyruvate Dehydrogenase complex (PDHc); Fatty Acid Biosynthesis; Amino Acid metabolism; Glycolysis and Gluconeogenesis	Gluconeogenesis; Biotin transport and metabolism; Defective HLCS causes multiple carboxylase deficiency	22	1	Dimethyl [K79; K104; K194; K237; K428; K600; K906; K1043]	190.4	180.4	171.3	163.6	65.4	59.6	51.1	56.7	63.8	63.2	73.1	61.4	3.94218e+07	1.35303e+07
O60476	MAN1A2	mannosyl-oligosaccharide 1,2-alpha-mannosidase IB [OS=Homo sapiens]	2.54284	2.0332	-0.509639	20.376	143.947	1.59e-08	1.46e-06	High	0	39.526	6	3	16	3	641	73	7.61	43.35	3	metabolic process	endoplasmic reticulum;Golgi;membrane	catalytic activity;metal ion binding	Pf01532	10905	ENSG00000198162.12		1	Metabolic pathways; N-Glycan biosynthesis; Protein processing in endoplasmic reticulum	NA	Progressive trimming of alpha-1,2-linked mannose residues from Man9/8/7GlcNAc2 to produce Man5GlcNAc2; Intra-Golgi traffic	13	1	Dimethyl [K82]	40.9	28.7	22.9	28.3	182.2	188.8	129	146.6	129.1	125.2	86.5	91.9	748675	3.33548e+06
P52292	KPNA2	Importin subunit alpha-1 [OS=Homo sapiens]	-2.7935	-2.32729	0.466214	22.5179	143.736	1.61e-08	1.46e-06	High	0	61.65	20	8	39	8	529	57.8	5.4	109.82	8	metabolic process;regulation of biological process;transport	cytoplasm;cytosol;membrane;nucleus	protein binding;RNA binding;transporter activity	Pf00514, Pf01749, Pf13513, Pf13646	3838	ENSG00000182481.8		17	Influenza A	NA	ISG15 antiviral mechanism; NS1 Mediated Effects on Host Pathways; Sensing of DNA Double Strand Breaks	15	1	Dimethyl [K108; K240; K300; K486]	214.8	213.6	248.7	228.4	40	28.1	21.9	38.9	44.5	38.8	40.7	41.6	1.95531e+07	3.64576e+06
Q6JBY9	RCSD1	CapZ-interacting protein [OS=Homo sapiens]	1.13632	2.31414	1.17782	22.3425	143.414	1.63e-08	1.46e-06	High	0	98.918	43	11	52	11	416	44.5	5.4	143.76	11	response to stimulus	NA	protein binding	Pf05177, Pf15255	92241	ENSG00000198771.10		1	NA	NA	NA	0	1	Dimethyl [K158; K337; K338; K346]	48	38.8	41.6	29.4	89.9	79.8	72.7	85.9	191.4	168.6	203.8	150.1	3.12462e+06	5.85565e+06
P52926-1	HMGA2	high mobility group protein HMGI-C [OS=Homo sapiens]	-0.915776	-3.41262	-2.49684	20.2927	142.565	1.68e-08	1.48e-06	High	0	22.908	41	3	16	3	109	11.8	10.62	37.19	3	cell communication;cell differentiation;cell division;cell organization and biogenesis;cell proliferation;development;metabolic process;regulation of biological process;response to stimulus	chromosome;nucleus	catalytic activity;DNA binding;protein binding	NA	8091	ENSG00000149948.13		12	Transcriptional misregulation in cancer; MicroRNAs in cancer	Mesodermal Commitment Pathway	Formation of Senescence-Associated Heterochromatin Foci (SAHF)	8	1	Dimethyl [K26; K34; K46; K82; K90]	165.5	231.4	222.6	143	70.7	94.4	118.3	89.7	19.2	18.7	17.6	8.9	3.54993e+06	1.51543e+06
P20701-1	ITGAL	Integrin alpha-L [OS=Homo sapiens]	0.285689	1.3253	1.03961	27.5161	140.109	1.83e-08	1.56e-06	High	0	475.931	35	35	464	35	1170	128.7	5.63	1193.02	35	cell organization and biogenesis;cellular component movement;defense response;regulation of biological process;response to stimulus;transport	cell surface;membrane	metal ion binding;protein binding;receptor activity;signal transducer activity	Pf00092, Pf01839, Pf08441, Pf13517, Pf13519	3683	ENSG00000005844.17		16	Viral myocarditis; HTLV-I infection; Regulation of actin cytoskeleton; Cell adhesion molecules (CAMs); Staphylococcus aureus infection; Epstein-Barr virus infection; Leukocyte transendothelial migration; Malaria; Natural killer cell mediated cytotoxicity; Rheumatoid arthritis; Rap1 signaling pathway	Integrin-mediated Cell Adhesion; Focal Adhesion; Focal Adhesion-PI3K-Akt-mTOR-signaling pathway	RUNX3 Regulates Immune Response and Cell Migration; Integrin cell surface interactions; Neutrophil degranulation; Immunoregulatory interactions between a Lymphoid and a non-Lymphoid cell; Cell surface interactions at the vascular wall	28	1	Dimethyl [K213; K215; K222; K288; K305; K312; K319; K321; K329; K339; K371; K381; K769; K831; K836; K1156; K1161]	65.6	63.7	68.4	69.5	79.7	84.6	75.2	79.8	149.6	158.2	158.1	147.6	1.2865e+08	1.5643e+08
P49589-1	CARS	Cysteine--tRNA ligase, cytoplasmic [OS=Homo sapiens]	0.4419	1.43968	0.997781	24.5706	139.84	1.85e-08	1.56e-06	High	0	140.162	27	17	88	17	748	85.4	6.76	220.81	17	metabolic process	cytoplasm;cytosol	catalytic activity;metal ion binding;nucleotide binding;protein binding;RNA binding	Pf01406, Pf09334	833	ENSG00000278191.4; ENSG00000110619.17		11; CHR_HSCHR11_1_CTG7	Aminoacyl-tRNA biosynthesis	NA	Cytosolic tRNA aminoacylation	5	1	Dimethyl [K168; K254; K327; K339; K439; K606]	66.8	65.5	59.8	57.6	82.5	88.2	76.8	78.5	145	178.4	165.4	135.4	1.7493e+07	2.16169e+07
Q9NR50-1	EIF2B3	Translation initiation factor eIF-2B subunit gamma [OS=Homo sapiens]	-0.24648	-3.05887	-2.81239	25.8219	139.552	1.87e-08	1.56e-06	High	0	167.488	39	14	77	14	452	50.2	6.47	212.11	14	metabolic process;regulation of biological process;response to stimulus	cytoplasm;cytosol	catalytic activity;protein binding;RNA binding	Pf00483, Pf02348, Pf12804	8891	ENSG00000070785.16		1	RNA transport	Translation Factors	Recycling of eIF2:GDP	7	1	Dimethyl [K25; K33; K72; K165; K208; K235; K249; K254; K268; K349; K367; K422]	241.7	127.4	135	128.8	133.4	127.2	111.4	126.9	14.1	21.8	16.5	15.8	2.01907e+08	1.11395e+08
Q6UW02	CYP20A1	Cytochrome P450 20A1 [OS=Homo sapiens]	3.78531	-0.262424	-4.04773	20.7436	137.962	1.99e-08	1.62e-06	High	0	13.162	5	2	6	2	462	52.4	6.21	12.05	2	metabolic process	membrane	catalytic activity;metal ion binding	Pf00067	57404	ENSG00000119004.15		2	NA	Oxidation by Cytochrome P450; Metapathway biotransformation	NA	2	1	Dimethyl [K207]	25.6	22.8	13.4	16.7	242	457.6	198.9	163.6	20.8	16.4	8.7	13.5	1.18107e+06	1.11683e+07
O00534	VWA5A	von Willebrand factor A domain-containing protein 5A [OS=Homo sapiens]	0.624194	2.60032	1.97612	20.0572	135.703	2.17e-08	1.73e-06	High	0	17.605	5	3	8	3	786	86.4	6.58	18.62	3	NA	NA	NA	Pf00092, Pf08487, Pf13519, Pf13757, Pf13768	4013	ENSG00000110002.15		11	NA	NA	NA	0	1	NA	44.1	42.4	32.1	36.4	76.6	48.3	40.5	59.6	239.1	217.3	194.9	168.9	687678	1.19457e+06
Q14534	SQLE	squalene monooxygenase [OS=Homo sapiens]	0.703352	-1.97047	-2.67382	23.8466	134.902	2.23e-08	1.75e-06	High	0	176.715	27	9	101	9	574	63.9	8.63	315.79	9	metabolic process;regulation of biological process;response to stimulus	endoplasmic reticulum;membrane	catalytic activity;nucleotide binding	Pf08491	6713	ENSG00000104549.11		8	Metabolic pathways; Steroid biosynthesis	Cholesterol Biosynthesis; Sterol Regulatory Element-Binding Proteins (SREBP) signalling; Statin Pathway	Cholesterol biosynthesis; Activation of gene expression by SREBF (SREBP)	11	1	Dimethyl [K90; K157; K176; K203; K290; K373; K426; K451]	96.7	130.5	102.7	95.1	142.6	222.2	178.2	131	17.7	32.1	26.7	24.5	1.89333e+07	2.79132e+07
Q00534	CDK6	Cyclin-dependent kinase 6 [OS=Homo sapiens]	1.58341	1.65049	0.0670785	25.0678	133.647	2.35e-08	1.81e-06	High	0	143.473	45	12	137	11	326	36.9	6.46	376.72	12	cell differentiation;cell division;metabolic process;regulation of biological process;response to stimulus	cytoplasm;cytoskeleton;cytosol;nucleus	catalytic activity;nucleotide binding;protein binding	Pf00069, Pf07714	1021	ENSG00000105810.9		7	Cell cycle; Melanoma; Chronic myeloid leukemia; Viral carcinogenesis; Measles; Pathways in cancer; Pancreatic cancer; PI3K-Akt signaling pathway; Non-small cell lung cancer; Small cell lung cancer; MicroRNAs in cancer; p53 signaling pathway; Hepatitis B; Glioma; Breast cancer	miRNA Regulation of DNA Damage Response; miRNAs involved in DNA damage response; Cell Cycle; Metastatic brain tumor; Signaling Pathways in Glioblastoma; Retinoblastoma (RB) in Cancer; Wnt Signaling Pathway Netpath; G1 to S cell cycle control; DNA Damage Response	Regulation of RUNX1 Expression and Activity; Cyclin D associated events in G1; Oncogene Induced Senescence; Senescence-Associated Secretory Phenotype (SASP); Oxidative Stress Induced Senescence	40	1	Dimethyl [K147; K160; K274; K279]	46.5	48.1	40.3	40.8	136.8	154.3	101.4	120.2	129.8	160.8	110.1	111	1.77807e+07	5.23271e+07
O14786-1	NRP1	Neuropilin-1 [OS=Homo sapiens]	-1.1844	-3.79545	-2.61105	21.6724	128.059	2.93e-08	2.21e-06	High	0	116.652	27	13	50	13	923	103.1	5.88	148.29	13	cell communication;cell differentiation;cell growth;cell organization and biogenesis;cellular component movement;development;regulation of biological process;response to stimulus;transport	cell surface;cytosol;endosome;extracellular;membrane	catalytic activity;enzyme regulator activity;metal ion binding;protein binding;receptor activity;signal transducer activity	Pf00431, Pf00629, Pf00754, Pf11980	8829	ENSG00000099250.17		10	HTLV-I infection; Axon guidance	NA	CHL1 interactions; SEMA3A-Plexin repulsion signaling by inhibiting Integrin adhesion; Sema3A PAK dependent Axon repulsion; Signal transduction by L1; Signaling by ROBO receptors; CRMPs in Sema3A signaling; Neurophilin interactions with VEGF and VEGFR	16	1	Dimethyl [K53; K122; K373; K377; K397; K702; K811; K817; K908]	198.1	233.9	207.2	166.4	98.8	91.6	77.9	69.4	24	8.6	11.7	12.3	1.13267e+07	5.6492e+06
P15144	ANPEP	aminopeptidase N [OS=Homo sapiens]	-1.00603	-1.44204	-0.436008	28.7712	127.387	3.01e-08	2.21e-06	High	0	1248.63	50	46	1252	46	967	109.5	5.48	4093.89	46	cell communication;cell differentiation;development;metabolic process;regulation of biological process;response to stimulus;transport	membrane;nucleus	catalytic activity;metal ion binding;receptor activity	Pf01433, Pf10023, Pf11838, Pf13485	290	ENSG00000166825.13		15	Metabolic pathways; Hematopoietic cell lineage; Renin-angiotensin system; Glutathione metabolism	Glutathione metabolism; Cardiac Progenitor Differentiation	Metabolism of Angiotensinogen to Angiotensins; Neutrophil degranulation	12	1	Dimethyl [K81; K104; K125; K152; K167; K205; K219; K230; K252; K379; K479; K497; K641; K673; K706; K719; K724; K777; K836; K922; K923; K943; K955; K967]	161.2	173.6	170.2	150.4	85.9	82.3	83.9	71.3	56.7	59.8	56.6	48.1	7.81263e+08	4.16541e+08
Q15057	ACAP2	Arf-GAP with coiled-coil, ANK repeat and PH domain-containing protein 2 [OS=Homo sapiens]	1.53357	2.37453	0.840955	21.733	127.284	3.02e-08	2.21e-06	High	0	52.677	14	8	28	8	778	88	6.8	62.73	8	regulation of biological process;response to stimulus	endosome;membrane	enzyme regulator activity;metal ion binding;protein binding	Pf00023, Pf00169, Pf01412, Pf12796, Pf13637, Pf13857, Pf15413	23527	ENSG00000114331.13		3	Endocytosis	NA	NA	1	1	Dimethyl [K465]	25.6	42	42.3	32.7	89.2	114.7	106.7	78.7	185.5	177.7	174	130.9	1.11824e+06	3.89251e+06
P21926	CD9	CD9 antigen [OS=Homo sapiens]	1.46605	1.50959	0.0435408	24.2569	126.08	3.18e-08	2.25e-06	High	0	45.858	25	4	34	4	228	25.4	7.15	87.64	4	cell organization and biogenesis;cellular component movement;metabolic process;regulation of biological process;response to stimulus;transport	cell surface;membrane	protein binding	Pf00335	928	ENSG00000010278.12		12	Hematopoietic cell lineage	NA	Platelet degranulation ; Sperm:Oocyte Membrane Binding; Uptake and function of diphtheria toxin	12	1	Dimethyl [K170; K179]	56.4	51.1	47.6	37.2	139.2	126.7	116.4	123.7	152.6	127.7	115.2	106.1	1.21402e+07	2.99624e+07
Q96AC1	FERMT2	Fermitin family homolog 2 [OS=Homo sapiens]	-2.0312	-3.19051	-1.15931	22.0654	126.022	3.18e-08	2.25e-06	High	0	89.641	24	10	34	10	680	77.8	6.7	97.83	10	cell organization and biogenesis;regulation of biological process;response to stimulus	cell surface;cytoplasm;cytoskeleton;cytosol;membrane;nucleus	protein binding	Pf00169, Pf00373	10979	ENSG00000073712.14		14	NA	NA	Cell-extracellular matrix interactions	3	1	Dimethyl [K285; K299; K380; K410; K555; K661; K674]	238.2	289	177.6	189	74.9	64.4	41.7	34.3	26.2	28.6	14.5	21.5	1.69817e+07	5.33823e+06
Q96TA1	FAM129B	Niban-like protein 1 [OS=Homo sapiens]	-0.521699	-1.61316	-1.09146	26.7252	124.484	3.39e-08	2.33e-06	High	0	610.395	51	29	475	29	746	84.1	6.19	1430.01	29	cell differentiation;cellular component movement;metabolic process;regulation of biological process;transport	cytoplasm;cytosol;membrane;nucleus	protein binding	NA	64855	ENSG00000136830.11		9	NA	NA	NA	0	1	Dimethyl [K83; K84; K104; K123; K145; K203; K284; K293; K330; K384; K391; K401; K408; K430; K458; K462; K467; K479; K506; K507; K554; K705; K713]	139.2	177	153.3	137	93.1	104.9	104.2	108.2	44.7	55.3	46.6	36.6	1.66614e+08	1.11413e+08
Q9Y3Z3	SAMHD1	deoxynucleoside triphosphate triphosphohydrolase SAMHD1 [OS=Homo sapiens]	0.293159	1.24846	0.955304	28.5451	124.312	3.42e-08	2.33e-06	High	0	754.571	69	45	861	45	626	72.2	7.14	2366.33	45	cell organization and biogenesis;defense response;metabolic process;regulation of biological process;response to stimulus	membrane;nucleus	catalytic activity;metal ion binding;nucleotide binding;protein binding;RNA binding	Pf00536, Pf01966, Pf07647	25939	ENSG00000101347.8		20	NA	NA	Nucleobase catabolism; Interferon alpha/beta signaling	7	1	Dimethyl [K43; K66; K116; K230; K288; K304; K312; K332; K354; K392; K405; K406; K421; K467; K478; K492; K494; K512; K523; K580; K595; K596]	60.2	72.6	69.8	71.5	83.7	85.3	79.5	82.6	147.6	151.7	148.4	147	237802198	3.30825e+08
P23381	WARS	Tryptophan--tRNA ligase, cytoplasmic [OS=Homo sapiens]	0.0916384	1.20877	1.11713	27.6516	122.348	3.71e-08	2.49e-06	High	0	736.314	70	32	517	32	471	53.1	6.23	1571.62	32	metabolic process;regulation of biological process	cytoplasm;cytosol;nucleus	catalytic activity;enzyme regulator activity;nucleotide binding;protein binding	Pf00458, Pf00579	7453	ENSG00000140105.17		14	Aminoacyl-tRNA biosynthesis	Photodynamic therapy-induced unfolded protein response; Amino Acid metabolism; Tryptophan metabolism	Cytosolic tRNA aminoacylation	8	1	Dimethyl [K33; K41; K47; K59; K96; K102; K114; K153; K154; K181; K200; K220; K231; K264; K277; K331; K349; K366; K431; K432; K450; K458]	67.4	81.1	73.3	66.3	75.1	80.1	70.1	75.4	147	180.1	142.6	141.5	145076546	1.61479e+08
P02786	TFRC	Transferrin receptor protein 1 [OS=Homo sapiens]	-0.782437	-1.82456	-1.04213	25.6416	121.09	3.92e-08	2.59e-06	High	0	232.721	40	28	187	28	760	84.8	6.61	463.23	28	cell differentiation;cell organization and biogenesis;cellular homeostasis;metabolic process;regulation of biological process;response to stimulus;transport	cell surface;endosome;extracellular;membrane	protein binding;receptor activity;RNA binding;transporter activity	Pf02225, Pf04253, Pf04389	7037	ENSG00000072274.12		3	Phagosome; HIF-1 signaling pathway; Hematopoietic cell lineage; Endocytosis	Iron metabolism in placenta	Cargo recognition for clathrin-mediated endocytosis; Transferrin endocytosis and recycling; Golgi Associated Vesicle Biogenesis	15	1	Dimethyl [K53; K128; K145; K161; K224; K240; K358; K382; K394; K418; K428; K439; K486; K495; K508; K531; K693]	156.1	168	157.8	174.3	100.5	108.8	81.6	81.5	47.4	41.4	46.2	36.5	9.10504e+07	5.86313e+07
O95340	PAPSS2	bifunctional 3'-phosphoadenosine 5'-phosphosulfate synthase 2 [OS=Homo sapiens]	-2.73255	-2.29667	0.435876	19.2573	152.573	4.01e-08	2.61e-06	High	0	16.187	9	4	7	4	614	69.5	8.03	14.02	4	coagulation;metabolic process	cytosol	catalytic activity;nucleotide binding	Pf01583, Pf01747, Pf13207, Pf13238, Pf13671, Pf14306	9060	ENSG00000198682.12		10	Metabolic pathways; Purine metabolism; Selenocompound metabolism; Sulfur metabolism	RANKL/RANK (Receptor activator of NFKB (ligand)) Signaling Pathway; Sulfation Biotransformation Reaction	Transport and synthesis of PAPS; Defective PAPSS2 causes SEMD-PA; Metabolism of ingested H2SeO4 and H2SeO3 into H2Se	20	1	NA	267.1	267.5	195.2	204.2	41.4	35.6	NA	23.7	36.6	59.1	38.6	30.9	2.56878e+06	398592
A4D1P6-1	WDR91	WD repeat-containing protein 91 [OS=Homo sapiens]	0.809718	2.68256	1.87284	22.886	120.033	4.1e-08	2.63e-06	High	0	49.493	16	8	23	8	747	83.3	6.58	60.83	8	metabolic process;regulation of biological process;transport	cytosol;endosome;membrane	enzyme regulator activity;protein binding	Pf00400	29062	ENSG00000105875.13		7	NA	NA	NA	0	1	Dimethyl [K210; K211; K226; K355; K548]	32.3	42.9	36.2	28	64.4	71.8	42.9	57.4	236	157.3	225.1	205.5	3.3698e+06	6.70566e+06
P14384	CPM	Carboxypeptidase M [OS=Homo sapiens]	-0.702786	0.885569	1.58836	25.0888	119.56	4.18e-08	2.64e-06	High	0	104.463	26	11	122	11	443	50.5	7.36	305.39	11	metabolic process	cell surface;extracellular;membrane	catalytic activity;metal ion binding	Pf00246, Pf00775, Pf04952, Pf13620, Pf13715	1368	ENSG00000135678.11		12	NA	NA	Post-translational modification: synthesis of GPI-anchored proteins	3	1	Dimethyl [K33; K77; K134; K309]	99.4	92.2	84	88.7	52.6	59.7	45.3	59.5	147.1	166	155.7	149.9	3.75876e+07	1.98988e+07
Q9NZC2-1	TREM2	Triggering receptor expressed on myeloid cells 2 [OS=Homo sapiens]	-2.16993	0.319542	2.48947	21.6602	118.697	4.34e-08	2.7e-06	High	0	17.527	17	2	12	2	230	25.4	6.3	32.71	2	cell differentiation;cell organization and biogenesis;defense response;regulation of biological process;response to stimulus	extracellular;membrane	protein binding;receptor activity	NA	54209	ENSG00000095970.16		6	Osteoclast differentiation	Microglia Pathogen Phagocytosis Pathway	Other semaphorin interactions; DAP12 signaling; Immunoregulatory interactions between a Lymphoid and a non-Lymphoid cell	12	1	NA	173.1	121.5	102	115.1	31.1	22.3	25.3	28	196.5	135.2	124.3	125.7	7.59974e+06	1.3649e+06
P11388-1	TOP2A	DNA topoisomerase 2-alpha [OS=Homo sapiens]	-4.93763	-2.00551	2.93213	21.9346	116.383	4.81e-08	2.95e-06	High	0	189.006	26	33	96	23	1531	174.3	8.72	223.3	33	cell differentiation;cell division;cell organization and biogenesis;metabolic process;regulation of biological process;response to stimulus	chromosome;cytoplasm;nucleus	catalytic activity;DNA binding;metal ion binding;nucleotide binding;protein binding;RNA binding	Pf00204, Pf00521, Pf01751, Pf02518, Pf08070	7153	ENSG00000131747.14		17	Platinum drug resistance	Gastric Cancer Network 1; Gastric cancer network 2; Retinoblastoma (RB) in Cancer	SUMOylation of DNA replication proteins; Transcription of E2F targets under negative control by DREAM complex	14	1	Dimethyl [K83; K96; K123; K156; K157; K207; K225; K233; K251; K261; K265; K336; K386; K397; K529; K579; K655; K676; K701; K723; K893; K967; K1034; K1047; K1240; K1259; K1276; K1283; K1286; K1287; K1385; K1454; K1459]	267	249.9	224.3	208.4	14.8	4	10.1	4.9	59.4	45.3	55.5	56.4	2.41215e+07	1.33558e+06
Q92729-1	PTPRU	Receptor-type tyrosine-protein phosphatase U [OS=Homo sapiens]	-1.08841	-7.96589	-6.87749	23.517	146.241	4.91e-08	2.97e-06	High	0.005	6.477	1	1	15	1	1446	162.3	6.92	23.04	1	cell differentiation;metabolic process;regulation of biological process;response to stimulus	membrane	catalytic activity;protein binding;receptor activity;signal transducer activity	Pf00041, Pf00102, Pf00629, Pf14566	10076	ENSG00000060656.19		1	NA	EPO Receptor Signaling	Signaling by SCF-KIT	4	1	NA	231.4	227.7	194.7	167.2	127.2	79.9	80.8	87.7	2.8	NA	0.4	0.4	8.27061e+07	4.54467e+07
Q96QH2-1	PRAM1	PML-RARA-regulated adapter molecule 1 [OS=Homo sapiens]	-0.430534	1.59492	2.02545	22.5293	115.303	5.05e-08	2.97e-06	High	0	52.526	22	12	31	12	718	79.2	9.63	80.82	12	regulation of biological process;response to stimulus	extracellular	protein binding	Pf04652, Pf07174, Pf07653, Pf09770, Pf14603	84106	NA		19	NA	NA	NA	0	1	Dimethyl [K35; K38; K43]	62.7	80.1	77	49.4	40.7	63.9	39.7	47.6	192.3	207	189.4	150.1	4.59896e+06	2.98538e+06
Q9NTJ4	MAN2C1	alpha-mannosidase 2C1 [OS=Homo sapiens]	3.38899	2.96553	-0.423462	19.3074	145.358	5.05e-08	2.97e-06	High	0	32.547	5	3	9	3	1040	115.8	6.57	29.68	3	metabolic process	cytoplasm;cytosol;vacuole	catalytic activity;metal ion binding	Pf01074, Pf07748, Pf09261	4123	ENSG00000140400.16		15	Other glycan degradation	NA	Lysosomal oligosaccharide catabolism	4	1	NA	12.6	25.3	NA	16.1	115.4	257.5	140.1	169	95.3	159	106.5	103.3	114196	1.04878e+06
Q06187	BTK	Tyrosine-protein kinase BTK [OS=Homo sapiens]	1.33277	2.54921	1.21644	21.8701	114.64	5.2e-08	2.98e-06	High	0	48.618	17	8	23	8	659	76.2	7.77	63.07	8	cell death;defense response;metabolic process;regulation of biological process;response to stimulus;transport	cytoplasm;cytosol;membrane;nucleus;vacuole	catalytic activity;metal ion binding;nucleotide binding;protein binding	Pf00017, Pf00018, Pf00069, Pf00169, Pf00779, Pf07653, Pf07714, Pf08239, Pf14531, Pf14604	695	ENSG00000010671.15		X	NF-kappa B signaling pathway; Platelet activation; Osteoclast differentiation; Fc epsilon RI signaling pathway; B cell receptor signaling pathway; Primary immunodeficiency	IL-5 Signaling Pathway; Regulation of toll-like receptor signaling pathway; B Cell Receptor Signaling Pathway; Kit receptor signaling pathway	MyD88:Mal cascade initiated on plasma membrane; FCERI mediated Ca+2 mobilization; IRAK4 deficiency (TLR2/4); ER-Phagosome pathway; Activated TLR4 signalling; DAP12 signaling; RHO GTPases Activate WASPs and WAVEs; Regulation of actin dynamics for phagocytic cup formation; MyD88 deficiency (TLR2/4); Antigen activates B Cell Receptor (BCR) leading to generation of second messengers	40	1	NA	26.3	42	37.9	31.4	92.9	73	68.3	94.7	220.1	195.4	149.4	168.6	1.30417e+06	4.60028e+06
P06493	CDK1	Cyclin-dependent kinase 1 [OS=Homo sapiens]	-2.8593	-1.38031	1.47899	22.9835	114.594	5.21e-08	2.98e-06	High	0	77.387	43	12	46	10	297	34.1	8.4	112.71	12	cell death;cell differentiation;cell division;cell organization and biogenesis;cell proliferation;cellular component movement;metabolic process;regulation of biological process;response to stimulus	cytoplasm;cytoskeleton;cytosol;membrane;mitochondrion;nucleus;organelle lumen	catalytic activity;nucleotide binding;protein binding;receptor activity	Pf00069, Pf01636, Pf07714, Pf14531	983	ENSG00000170312.15		10	Oocyte meiosis; Epstein-Barr virus infection; Gap junction; Herpes simplex infection; p53 signaling pathway; Progesterone-mediated oocyte maturation; Viral carcinogenesis; Cell cycle	miRNA Regulation of DNA Damage Response; Cell Cycle; Regulation of Microtubule Cytoskeleton; Spinal Cord Injury; Retinoblastoma (RB) in Cancer; ATM Signaling Pathway; PPAR Alpha Pathway; TGF-beta Signaling Pathway; ATM Signaling Network in Development and Disease; G1 to S cell cycle control; DNA Damage Response	Regulation of PLK1 Activity at G2/M Transition; TP53 Regulates Transcription of Genes Involved in G2 Cell Cycle Arrest; Recruitment of NuMA to mitotic centrosomes; Ovarian tumor domain proteases; Loss of Nlp from mitotic centrosomes; Activation of E2F1 target genes at G1/S; MASTL Facilitates Mitotic Progression; Golgi Cisternae Pericentriolar Stack Reorganization; Activation of NIMA Kinases NEK9,…	95	1	Dimethyl [K20; K130; K139; K143; K201; K238; K245; K254; K274; K295]	212	230.7	189.3	168.4	37.7	25.7	17.7	28.2	102.5	75.5	53	59.4	2.43884e+07	4.33838e+06
P00966	ASS1	Argininosuccinate synthase [OS=Homo sapiens]	0.575527	2.01427	1.43875	26.7167	111.854	5.9e-08	3.28e-06	High	0	296.506	61	25	238	25	412	46.5	8.02	614.9	25	metabolic process;regulation of biological process;response to stimulus	cytoplasm;cytosol;mitochondrion	catalytic activity;nucleotide binding;protein binding;RNA binding	Pf00764, Pf03054, Pf06508	445	ENSG00000130707.17		9	Metabolic pathways; Arginine biosynthesis; Biosynthesis of amino acids; Alanine, aspartate and glutamate metabolism	Alanine and aspartate metabolism; Amino Acid metabolism; Urea cycle and metabolism of amino groups	Urea cycle	11	1	Dimethyl [K41; K58; K140; K165; K176; K209; K215; K228; K229; K260]	44	42.6	57.6	50.5	64.5	59.1	78.2	81.6	169.6	153.6	200.2	198.7	5.48382e+07	8.03928e+07
P43490	NAMPT	nicotinamide phosphoribosyltransferase [OS=Homo sapiens]	-0.412199	-1.41943	-1.00723	26.7724	111.799	5.92e-08	3.28e-06	High	0	403.386	58	24	317	24	491	55.5	7.15	894.39	24	cell communication;metabolic process;regulation of biological process;response to stimulus	cytoplasm;cytosol;extracellular;nucleus	catalytic activity;protein binding	Pf04095	10135	ENSG00000105835.11		7	Nicotinate and nicotinamide metabolism; NOD-like receptor signaling pathway; Metabolic pathways	Adipogenesis; NAD metabolism, sirtuins and aging; NAD+ metabolism; NAD+ biosynthetic pathways	BMAL1:CLOCK,NPAS2 activates circadian gene expression; Nicotinamide salvaging	14	1	Dimethyl [K68; K88; K99; K107; K117; K189; K216; K234; K255; K323; K330; K331; K339; K369; K389; K400; K423; K447; K463; K478]	153	136.2	153.4	135.3	110.4	93.5	107.9	112	50.1	45.4	53.8	49.3	1.84474e+08	1.33197e+08
Q12800-1	TFCP2	Alpha-globin transcription factor CP2 [OS=Homo sapiens]	-5.23119	-4.79042	0.44077	22.3512	111.6	5.97e-08	3.28e-06	High	0	24.534	14	5	17	4	502	57.2	5.8	39.63	5	metabolic process;regulation of biological process	cytosol;nucleus	DNA binding;protein binding	Pf04516	7024	ENSG00000135457.9		12	NA	NA	NA	0	1	Dimethyl [K104; K114]	155.9	255	378.4	341.6	8.2	6	8.9	5	4.9	7.4	20.2	8.5	3.32881e+07	1.74856e+06
P09769	FGR	Tyrosine-protein kinase Fgr [OS=Homo sapiens]	1.76516	-0.40286	-2.16802	20.997	110.979	6.15e-08	3.34e-06	High	0	32.14	22	9	21	8	529	59.4	5.59	37.91	9	cell differentiation;cellular component movement;defense response;metabolic process;regulation of biological process;response to stimulus;transport	cytoplasm;cytoskeleton;cytosol;extracellular;membrane;mitochondrion;organelle lumen	catalytic activity;nucleotide binding;protein binding	Pf00017, Pf00018, Pf00069, Pf07653, Pf07714, Pf14604	2268	ENSG00000000938.12		1	Epstein-Barr virus infection; Chemokine signaling pathway	Focal Adhesion; Chemokine signaling pathway	FCGR activation; Neutrophil degranulation; Platelet sensitization by LDL	12	1	Dimethyl [K148]	57.5	66.1	61.3	59.3	220.2	191.2	214.7	158.7	55.6	46.7	41.7	27.1	1.60699e+06	6.15865e+06
O95379	TNFAIP8	Tumor necrosis factor alpha-induced protein 8 [OS=Homo sapiens]	0.442337	-2.01772	-2.46005	21.4945	108.185	7.01e-08	3.76e-06	High	0	48.543	22	4	21	4	198	23	7.93	61.61	4	cell death;regulation of biological process	cytoplasm	enzyme regulator activity;protein binding	Pf05527	25816	ENSG00000145779.7		5	NA	NA	PI Metabolism	4	1	Dimethyl [K27]	120.7	169.2	115.9	74.1	154	203.1	163.6	94.5	30.5	29.4	25.6	19.5	4.86514e+06	6.20556e+06
Q16777	HIST2H2AC	Histone H2A type 2-C [OS=Homo sapiens]	4.35902	4.54945	0.190427	26.4172	106.579	7.57e-08	3.97e-06	High	0	434.987	64	9	1994	3	129	14	10.9	6134.91	9	regulation of biological process	chromosome;nucleus	DNA binding;protein binding	Pf00125, Pf00808	8338	ENSG00000184260.5		1	Alcoholism; Systemic lupus erythematosus	NA	SIRT1 negatively regulates rRNA expression; UCH proteinases; RMTs methylate histone arginines; Activation of anterior HOX genes in hindbrain development during early embryogenesis; NoRC negatively regulates rRNA expression; Meiotic synapsis; Transcriptional regulation by small RNAs; Meiotic recombination; PRC2 methylates histones and DNA; HDACs deacetylate histones; Formation of the beta-catenin:…	66	1	Dimethyl [K96; K100; K119]	5.8	8	5	7.3	99.9	96.6	102.4	274	169.3	87.9	102	241.8	1.02863e+07	1.77076e+08
Q16611	BAK1	bcl-2 homologous antagonist/killer [OS=Homo sapiens]	-2.44879	-1.25928	1.18951	20.6815	106.53	7.59e-08	3.97e-06	High	0	54.726	22	3	12	3	211	23.4	6.01	39	3	cell death;cell organization and biogenesis;cell proliferation;cellular homeostasis;metabolic process;regulation of biological process;response to stimulus;transport	cytosol;endoplasmic reticulum;membrane;mitochondrion	metal ion binding;protein binding	Pf00452	578	ENSG00000030110.12		6	Apoptosis - multiple species; Viral carcinogenesis; Apoptosis; MicroRNAs in cancer; Platinum drug resistance; Protein processing in endoplasmic reticulum	Nanomaterial induced apoptosis; Apoptosis; Photodynamic therapy-induced HIF-1 survival signaling; Regulation of Apoptosis by Parathyroid Hormone-related Protein; Oxidative Damage; DNA Damage Response (only ATM dependent)	Activation and oligomerization of BAK protein	16	1	NA	240.9	160.6	193.1	181.4	36.5	38.3	31.6	26.2	92.6	83.1	55.1	60.7	5.6246e+06	852982
P12277	CKB	Creatine kinase B-type [OS=Homo sapiens]	1.33034	1.51566	0.185315	24.4854	105.439	8e-08	4.1e-06	High	0	149.349	43	12	77	11	381	42.6	5.59	204.02	12	cellular homeostasis;metabolic process	cytoplasm;cytosol;mitochondrion;nucleus	catalytic activity;nucleotide binding;protein binding	Pf00217, Pf02807	1152	ENSG00000166165.12		14	Arginine and proline metabolism; Metabolic pathways	Urea cycle and metabolism of amino groups	Creatine metabolism	7	1	Dimethyl [K196]	51.4	46.6	53.5	46.6	123.5	108.3	112.8	135.8	149.4	123	120.6	128.4	1.28088e+07	3.07556e+07
Q96T88	UHRF1	E3 ubiquitin-protein ligase UHRF1 [OS=Homo sapiens]	-2.34986	-3.03037	-0.680506	21.1534	105.354	8.04e-08	4.1e-06	High	0	25.069	9	6	14	6	793	89.8	7.56	29.87	6	cell organization and biogenesis;cell proliferation;metabolic process;regulation of biological process;response to stimulus	nucleus	catalytic activity;DNA binding;metal ion binding;nucleotide binding;protein binding	Pf00097, Pf00240, Pf00628, Pf02182, Pf11976, Pf12148, Pf13639, Pf13923, Pf14634	29128	ENSG00000276043.4		19	NA	Pathways Affected in Adenoid Cystic Carcinoma	DNA methylation	4	1	Dimethyl [K279]	248.3	257	210.7	201.1	68.3	51.2	31.6	28.5	36.1	20.5	23.8	22.7	9.75393e+06	2.68386e+06
Q13425-1	SNTB2	Beta-2-syntrophin [OS=Homo sapiens]	-1.34979	-1.3881	-0.038301	17.6059	104.901	8.22e-08	4.14e-06	High	0.007	5.747	3	2	3	1	540	57.9	8.82	5.96	2	NA	cytoplasm;cytoskeleton;membrane	protein binding;RNA binding;structural molecule activity	Pf00169, Pf00595, Pf13180	6645	ENSG00000168807.16		16	NA	NA	NA	0	1	NA	206.9	211.6	163.5	143.7	54.7	80.1	64	54.3	56.1	61.4	53.2	50.7	544700	143981
P29762	CRABP1	Cellular retinoic acid-binding protein 1 [OS=Homo sapiens]	1.48273	1.97587	0.493139	22.6364	102.58	9.22e-08	4.59e-06	High	0	45.153	58	8	25	8	137	15.6	5.38	57.59	8	development;metabolic process;regulation of biological process;response to stimulus;transport	cytoplasm;cytosol	protein binding;transporter activity	Pf00061, Pf14651	1381	ENSG00000166426.7		15	NA	Vitamin A and Carotenoid Metabolism	RA biosynthesis pathway	5	1	NA	43.4	48.3	42	29.7	111.4	133	98	93.4	158.3	185	165.5	92	3.30657e+06	8.49101e+06
Q8N8A2	ANKRD44	Serine/threonine-protein phosphatase 6 regulatory ankyrin repeat subunit B [OS=Homo sapiens]	-2.31656	-2.39464	-0.0780834	23.871	101.862	9.56e-08	4.7e-06	High	0	97.613	21	13	42	12	993	107.5	6.3	118.69	13	NA	NA	protein binding	Pf00023, Pf12796, Pf13606, Pf13637, Pf13857	91526	ENSG00000065413.18		2	NA	NA	NA	0	1	Dimethyl [K105; K118; K337; K367; K530; K873; K964]	241.5	261.7	238.5	139.4	54.3	29.9	42	42.7	39.6	40.6	35.1	34.8	5.24198e+07	1.17909e+07
Q7Z460-1	CLASP1	CLIP-associating protein 1 [OS=Homo sapiens]	-0.310702	-2.2385	-1.92779	18.2503	125.977	9.95e-08	4.81e-06	High	0	30.726	4	5	9	3	1538	169.3	9.03	21.95	5	cell division;cell organization and biogenesis;regulation of biological process	chromosome;cytoplasm;cytoskeleton;cytosol;Golgi;membrane	protein binding	Pf02985, Pf12348	23332	ENSG00000074054.17		2	NA	Regulation of Microtubule Cytoskeleton	Regulation of PLK1 Activity at G2/M Transition; AURKA Activation by TPX2; Anchoring of the basal body to the plasma membrane; Recruitment of NuMA to mitotic centrosomes; Recruitment of mitotic centrosome proteins and complexes; Loss of Nlp from mitotic centrosomes; Amplification of signal from unattached kinetochores via a MAD2 inhibitory signal; Separation of Sister Chromatids; Resolution of Sis…	33	1	Dimethyl [K884; K1309; K1444]	122.3	195.4	168.7	161.5	108.5	140.4	121	97	NA	34.9	25.4	25	481838	427678
P55042	RRAD	GTP-binding protein RAD [OS=Homo sapiens]	0.586283	-2.76464	-3.35092	20.9862	100.886	1e-07	4.81e-06	High	0	11.508	15	3	9	3	308	33.2	8.88	24.93	3	regulation of biological process;response to stimulus	membrane	catalytic activity;nucleotide binding;protein binding	Pf00071, Pf08477	6236	ENSG00000166592.11		16	NA	Insulin Signaling	NA	1	1	NA	131.6	125.9	111.3	101.7	143.1	186.1	184.8	150.6	10.1	13.7	17.4	23.7	4.31482e+06	4.69118e+06
Q9Y6N5	SQRDL; SQOR	Sulfide:quinone oxidoreductase, mitochondrial [OS=Homo sapiens]	-0.662867	-1.18545	-0.522587	28.2362	100.763	1.01e-07	4.81e-06	High	0	758.209	70	27	723	27	450	49.9	9.11	2098.53	27	metabolic process	membrane;mitochondrion	catalytic activity	Pf07992, Pf13738	58472	ENSG00000137767.13		15	Sulfur metabolism	NA	Sulfide oxidation to sulfate	6	1	Dimethyl [K65; K94; K115; K125; K135; K165; K173; K186; K200; K241; K260; K270; K280; K305; K320; K344; K365; K372; K396; K409; K418]	151.2	149.4	153.7	138.1	99.4	90.9	94.2	84.6	61	62.1	61	54.4	488304195	3.21153e+08
O75874	IDH1	Isocitrate dehydrogenase [NADP] cytoplasmic [OS=Homo sapiens]	0.503755	1.08893	0.585172	26.5468	100.523	1.02e-07	4.81e-06	High	0	364.175	66	26	369	23	414	46.6	7.01	910.9	26	metabolic process;regulation of biological process;response to stimulus;transport	cytoplasm;cytosol;extracellular;mitochondrion;organelle lumen	catalytic activity;metal ion binding;nucleotide binding;protein binding	Pf00180	3417	ENSG00000138413.13		2	Carbon metabolism; Peroxisome; Biosynthesis of amino acids; Central carbon metabolism in cancer; 2-Oxocarboxylic acid metabolism; Metabolic pathways; Glutathione metabolism; Citrate cycle (TCA cycle)	Glutathione metabolism; TCA Cycle and Deficiency of Pyruvate Dehydrogenase complex (PDHc); Amino Acid metabolism	Neutrophil degranulation; NADPH regeneration; Abnormal conversion of 2-oxoglutarate to 2-hydroxyglutarate	21	1	Dimethyl [K4; K27; K58; K65; K66; K126; K151; K164; K187; K212; K224; K233; K243; K260; K270; K381; K400]	67.4	75.8	68.8	64.8	92.4	99.4	94	95.9	124.6	144.3	140.9	131.8	6.58218e+07	9.02991e+07
Q6JQN1	ACAD10	Acyl-CoA dehydrogenase family member 10 [OS=Homo sapiens]	-3.60839	0.289545	3.89794	21.3459	100.012	1.05e-07	4.84e-06	High	0.002	9.046	2	2	3	2	1059	118.8	8.06	6.4	2	metabolic process	mitochondrion;organelle lumen	catalytic activity;nucleotide binding	Pf00441, Pf00702, Pf01163, Pf01636, Pf02770, Pf02771, Pf08028, Pf13242, Pf13419	80724	ENSG00000111271.14		12	NA	NA	Mitochondrial Fatty Acid Beta-Oxidation	4	1	NA	150.1	106.2	161.5	129	6.1	11.3	19.3	9	118	141.5	190.3	157.6	7.00859e+06	283310
P09601	HMOX1	heme oxygenase 1 [OS=Homo sapiens]	0.320107	2.16975	1.84964	23.19	99.9626	1.05e-07	4.84e-06	High	0	82.15	38	9	38	9	288	32.8	8.25	134.06	9	cell communication;cell death;cell organization and biogenesis;cell proliferation;cellular homeostasis;metabolic process;regulation of biological process;response to stimulus	cytosol;endoplasmic reticulum;membrane;nucleus	catalytic activity;metal ion binding;protein binding;signal transducer activity	Pf01126	3162	ENSG00000100292.16		22	MicroRNAs in cancer; Mineral absorption; HIF-1 signaling pathway; Porphyrin and chlorophyll metabolism	NRF2 pathway; Transcriptional activation by NRF2; Overview of nanoparticle effects; Photodynamic therapy-induced NFE2L2 (NRF2) survival signaling; Lung fibrosis; Oxidative Stress	Interleukin-4 and 13 signaling; Heme degradation; Iron uptake and transport	19	1	Dimethyl [K177]	56.7	45.8	43.3	41.6	46.8	72.7	51.5	55.5	247.6	216.8	146.6	175	6.76312e+06	5.58344e+06
Q13510	ASAH1	Acid ceramidase [OS=Homo sapiens]	-1.27508	0.0234635	1.29855	24.3872	99.5537	1.08e-07	4.89e-06	High	0	140.22	32	12	91	12	395	44.6	7.62	223.59	12	metabolic process;transport	extracellular;organelle lumen;vacuole	catalytic activity	Pf02275, Pf15508	427	ENSG00000104763.18		8	Sphingolipid signaling pathway; Lysosome; Metabolic pathways; Sphingolipid metabolism	Sphingolipid Metabolism; Signal Transduction of S1P Receptor	Glycosphingolipid metabolism; Neutrophil degranulation	13	1	Dimethyl [K60; K81; K117; K310; K325; K361; K366; K378]	114.6	138.3	132.4	128.3	56.2	58.5	48.7	41.8	119.8	135.9	125.1	100.1	2.65608e+07	1.30357e+07
Q8IV08	PLD3	Phospholipase D3 [OS=Homo sapiens]	-0.940863	0.561652	1.50252	25.5795	98.3409	1.14e-07	5.16e-06	High	0	173.984	29	11	119	11	490	54.7	6.47	372.95	11	metabolic process	endoplasmic reticulum;membrane	catalytic activity;protein binding	Pf00614, Pf13091, Pf13918	23646	ENSG00000105223.19		19	Glycerophospholipid metabolism; Ether lipid metabolism; Metabolic pathways	NA	Synthesis of PG; Role of phospholipids in phagocytosis	12	1	Dimethyl [K167; K203]	96.6	105.4	110	106.5	58.9	51.3	58.5	43.8	146.4	147.4	143.1	132.2	5.05795e+07	3.08292e+07
O60496	DOK2	Docking protein 2 [OS=Homo sapiens]	0.551155	1.82262	1.27147	23.1477	98.0233	1.16e-07	5.19e-06	High	0	106.703	47	11	58	11	412	45.4	6.02	156.7	11	cellular component movement;regulation of biological process;response to stimulus	cytosol	protein binding;signal transducer activity	Pf00169, Pf02174	9046	ENSG00000147443.12		8	NA	Rac1/Pak1/p38/MMP-2 pathway; IL-4 Signaling Pathway; EGF/EGFR Signaling Pathway	RET signaling; Tie2 Signaling	9	1	Dimethyl [K149; K246; K408]	58.8	51.2	46.2	54.2	68.5	82.9	66.1	79.6	205.3	198.2	139.4	149.6	6.21373e+06	7.23432e+06
Q15050	RRS1	Ribosome biogenesis regulatory protein homolog [OS=Homo sapiens]	-0.0166192	-1.58865	-1.57203	24.8432	97.4374	1.2e-07	5.29e-06	High	0	167.821	28	9	78	9	365	41.2	10.7	228.44	9	cell differentiation;cell organization and biogenesis;metabolic process;regulation of biological process;transport	chromosome;endoplasmic reticulum;nucleus	protein binding;RNA binding	Pf04939	23212	ENSG00000179041.3		8	NA	NA	NA	0	1	Dimethyl [K154; K173; K215; K253; K265; K302]	160.7	135.9	119.4	115.1	131.9	132.8	99.5	141.8	46.2	47.3	36.2	33.1	5.36499e+07	4.40635e+07
Q9ULR3	PPM1H	Protein phosphatase 1H [OS=Homo sapiens]	-0.432982	-2.63752	-2.20454	19.7274	157.22	1.26e-07	5.5e-06	High	0.002	8.173	7	2	4	2	514	56.4	6.6	9.83	2	metabolic process	cytoplasm;nucleus	catalytic activity	Pf00481	57460	ENSG00000111110.11		12	NA	NA	NA	0	1	Dimethyl [K407; K512]	199.7	193.7	141.4	145.9	115.5	157.9	101.8	91.8	25.4	26.9	NA	NA	1.95095e+06	1.12888e+06
P04179	SOD2	Superoxide dismutase [Mn], mitochondrial [OS=Homo sapiens]	-0.119294	-1.76072	-1.64142	28.4779	95.7536	1.31e-07	5.67e-06	High	0	598.125	85	16	1043	16	222	24.7	8.25	3232.84	16	cell organization and biogenesis;metabolic process;regulation of biological process;response to stimulus	mitochondrion;organelle lumen	antioxidant activity;catalytic activity;metal ion binding;protein binding	Pf00081, Pf02777	6648	NA		6	Peroxisome; Longevity regulating pathway - multiple species; FoxO signaling pathway; Huntington's disease; Longevity regulating pathway	Selenium Micronutrient Network; Vitamin B12 Metabolism; Folate Metabolism; VEGFA-VEGFR2 Signaling Pathway; One carbon metabolism and related pathways; Oxidative Stress; DNA Damage Response (only ATM dependent)	Gene and protein expression by JAK-STAT signaling after Interleukin-12 stimulation; Transcriptional activation of mitochondrial biogenesis; Deregulated CDK5 triggers multiple neurodegenerative pathways in Alzheimer's disease models; Interleukin-12 family signaling; Detoxification of Reactive Oxygen Species	26	1	Dimethyl [K53; K68; K75; K89; K114; K122; K130; K132; K134; K154; K194; K202]	131.9	187.7	121.8	112.6	125	150.6	115	107.2	36.6	45.8	34.2	31.5	5.52443e+08	5.23505e+08
Q9NVP2	ASF1B	Histone chaperone ASF1B [OS=Homo sapiens]	-2.24223	-1.65562	0.586604	19.5443	118.015	1.35e-07	5.79e-06	High	0	29.149	21	3	10	2	202	22.4	4.56	35.25	3	cell differentiation;cell organization and biogenesis;development;metabolic process;regulation of biological process	chromosome;nucleus	protein binding	Pf04729	55723	ENSG00000105011.8		19	NA	NA	NA	0	1	NA	196.7	277	174.9	197.5	49.1	41.9	33.9	NA	48.6	67.9	56.3	56.3	1.9774e+06	493221
Q96RS6	NUDCD1	NudC domain-containing protein 1 [OS=Homo sapiens]	1.18201	1.84575	0.663732	23.6059	94.956	1.37e-07	5.8e-06	High	0	67.015	23	11	58	11	583	66.7	5.11	133.4	11	NA	cytoplasm;cytosol;nucleus	protein binding	Pf04969	84955	ENSG00000120526.10		8	NA	NA	NA	0	1	Dimethyl [K97; K351; K365; K472; K572; K578]	45.1	50.9	45.3	42.4	108.6	114.6	116.4	69.2	142.8	162.8	157.4	144.5	6.38902e+06	1.53691e+07
P20020	ATP2B1	Plasma membrane calcium-transporting ATPase 1 [OS=Homo sapiens]	-0.756737	-2.24672	-1.48999	23.2388	94.2746	1.42e-07	5.96e-06	High	0	278.102	30	25	111	14	1258	138.7	6.04	286.52	25	cell communication;cellular homeostasis;response to stimulus;transport	membrane;nucleus	catalytic activity;metal ion binding;nucleotide binding;protein binding;transporter activity	Pf00122, Pf00689, Pf00690, Pf00702, Pf08282, Pf12424, Pf12710, Pf13246	490	NA		12	Endocrine and other factor-regulated calcium reabsorption; Mineral absorption; Adrenergic signaling in cardiomyocytes; Calcium signaling pathway; Pancreatic secretion; Salivary secretion; cGMP-PKG signaling pathway; cAMP signaling pathway	Calcium Regulation in the Cardiac Cell	Ion homeostasis; Reduction of cytosolic Ca++ levels; Ion transport by P-type ATPases	19	1	Dimethyl [K48; K62; K237; K251; K252; K256; K557; K622; K695; K696; K747; K773; K778; K806; K840; K1172; K1212]	221.5	169.5	132.4	158.1	122.1	104.4	79.8	81.4	31	32.9	28.6	38.1	2.69761e+07	1.4873e+07
O43252	PAPSS1	bifunctional 3'-phosphoadenosine 5'-phosphosulfate synthase 1 [OS=Homo sapiens]	-0.458546	-1.5145	-1.05596	24.7274	93.9528	1.45e-07	5.99e-06	High	0	147.205	34	15	87	15	624	70.8	6.86	242.76	15	metabolic process	cytosol	catalytic activity;nucleotide binding;protein binding	Pf01583, Pf01747, Pf02223, Pf08433, Pf13207, Pf13238, Pf13671, Pf14306	9061	ENSG00000138801.8		4	Sulfur metabolism; Purine metabolism; Metabolic pathways; Selenocompound metabolism	Sulfation Biotransformation Reaction	Transport and synthesis of PAPS; Signaling by BRAF and RAF fusions; Metabolism of ingested H2SeO4 and H2SeO3 into H2Se	19	1	Dimethyl [K194; K203; K437; K459; K534; K544; K600; K609; K619]	149	174.4	129	141.5	119.3	99.3	89.5	107.9	49.3	44.1	47.1	49.5	4.46614e+07	3.57437e+07
P14598	NCF1	Neutrophil cytosol factor 1 [OS=Homo sapiens]	0.987447	-0.37071	-1.35816	24.8757	93.828	1.46e-07	5.99e-06	High	0	187.617	56	17	154	17	390	44.6	9.13	400.91	17	cell death;cell organization and biogenesis;cellular homeostasis;defense response;metabolic process;regulation of biological process;response to stimulus;transport	cytoplasm;cytosol;endoplasmic reticulum;Golgi;membrane;vacuole	catalytic activity;enzyme regulator activity;protein binding	Pf00018, Pf00787, Pf07653, Pf08944, Pf14604	653361	NA		7	Leishmaniasis; Phagosome; Leukocyte transendothelial migration; Fc gamma R-mediated phagocytosis; Osteoclast differentiation; Chemokine signaling pathway	AGE/RAGE pathway; Brain-Derived Neurotrophic Factor (BDNF) signaling pathway; VEGFA-VEGFR2 Signaling Pathway; Chemokine signaling pathway; Microglia Pathogen Phagocytosis Pathway	ROS, RNS production in phagocytes; Cross-presentation of particulate exogenous antigens (phagosomes); VEGFA-VEGFR2 Pathway; Detoxification of Reactive Oxygen Species; RHO GTPases Activate NADPH Oxidases	28	1	Dimethyl [K16; K31; K52; K119; K134; K135; K143; K169; K188; K199; K258; K268; K282; K360]	72.8	107.1	80.6	73.5	166.8	160	149.2	154.9	55.2	64.2	63	52.9	2.37625e+07	5.44119e+07
P22732-1	SLC2A5	Solute carrier family 2, facilitated glucose transporter member 5 [OS=Homo sapiens]	0.223635	2.05956	1.83593	23.6046	93.5262	1.48e-07	6.03e-06	High	0	44.324	10	5	44	4	501	54.9	6.04	118.45	5	metabolic process;response to stimulus;transport	membrane	transporter activity	Pf00083, Pf06609, Pf07690	6518	ENSG00000142583.17		1	Carbohydrate digestion and absorption	NRF2 pathway; Glycolysis and Gluconeogenesis	Neutrophil degranulation; Intestinal hexose absorption	9	1	Dimethyl [K477; K488; K492]	46.2	46.6	61.4	45.2	67.3	49.8	54.5	52.2	253.2	151	214.3	158.2	7.19244e+06	1.04709e+07
O95466-2	FMNL1	Isoform 2 of Formin-like protein 1 [OS=Homo sapiens]	0.298731	-0.959526	-1.25826	26.2583	93.0195	1.52e-07	6.14e-06	High	0	393.697	36	36	283	34	1104	122.3	5.83	696.23	36	cell organization and biogenesis;cellular component movement;regulation of biological process	cytosol;membrane	protein binding	Pf02181, Pf06367, Pf06371	752	NA		17	NA	NA	NA	0	1	Dimethyl [K26; K63; K86; K99; K111; K179; K190; K425; K651; K667; K682; K871; K876; K885; K890; K906; K943; K979; K999; K1008; K1009; K1047]	114.4	122.2	105.4	106.6	133.3	132.6	115.7	157.3	51.5	57.4	53.9	49.6	9.51742e+07	1.10849e+08
Q8N9N8	EIF1AD	probable RNA-binding protein EIF1AD [OS=Homo sapiens]	0.0509034	-2.4014	-2.4523	19.8141	92.5879	1.56e-07	6.23e-06	High	0	21.883	20	2	8	2	165	19	5.21	22.24	2	metabolic process	nucleus	protein binding;RNA binding	Pf01176	84285	ENSG00000175376.8		11	NA	NA	NA	0	1	NA	179.2	136.3	129.1	123.1	148.8	127.6	143.5	117	19.5	20.9	36	19.1	2.3635e+06	1.96248e+06
P00918	CA2	Carbonic anhydrase 2 [OS=Homo sapiens]	0.804759	1.05212	0.247362	31.1849	92.4194	1.57e-07	6.23e-06	High	0	1184	77	20	2884	20	260	29.2	7.4	8911.83	20	cellular homeostasis;metabolic process;regulation of biological process;response to stimulus;transport	cytoplasm;cytosol;membrane	catalytic activity;metal ion binding;protein binding	Pf00194	760	ENSG00000104267.9		8	Proximal tubule bicarbonate reclamation; Gastric acid secretion; Bile secretion; Collecting duct acid secretion; Pancreatic secretion; Nitrogen metabolism	NA	Reversible hydration of carbon dioxide; Erythrocytes take up carbon dioxide and release oxygen; Erythrocytes take up oxygen and release carbon dioxide	12	1	Dimethyl [K18; K24; K39; K45; K76; K80; K113; K126; K132; K148; K153; K158; K167; K224; K227; K251]	63.1	60.8	67.8	64.6	104.9	104.9	113.1	132.6	114	117.3	124.6	132.1	1517156332	2520898734
Q6WKZ4-4	RAB11FIP1	Rab11 family-interacting protein 1 [OS=Homo sapiens]	-0.450015	1.50657	1.95658	19.8301	91.9903	1.61e-07	6.32e-06	High	0	22.765	5	3	12	3	1283	137.1	5.43	35.74	3	regulation of biological process;transport	cytoplasm;cytosol;endosome;membrane	protein binding	Pf00168, Pf09457	80223	ENSG00000156675.15		8	Endocytosis	NA	NA	1	1	Dimethyl [K276; K296]	65.2	96.4	73	55.9	48.1	48.4	40.4	55.9	219	209.6	157.7	130.4	780097	575506
Q6DN03	HIST2H2BC	Putative histone H2B type 2-C [OS=Homo sapiens]	-3.68124	-2.65971	1.02153	23.0462	91.3503	1.67e-07	6.49e-06	High	0	80.162	20	5	440	1	193	21.5	10.7	948.07	5	cell organization and biogenesis	chromosome;nucleus	DNA binding;protein binding	Pf00125	337873	NA		1	NA	NA	NA	0	1	Dimethyl [K35; K44; K86]	223.9	336.5	197.4	222.9	9.6	22.7	19.3	24.9	26.6	35.3	33.7	47.1	3.61498e+07	1.55468e+06
P18510-1	IL1RN	Interleukin-1 receptor antagonist protein [OS=Homo sapiens]	-0.714297	-1.80511	-1.09081	23.2173	91.1888	1.68e-07	6.49e-06	High	0	45.984	23	3	29	3	177	20	6.19	88.3	3	defense response;metabolic process;regulation of biological process;response to stimulus;transport	cytoplasm;extracellular;membrane	protein binding	Pf00340	3557	ENSG00000136689.18		2	NA	Leptin signaling pathway; Sudden Infant Death Syndrome (SIDS) Susceptibility Pathways	Interleukin-1 family signaling; Interleukin-10 signaling	7	1	Dimethyl [K46; K89]	136.2	170.1	174.6	166.8	84.9	108.7	105	82.7	39.6	40.7	50.8	39.8	1.51881e+07	9.46949e+06
P06756	ITGAV	Integrin alpha-V [OS=Homo sapiens]	-0.214673	-1.60577	-1.3911	24.4426	89.186	1.89e-07	7.13e-06	High	0	202.591	27	24	104	24	1048	116	5.68	246.1	24	cell differentiation;cell growth;cell organization and biogenesis;cellular component movement;cellular homeostasis;metabolic process;regulation of biological process;response to stimulus;transport	cell surface;cytosol;membrane	metal ion binding;protein binding;receptor activity;signal transducer activity;transporter activity	Pf01839, Pf08441, Pf13517	3685	ENSG00000138448.11		2	ECM-receptor interaction; Dilated cardiomyopathy; Focal adhesion; PI3K-Akt signaling pathway; Cell adhesion molecules (CAMs); Proteoglycans in cancer; Hypertrophic cardiomyopathy (HCM); Pathways in cancer; Regulation of actin cytoskeleton; Thyroid hormone signaling pathway; Small cell lung cancer; Arrhythmogenic right ventricular cardiomyopathy (ARVC); Phagosome	Osteopontin Signaling; Integrin-mediated Cell Adhesion; Arrhythmogenic Right Ventricular Cardiomyopathy; Primary Focal Segmental Glomerulosclerosis FSGS; Focal Adhesion; Osteoblast Signaling; MFAP5-mediated ovarian cancer cell motility and invasiveness; VEGFA-VEGFR2 Signaling Pathway; Focal Adhesion-PI3K-Akt-mTOR-signaling pathway	Integrin cell surface interactions; Signal transduction by L1; PECAM1 interactions; Cross-presentation of particulate exogenous antigens (phagosomes); VEGFA-VEGFR2 Pathway; Molecules associated with elastic fibres; Syndecan interactions; ECM proteoglycans; Laminin interactions; Neutrophil degranulation	48	1	Dimethyl [K112; K119; K233; K360; K399; K400; K446; K633; K635; K645; K646; K660; K742; K832; K930; K964]	138.4	145	157	122.7	113.9	114.6	111.2	125.5	32.9	53.3	44.7	40.7	3.47019e+07	2.85657e+07
Q9Y2S2-1	CRYL1	Lambda-crystallin homolog [OS=Homo sapiens]	0.584569	5.17572	4.59115	21.9613	89.1852	1.89e-07	7.13e-06	High	0	18.661	11	3	6	3	319	35.4	6.18	12.34	3	metabolic process	cytoplasm;cytosol	catalytic activity;nucleotide binding;protein binding	Pf00725, Pf02737	51084	ENSG00000165475.13		13	Metabolic pathways; Pentose and glucuronate interconversions	NA	Catabolism of glucuronate to xylulose-5-phosphate	5	1	NA	7.9	3.7	12.3	11.7	6.8	13	19.7	10.2	169.5	374.5	324.2	246.5	1.12474e+06	972261
P12236	SLC25A6	ADP/ATP translocase 3 [OS=Homo sapiens]	2.59632	2.43501	-0.161317	25.1642	88.8415	1.92e-07	7.16e-06	High	0	369.447	67	24	916	6	298	32.8	9.74	2241.78	24	cell death;cell organization and biogenesis;regulation of biological process;response to stimulus;transport	membrane;mitochondrion;nucleus	protein binding;transporter activity	Pf00153	293	ENSG00000169100.13		X|Y; X	Calcium signaling pathway; HTLV-I infection; Parkinson's disease; cGMP-PKG signaling pathway; Influenza A; Huntington's disease	Electron Transport Chain	Mitochondrial protein import; Regulation of insulin secretion; Vpr-mediated induction of apoptosis by mitochondrial outer membrane permeabilization; Influenza Virus Induced Apoptosis	21	1	Dimethyl [K23; K43; K92; K94; K105; K147; K163; K199; K245; K268]	14.3	28	31.4	32.4	158.6	144.8	144.3	143	135.4	120.3	125.9	121.6	6.67034e+06	7.4158e+07
P21757	MSR1	Macrophage scavenger receptor types I and II [OS=Homo sapiens]	-0.405581	-2.51877	-2.11319	24.0831	88.7739	1.93e-07	7.16e-06	High	0	102.191	22	8	71	8	451	49.7	5.91	182.69	8	cell organization and biogenesis;metabolic process;regulation of biological process;response to stimulus;transport	cytosol;membrane	protein binding;receptor activity	Pf00530, Pf01391, Pf03523, Pf05615, Pf15494	4481	ENSG00000038945.14		8	Phagosome	AGE/RAGE pathway	Scavenging by Class A Receptors	5	1	Dimethyl [K22; K123; K207; K214; K257; K401]; Acetyl [N-Term]	132.7	202.5	174.7	122.3	91	149.2	139.8	83.8	20.9	37.9	28.1	17	3.04461e+07	2.08906e+07
P11215	ITGAM	Integrin alpha-M [OS=Homo sapiens]	-0.922561	-0.954757	-0.0321962	26.6688	88.6512	1.95e-07	7.16e-06	High	0	464.295	42	35	359	34	1152	127.1	7.23	946.49	35	cell differentiation;cell organization and biogenesis;cellular component movement;regulation of biological process;response to stimulus;transport	cell surface;membrane	metal ion binding;protein binding	Pf00092, Pf00357, Pf01839, Pf08441, Pf13519	3684	ENSG00000169896.16		16	Legionellosis; Transcriptional misregulation in cancer; Cell adhesion molecules (CAMs); Amoebiasis; Leukocyte transendothelial migration; Phagosome; Leishmaniasis; Tuberculosis; Staphylococcus aureus infection; Rap1 signaling pathway; Regulation of actin cytoskeleton; Hematopoietic cell lineage; Complement and coagulation cascades; Pertussis	Integrin-mediated Cell Adhesion; Focal Adhesion; Microglia Pathogen Phagocytosis Pathway; TYROBP Causal Network	Integrin cell surface interactions; Interleukin-4 and 13 signaling; Neutrophil degranulation; Toll Like Receptor 4 (TLR4) Cascade; Cell surface interactions at the vascular wall	30	1	Dimethyl [K136; K170; K181; K182; K216; K261; K322; K449; K534; K644; K715; K768]	146.6	173.1	146.7	137.6	74.7	79.5	73.3	82.3	67.1	79.5	71	68.4	1.59426e+08	8.12751e+07
O43660-1	PLRG1	Pleiotropic regulator 1 [OS=Homo sapiens]	3.39246	0.499857	-2.8926	24.8379	88.3431	1.98e-07	7.23e-06	High	0	131.603	34	12	60	12	514	57.2	9.17	170.31	12	cell organization and biogenesis;metabolic process;regulation of biological process	membrane;nucleus;spliceosomal complex	catalytic activity;protein binding	Pf00400	5356	ENSG00000171566.11		4	Spliceosome	NA	mRNA Splicing - Major Pathway	5	1	Dimethyl [K62; K80; K396]	19.4	36.2	20.5	21	225.8	166.5	273	308.9	30.5	50.9	26.3	21.1	1.01601e+07	118427099
Q12797	ASPH	Aspartyl/Asparaginyl beta-hydroxylase [OS=Homo sapiens]	-0.466596	-1.57881	-1.11222	24.8893	87.9304	2.03e-07	7.34e-06	High	0	167.337	37	23	98	23	758	85.8	5.01	246.65	23	metabolic process;regulation of biological process;response to stimulus;transport	cytoplasm;endoplasmic reticulum;membrane;organelle lumen	catalytic activity;metal ion binding;protein binding;structural molecule activity	Pf05118, Pf05279, Pf13414, Pf13428, Pf13432, Pf14559	444	ENSG00000198363.17		8	NA	NA	Ion homeostasis; Stimuli-sensing channels	6	1	Dimethyl [K104; K356; K365; K391; K420; K474; K475; K491; K512; K552; K571; K588; K607; K622; K697]	140.7	186.3	136.3	134.5	97.4	127.2	97.2	94.5	41.1	62.9	43.5	38.4	4.77128e+07	3.30477e+07
Q13232	NME3	Nucleoside diphosphate kinase 3 [OS=Homo sapiens]	-1.05767	-1.59307	-0.535406	23.7715	87.752	2.05e-07	7.36e-06	High	0	55.8	35	5	41	5	169	19	7.84	94.11	5	cell death;metabolic process;regulation of biological process	cytosol;mitochondrion	catalytic activity;metal ion binding;nucleotide binding;protein binding	Pf00334	4832	ENSG00000103024.7		16	Pyrimidine metabolism; Purine metabolism; Metabolic pathways	NA	Interconversion of nucleotide di- and triphosphates	6	1	Dimethyl [K29]	175.8	186.5	155.8	159.3	83.8	92.7	73	65.3	63.9	45.2	51.7	47	2.80788e+07	1.33795e+07
P40938	RFC3	replication factor C subunit 3 [OS=Homo sapiens]	-4.35624	-0.719833	3.6364	19.8614	302.518	2.18e-07	7.65e-06	High	0	14.255	11	3	4	3	356	40.5	8.34	8.29	3	cell organization and biogenesis;cellular homeostasis;metabolic process;regulation of biological process;response to stimulus	nucleus	catalytic activity;DNA binding;protein binding	Pf03215, Pf08542, Pf13177, Pf13401	5983	ENSG00000133119.12		13	DNA replication; Mismatch repair; Nucleotide excision repair	Gastric cancer network 2; Retinoblastoma (RB) in Cancer; DNA Replication	Translesion Synthesis by POLH; Termination of translesion DNA synthesis; Translesion synthesis by POLI; Recognition of DNA damage by PCNA-containing replication complex; Translesion synthesis by REV1; Polymerase switching on the C-strand of the telomere; Regulation of TP53 Activity through Phosphorylation; PCNA-Dependent Long Patch Base Excision Repair; G2/M DNA damage checkpoint; Translesion syn…	58	1	NA	247.2	249.1	188.8	173.7	NA	10.8	NA	NA	NA	128.3	98.1	104	2.2813e+06	NA
Q8IY81	FTSJ3	pre-rRNA processing protein FTSJ3 [OS=Homo sapiens]	1.33855	0.0752508	-1.2633	23.664	86.662	2.18e-07	7.65e-06	High	0	114.344	13	8	45	8	847	96.5	8.4	119.31	8	metabolic process	nucleus	catalytic activity;protein binding;RNA binding	Pf01728, Pf07780, Pf11861	117246	ENSG00000108592.16		17	NA	NA	Major pathway of rRNA processing in the nucleolus and cytosol	4	1	Dimethyl [K502; K518; K678; K762; K763; K804]	73.7	69.9	67.9	61	158	183.9	149.8	171.7	72.4	58.8	63.4	69.7	1.06223e+07	2.27812e+07
Q17R98	ZNF827	zinc finger protein 827 [OS=Homo sapiens]	1.58538	8.23917	6.65379	20.6092	193.335	2.19e-07	7.65e-06	Low	0.069	1.696	1	1	9	1	1081	119.1	6.89	17.4	1	metabolic process;regulation of biological process	nucleus	DNA binding;metal ion binding;protein binding	Pf13465	152485	ENSG00000151612.15		4	NA	NA	NA	0	1	NA	NA	0.8	1.5	NA	2.1	NA	5	2.5	298.1	170.2	328.6	391.1	NA	198053
P63000-1	RAC1	Ras-related C3 botulinum toxin substrate 1 [OS=Homo sapiens]	0.737636	1.56218	0.824548	25.1962	86.2834	2.23e-07	7.73e-06	High	0	189.453	45	11	304	6	192	21.4	8.5	702.66	11	cell organization and biogenesis;cell proliferation;cellular component movement;coagulation;defense response;metabolic process;regulation of biological process;response to stimulus;transport	cytoplasm;cytosol;membrane	catalytic activity;nucleotide binding;protein binding	Pf00025, Pf00071, Pf08477	5879	ENSG00000136238.17		7	Pancreatic cancer; Phagosome; Sphingolipid signaling pathway; Axon guidance; Pathways in cancer; Regulation of actin cytoskeleton; Fc gamma R-mediated phagocytosis; MAPK signaling pathway; Choline metabolism in cancer; Amyotrophic lateral sclerosis (ALS); B cell receptor signaling pathway; Wnt signaling pathway; Bacterial invasion of epithelial cells; PI3K-Akt signaling pathway; Osteoclast differ…	Androgen receptor signaling pathway; Nucleotide-binding Oligomerization Domain (NOD) pathway; Regulation of toll-like receptor signaling pathway; Target Of Rapamycin (TOR) Signaling; Physiological and Pathological Hypertrophy of the Heart; MicroRNAs in cardiomyocyte hypertrophy; Integrin-mediated Cell Adhesion; RANKL/RANK (Receptor activator of NFKB (ligand)) Signaling Pathway; Leptin signaling p…	SEMA3A-Plexin repulsion signaling by inhibiting Integrin adhesion; Sema3A PAK dependent Axon repulsion; Rho GTPase cycle; FCERI mediated MAPK activation; MET activates RAP1 and RAC1; RHO GTPases activate CIT; Factors involved in megakaryocyte development and platelet production; PCP/CE pathway; Nef and signal transduction; RHO GTPases Activate NADPH Oxidases; Translocation of GLUT4 to the plasma …	160	1	Dimethyl [K16; K96; K116; K123; K128; K133; K147; K183]	54.8	63.2	56.2	49	86.8	115.8	79.7	80.2	154.4	200.3	134.3	125.1	2.23548e+07	3.54465e+07
P02751	FN1	fibronectin [OS=Homo sapiens]	-2.73259	-2.9116	-0.179015	22.7572	86.1701	2.25e-07	7.73e-06	High	0	169.848	20	29	75	29	2386	262.5	5.71	212.03	29	cell differentiation;cell organization and biogenesis;cellular component movement;defense response;metabolic process;regulation of biological process;response to stimulus;transport	extracellular;membrane;organelle lumen	enzyme regulator activity;protein binding	Pf00039, Pf00040, Pf00041	2335	ENSG00000115414.18		2	PI3K-Akt signaling pathway; Amoebiasis; Regulation of actin cytoskeleton; Pathways in cancer; Bacterial invasion of epithelial cells; AGE-RAGE signaling pathway in diabetic complications; Small cell lung cancer; Focal adhesion; ECM-receptor interaction; Proteoglycans in cancer	miRNA targets in ECM and membrane receptors; Focal Adhesion; Overview of nanoparticle effects; Rac1/Pak1/p38/MMP-2 pathway; TGF-beta Signaling Pathway; Simplified Interaction Map Between LOXL4 and Oxidative Stress Pathway; Association Between Physico-Chemical Features and Toxicity Associated Pathways; TGF-B Signaling in Thyroid Cells for Epithelial-Mesenchymal Transition; Focal Adhesion-PI3K-Akt-…	Post-translational protein phosphorylation; Integrin cell surface interactions; Regulation of Insulin-like Growth Factor (IGF) transport and uptake by Insulin-like Growth Factor Binding Proteins (IGFBPs); Signaling by BRAF and RAF fusions; MET activates PTK2 signaling; MAP2K and MAPK activation; Molecules associated with elastic fibres; GRB2:SOS provides linkage to MAPK signaling for Integrins ; …	68	1	Dimethyl [K90; K100; K324; K397; K672; K922; K976; K1050; K1070; K1532; K1544; K1561; K1837; K1880; K1939; K2310]	245.2	264.4	195.1	237.8	26.7	43.7	29.9	37.8	22.6	21.4	32.2	43.2	2.8479e+07	3.09712e+06
Q12965	MYO1E	unconventional myosin-Ie [OS=Homo sapiens]	0.148179	-0.845898	-0.994078	27.0894	86.0479	2.27e-07	7.73e-06	High	0	736.451	45	44	607	36	1108	127	8.92	1638.58	44	cell differentiation;cell organization and biogenesis;cellular component movement;metabolic process;regulation of biological process;response to stimulus;transport	cytoplasm;cytoskeleton	catalytic activity;motor activity;nucleotide binding;protein binding	Pf00018, Pf00063, Pf06017, Pf07653, Pf14604	4643	ENSG00000157483.8		15	NA	Primary Focal Segmental Glomerulosclerosis FSGS	NA	1	1	Dimethyl [K17; K29; K71; K118; K160; K188; K196; K373; K411; K453; K554; K555; K604; K613; K641; K652; K729; K760; K763; K772; K789; K859; K880; K910; K914; K926; K1019; K1107]	109.3	113.6	127	113.1	132	126.2	120.9	121.8	62.3	59.3	59.6	55	1.57444e+08	1.90152e+08
Q13501-1	SQSTM1	sequestosome-1 [OS=Homo sapiens]	0.804371	-0.547296	-1.35167	24.4023	85.874	2.29e-07	7.75e-06	High	0	213.171	48	12	119	12	440	47.7	5.22	350.01	12	cell communication;cell death;cell differentiation;cell organization and biogenesis;metabolic process;regulation of biological process;response to stimulus;transport	cytoplasm;cytosol;endoplasmic reticulum;endosome;nucleus;vacuole	catalytic activity;metal ion binding;protein binding	Pf00564, Pf00569	8878	ENSG00000161011.19		5	Osteoclast differentiation	Regulation of toll-like receptor signaling pathway; IL-1 signaling pathway; RANKL/RANK (Receptor activator of NFKB (ligand)) Signaling Pathway; Brain-Derived Neurotrophic Factor (BDNF) signaling pathway; Apoptosis-related network due to altered Notch3 in ovarian cancer; NRF2 pathway; Interleukin-1 Induced Activation of NF-kappa-B; Senescence and Autophagy in Cancer	Interleukin-1 family signaling; NF-kB is activated and signals survival; p75NTR recruits signalling complexes; NRIF signals cell death from the nucleus; Pink/Parkin Mediated Mitophagy	24	1	Dimethyl [K13; K238; K281; K295; K344; K435]	91.1	96.1	83.3	92.2	146.6	143.5	151.6	167.8	55.3	58.2	54.4	59.8	2.13013e+07	3.42653e+07
Q92520	FAM3C; WNT16	Protein FAM3C [OS=Homo sapiens]	0.715466	-1.41377	-2.12924	21.847	85.0957	2.4e-07	8.06e-06	High	0	34.155	22	5	18	5	227	24.7	8.29	42.9	5	cell differentiation;cell organization and biogenesis;cell proliferation;development;regulation of biological process;response to stimulus;transport	cytoplasm;extracellular;organelle lumen	protein binding	NA	10447; 51384	ENSG00000196937.10		7	NA	Wnt Signaling Pathway and Pluripotency; Wnt Signaling Pathway; DNA Damage Response (only ATM dependent)	Platelet degranulation	7	1	Dimethyl [K84; K97]	101.2	113.2	102.6	94.2	143.4	162.4	155.3	183.7	24.5	41.4	41.2	36.8	4.70048e+06	6.6582e+06
P06681-1	C2	complement C2 [OS=Homo sapiens]	-0.694968	2.72323	3.4182	18.7405	103.713	2.49e-07	8.23e-06	High	0.007	5.632	2	2	7	2	752	83.2	7.42	13.44	2	defense response;metabolic process;regulation of biological process;response to stimulus	extracellular	catalytic activity;metal ion binding;protein binding	Pf00084, Pf00089, Pf00092, Pf09342, Pf13519	717	ENSG00000231543.9; ENSG00000204364.10; ENSG00000226560.10; ENSG00000235696.8; ENSG00000166278.14; ENSG00000235017.9; ENSG00000206372.11		6; CHR_HSCHR6_MHC_DBB_CTG1; CHR_HSCHR6_MHC_MANN_CTG1; CHR_HSCHR6_MHC_MCF_CTG1; CHR_HSCHR6_MHC_SSTO_CTG1; CHR_HSCHR6_MHC_COX_CTG1; CHR_HSCHR6_MHC_QBL_CTG1	Systemic lupus erythematosus; Complement and coagulation cascades; Staphylococcus aureus infection; Pertussis	Allograft Rejection; Oxidative Damage; Complement Activation; Complement and Coagulation Cascades	Initial triggering of complement; Regulation of Complement cascade; Activation of C3 and C5	14	1	NA	38.9	48.6	41.7	34.4	34.3	28.7	13.7	NA	228.9	389.6	192.8	148.3	290096	255901
Q14108-1	SCARB2	Lysosome membrane protein 2 [OS=Homo sapiens]	-0.742163	-1.1525	-0.41034	26.4245	84.4014	2.5e-07	8.23e-06	High	0	156.186	25	10	222	10	478	54.3	5.14	619.16	10	cell organization and biogenesis;regulation of biological process;transport	membrane;organelle lumen;vacuole	protein binding;receptor activity	Pf01130	950	ENSG00000138760.9		4	Lysosome	Primary Focal Segmental Glomerulosclerosis FSGS	Cargo recognition for clathrin-mediated endocytosis	6	1	Dimethyl [K161; K234; K378; K391]	151.6	152.3	149.7	146.5	96.8	97.2	77	80.2	64.8	63.7	61.9	58.3	1.40307e+08	8.95585e+07
O60449	LY75; LY75-CD302; CD302	Lymphocyte antigen 75 [OS=Homo sapiens]	-0.921495	0.643857	1.56535	22.7267	84.2489	2.52e-07	8.23e-06	High	0	79.31	11	14	47	14	1722	198.2	6.67	119.37	14	defense response;regulation of biological process;response to stimulus;transport	membrane	protein binding;receptor activity;signal transducer activity	Pf00040, Pf00059	4065; 100526664; 9936	ENSG00000054219.10		2	NA	NA	NA	0	1	Dimethyl [K45; K1276]	101.6	125.2	104.9	77.6	60.6	58.4	51.6	37.6	144	151.4	162	125	7.7715e+06	4.63123e+06
Q8N573-1	OXR1	Oxidation resistance protein 1 [OS=Homo sapiens]	-0.273905	-2.29124	-2.01734	22.2207	84.2164	2.53e-07	8.23e-06	High	0	94.499	23	13	43	13	874	97.9	5.47	116.17	13	cell death;metabolic process;regulation of biological process;response to stimulus	mitochondrion	catalytic activity;protein binding	Pf01476, Pf07534	55074	ENSG00000164830.18		8	NA	NA	NA	0	1	Dimethyl [K412; K490; K505; K633; K722; K768; K784]	139.5	178.7	184.4	107.4	114.7	130.3	123.3	105.2	22.1	26.7	44.3	23.2	8.76904e+06	7.20866e+06
P30043	BLVRB	flavin reductase (NADPH) [OS=Homo sapiens]	-0.0691677	1.10142	1.17058	25.6226	83.2615	2.68e-07	8.6e-06	High	0	159.287	60	8	129	8	206	22.1	7.65	396.75	8	metabolic process;transport	cytoplasm;cytosol;membrane	catalytic activity	Pf01073, Pf01370, Pf02254, Pf13460	645	ENSG00000090013.9		19	Porphyrin and chlorophyll metabolism; Riboflavin metabolism	NRF2 pathway	Heme degradation	6	1	Dimethyl [K63; K99]	77.1	77.8	83.3	68	78.2	77.2	66.2	61.9	167.5	174.3	149.1	119.4	4.10907e+07	4.17036e+07
Q8TAQ2	SMARCC2	SWI/SNF complex subunit SMARCC2 [OS=Homo sapiens]	0.229596	1.37051	1.14092	23.6758	83.1113	2.7e-07	8.6e-06	High	0	171.785	21	20	93	12	1214	132.8	5.69	221.44	20	cell organization and biogenesis;metabolic process;regulation of biological process	nucleus	DNA binding;protein binding	Pf04433	6601	ENSG00000139613.11		12	NA	NA	RUNX1 interacts with co-factors whose precise effect on RUNX1 targets is not known; RMTs methylate histone arginines	8	1	Dimethyl [K75; K453; K457; K564; K566; K702; K704; K769; K770; K773; K872; K940]	75.9	63.7	71.7	54.4	84.5	73.9	70.9	68.9	195.2	166.2	153.8	121	1.08947e+07	1.21359e+07
Q00653-4	NFKB2	Isoform 4 of Nuclear factor NF-kappa-B p100 subunit [OS=Homo sapiens]	-0.159542	-1.46604	-1.3065	23.7241	83.0399	2.71e-07	8.6e-06	High	0	133.934	28	15	64	14	899	96.6	6.25	172.26	15	cell differentiation;cell organization and biogenesis;defense response;metabolic process;regulation of biological process;response to stimulus	cytoplasm;cytosol;nucleus	DNA binding;protein binding	Pf00023, Pf00554, Pf12796, Pf13606, Pf13637, Pf13857	4791	ENSG00000077150.18		10	NA	Regulation of toll-like receptor signaling pathway; Selenium Micronutrient Network; Vitamin B12 Metabolism; Folate Metabolism; RANKL/RANK (Receptor activator of NFKB (ligand)) Signaling Pathway; TNF related weak inducer of apoptosis (TWEAK) Signaling Pathway; Neural Crest Differentiation; TNF alpha Signaling Pathway; EBV LMP1 signaling; Photodynamic therapy-induced NF-kB survival signaling; Toll-…	NA	14	1	Dimethyl [K210; K221; K255; K283; K310; K332]	142.3	156.1	120.2	128	138.4	120.4	111.8	100.8	38	48.8	50.7	44.6	2.15619e+07	2.098e+07
Q8TCU6-1	PREX1	Phosphatidylinositol 3,4,5-trisphosphate-dependent Rac exchanger 1 protein [OS=Homo sapiens]	0.779551	2.56335	1.7838	20.147	82.997	2.72e-07	8.6e-06	High	0	27.209	6	6	17	6	1659	186.1	6.44	31.47	6	cell differentiation;cell organization and biogenesis;cellular component movement;metabolic process;regulation of biological process;response to stimulus	cytoplasm;cytosol;membrane	catalytic activity;enzyme regulator activity;protein binding	Pf00169, Pf00595, Pf00610, Pf00621, Pf01643	57580	ENSG00000124126.13		20	Chemokine signaling pathway	Chemokine signaling pathway	G alpha (12/13) signalling events; NRAGE signals death through JNK; Rho GTPase cycle	13	1	NA	33	40.1	51.9	30.3	38.2	73.7	75.4	62.2	180.7	245	208.2	161.4	537055	621817
P21730	C5AR1	C5a anaphylatoxin chemotactic receptor 1 [OS=Homo sapiens]	-1.03242	-2.16181	-1.12939	24.4813	82.8777	2.74e-07	8.6e-06	High	0	47.33	11	5	41	5	350	39.3	9.01	77.78	5	cell death;cell proliferation;cellular component movement;cellular homeostasis;defense response;metabolic process;regulation of biological process;response to stimulus;transport	cell surface;membrane	protein binding;receptor activity;signal transducer activity	Pf00001	728	ENSG00000197405.7		19	Neuroactive ligand-receptor interaction; Complement and coagulation cascades; Staphylococcus aureus infection	Peptide GPCRs; Oxidative Damage; Complement and Coagulation Cascades	Peptide ligand-binding receptors; Regulation of Complement cascade; Neutrophil degranulation; G alpha (i) signalling events	18	1	Dimethyl [K196; K346]	203.5	157	216.5	141.4	78.7	82.2	95.7	77.3	33.9	29.7	48.6	35.4	5.70489e+07	2.20756e+07
Q03405	PLAUR	Urokinase plasminogen activator surface receptor [OS=Homo sapiens]	0.516313	-0.986923	-1.50324	25.6669	80.8371	3.11e-07	9.65e-06	High	0	210.725	47	12	151	12	335	37	6.65	495.53	12	cellular component movement;coagulation;metabolic process;regulation of biological process;response to stimulus;transport	cell surface;extracellular;membrane;organelle lumen	protein binding;receptor activity;signal transducer activity	Pf00021	5329	ENSG00000011422.11		19	Proteoglycans in cancer; Complement and coagulation cascades	Primary Focal Segmental Glomerulosclerosis FSGS; VEGFA-VEGFR2 Signaling Pathway; Complement and Coagulation Cascades	Dissolution of Fibrin Clot; Neutrophil degranulation; Attachment of GPI anchor to uPAR	14	1	Dimethyl [K65; K161; K220; K254]	100.7	97.5	118.9	102.9	128	132.7	166.2	157.4	49.6	45.6	56.3	44.1	5.70834e+07	7.25459e+07
Q7L5N7	LPCAT2	Lysophosphatidylcholine acyltransferase 2 [OS=Homo sapiens]	0.519362	1.28962	0.770256	24.4806	80.7828	3.12e-07	9.65e-06	High	0	117.301	31	13	80	13	544	60.2	6.55	205.33	13	cell organization and biogenesis;metabolic process	endoplasmic reticulum;Golgi;membrane	catalytic activity;metal ion binding	Pf00036, Pf01553, Pf04760, Pf13202, Pf13405, Pf13499, Pf13833	54947	ENSG00000087253.12		16	Glycerophospholipid metabolism; Metabolic pathways; Ether lipid metabolism	NA	Acyl chain remodelling of PC	8	1	Dimethyl [K233; K362; K375; K386]	66.8	65.9	60.7	65.7	86.6	94.7	78.6	98.3	162.3	142	147.2	131.3	1.60993e+07	2.08687e+07
P07686	HEXB	Beta-hexosaminidase subunit beta [OS=Homo sapiens]	-0.434023	0.773296	1.20732	26.7409	80.1367	3.25e-07	9.87e-06	High	0	271.809	36	22	264	22	556	63.1	6.76	702.86	22	cell organization and biogenesis;cellular component movement;cellular homeostasis;metabolic process;regulation of biological process;reproduction;response to stimulus;transport	extracellular;membrane;organelle lumen;vacuole	catalytic activity;protein binding	Pf00728, Pf14845	3074	NA		5	Amino sugar and nucleotide sugar metabolism; Lysosome; Metabolic pathways; Glycosaminoglycan degradation; Glycosphingolipid biosynthesis - globo and isoglobo series; Other glycan degradation; Glycosphingolipid biosynthesis - ganglio series	NA	Neutrophil degranulation; CS/DS degradation; Glycosphingolipid metabolism; Hyaluronan uptake and degradation; Keratan sulfate degradation	22	1	Dimethyl [K121; K230; K300; K359; K381; K382; K390; K400; K412; K414; K425; K462; K465; K476]	80.2	95.3	98.2	90.8	61.9	68.2	69.9	62.6	123.9	150.7	149.6	148.6	9.09545e+07	7.02504e+07
P28907	CD38	ADP-ribosyl cyclase/cyclic ADP-ribose hydrolase 1 [OS=Homo sapiens]	0.960758	1.9217	0.960939	22.9303	80.1162	3.26e-07	9.87e-06	High	0	25.909	18	5	11	5	300	34.3	7.66	27.99	5	cellular homeostasis;metabolic process;regulation of biological process;response to stimulus	cell surface;membrane;nucleus	catalytic activity;protein binding	Pf02267	952	ENSG00000004468.12		4	Epstein-Barr virus infection; Salivary secretion; Metabolic pathways; Oxytocin signaling pathway; Hematopoietic cell lineage; Calcium signaling pathway; Nicotinate and nicotinamide metabolism; Pancreatic secretion	NAD+ metabolism; NAD+ biosynthetic pathways; Cell-type Dependent Selectivity of CCK2R Signaling	Nicotinate metabolism	15	1	NA	37.5	64.4	50.2	37.8	77.5	115.7	86	73.2	130.6	218.3	159.5	149.2	3.44592e+06	7.12377e+06
P06858	LPL	lipoprotein lipase [OS=Homo sapiens]	-0.395958	-2.08379	-1.68783	22.2585	80.0223	3.28e-07	9.87e-06	High	0	105.963	22	7	53	7	475	53.1	8.15	160.29	7	cell organization and biogenesis;metabolic process;regulation of biological process;response to stimulus	cell surface;extracellular;membrane	catalytic activity;protein binding	Pf00151, Pf01477, Pf12695, Pf12697	4023	ENSG00000175445.14		8	Alzheimer's disease; PPAR signaling pathway; Glycerolipid metabolism	Fatty Acid Beta Oxidation; Sterol Regulatory Element-Binding Proteins (SREBP) signalling; Alzheimers Disease; Adipogenesis; Aryl Hydrocarbon Receptor; Triacylglyceride Synthesis; Composition of Lipid Particles; Angiopoietin Like Protein 8 Regulatory Pathway; PPAR signaling pathway; Statin Pathway; Vitamin A and Carotenoid Metabolism	Signaling by GPCR; Assembly of active LPL and LIPC lipase complexes; Transcriptional regulation of white adipocyte differentiation; Retinoid metabolism and transport; Chylomicron remodeling	28	1	Dimethyl [K129; K225; K265; K287]	159.9	160.2	131.9	160.7	110.5	145.9	92.4	102.2	26.4	44	41	24.9	9.86255e+06	6.81958e+06
Q92616	GCN1L1; GCN1	eIF-2-alpha kinase activator GCN1 [OS=Homo sapiens]	1.50444	0.0769414	-1.4275	26.8535	79.9662	3.29e-07	9.87e-06	High	0	591.155	31	64	402	64	2671	292.6	7.47	954.83	64	cell communication;metabolic process;regulation of biological process;response to stimulus	cytoplasm;cytosol;membrane;ribosome	enzyme regulator activity;protein binding;RNA binding	Pf12074, Pf13646	10985	NA		12	NA	NA	NA	0	1	Dimethyl [K48; K101; K229; K259; K268; K352; K590; K599; K609; K635; K776; K788; K965; K986; K1208; K1390; K1395; K1406; K1414; K1496; K1553; K1633; K1649; K1663; K1731; K2083; K2121; K2221; K2222; K2237; K2259; K2280; K2285; K2550; K2579; K2591; K2595; K2621]	66.4	70.9	53.9	60.6	162.6	229.5	168.4	143.8	66.2	67.8	57	52.9	8.86549e+07	2.16955e+08
Q8WZA9	IRGQ	Immunity-related GTPase family Q protein [OS=Homo sapiens]	-0.0022733	-1.45622	-1.45394	24.7559	79.6155	3.36e-07	1e-05	High	0	148.325	30	15	89	15	623	62.7	4.88	248.93	15	NA	NA	nucleotide binding	NA	126298	ENSG00000167378.8		19	NA	NA	NA	0	1	Dimethyl [K232; K345]	131.7	127.9	130.1	130.5	115	111.8	120.9	157.2	39	42.3	50	43.6	4.05504e+07	3.542e+07
Q9NZM1	MYOF	Myoferlin [OS=Homo sapiens]	-0.49007	-1.83769	-1.34762	24.2619	78.6489	3.58e-07	1.06e-05	High	0	185.912	21	32	85	32	2061	234.6	6.18	213.76	32	cell organization and biogenesis;regulation of biological process;response to stimulus	membrane;nucleus	protein binding	Pf00168, Pf08150, Pf08151, Pf08165	26509	ENSG00000138119.16		10	NA	Aryl Hydrocarbon Receptor Pathway; Hepatitis C and Hepatocellular Carcinoma	NA	2	1	Dimethyl [K19; K29; K32; K195; K298; K313; K363; K463; K808; K1028; K1029; K1109; K1223; K1237; K1436; K1442; K1446; K1456; K1466; K1502; K1507; K1521; K1714; K1759; K2014]	162.3	179.9	132.8	142.4	93.1	119.7	104	104.5	55.6	40.3	34.8	30.8	3.70162e+07	2.12349e+07
Q92598	HSPH1	Heat shock protein 105 kDa [OS=Homo sapiens]	-0.0194144	-0.872425	-0.853011	28.0243	78.3222	3.65e-07	1.07e-05	High	0	921.471	65	47	892	42	858	96.8	5.39	2577.64	47	metabolic process;regulation of biological process;response to stimulus;transport	cytoplasm;cytosol;extracellular;nucleus;organelle lumen	enzyme regulator activity;nucleotide binding;protein binding	Pf00012	10808	ENSG00000120694.19		13	Protein processing in endoplasmic reticulum	NA	Scavenging by Class F Receptors; Regulation of HSF1-mediated heat shock response	8	1	Dimethyl [K68; K82; K84; K95; K102; K126; K134; K135; K234; K249; K272; K275; K295; K300; K331; K388; K430; K458; K471; K500; K577; K585; K608; K620; K626; K629; K648; K655; K685; K691; K697; K714; K749; K771; K772; K790; K804; K806; K831; K850]	111.3	128.7	126.1	119.8	120.8	112.1	119.7	118.7	58.8	59.5	63.6	60.9	3.0387e+08	3.29759e+08
Q9BSD7	NTPCR	Cancer-related nucleoside-triphosphatase [OS=Homo sapiens]	2.91166	3.13655	0.224884	20.8736	78.0526	3.72e-07	1.09e-05	High	0	36.629	26	4	29	4	190	20.7	9.54	67.86	4	metabolic process;response to stimulus	membrane	catalytic activity;nucleotide binding;RNA binding	Pf00004, Pf00910, Pf01583, Pf03029, Pf03266, Pf05496, Pf07726, Pf07728, Pf13173, Pf13191, Pf13207, Pf13238	84284	ENSG00000135778.11		1	Thiamine metabolism; Purine metabolism; Metabolic pathways	NA	NA	3	1	Dimethyl [K15]	10.6	17.4	20.2	31.7	101	165.1	117.4	148.3	126.6	182	131.4	148.3	304221	2.90603e+06
P02654	APOC1	Apolipoprotein C-I [OS=Homo sapiens]	-1.04823	1.43118	2.47941	23.9241	76.631	4.08e-07	1.18e-05	High	0	33.748	37	6	40	6	83	9.3	8.47	83.75	6	cell organization and biogenesis;metabolic process;regulation of biological process;transport	endoplasmic reticulum;extracellular	enzyme regulator activity	Pf04691	341	ENSG00000130208.9		19	NA	Statin Pathway	VLDL clearance; VLDL assembly	7	1	Dimethyl [K47; K56; K63; K74]	66.6	85.6	60.8	90.5	49.8	41.2	28.7	24.9	229	194.5	184.2	144.2	1.32185e+07	9.87596e+06
Q15154-1	PCM1	Pericentriolar material 1 protein [OS=Homo sapiens]	-0.152658	1.07281	1.22547	26.3543	76.553	4.1e-07	1.18e-05	High	0	623.156	33	54	337	54	2024	228.4	5.02	876.33	54	cell organization and biogenesis;cellular component movement;regulation of biological process;response to stimulus;transport	cytoplasm;cytoskeleton;cytosol;membrane	protein binding	NA	5108	NA		8	NA	NA	Regulation of PLK1 Activity at G2/M Transition; AURKA Activation by TPX2; Anchoring of the basal body to the plasma membrane; Recruitment of NuMA to mitotic centrosomes; Loss of Nlp from mitotic centrosomes; Recruitment of mitotic centrosome proteins and complexes	16	1	Dimethyl [K51; K58; K102; K139; K152; K247; K251; K309; K786; K787; K807; K841; K996; K1007; K1181; K1193; K1198; K1221; K1225; K1345; K1440; K1445; K1531; K1609; K1659; K1740; K1742; K1749; K1761]	77.9	97.9	72	67.6	70.8	81.6	57.7	65.5	156.5	178.9	142.3	131.3	6.88924e+07	6.25942e+07
P49757	NUMB	Protein numb homolog [OS=Homo sapiens]	0.521099	-1.03605	-1.55715	23.6244	75.5945	4.37e-07	1.25e-05	High	0	86.417	19	9	64	9	651	70.8	8.51	158.05	9	cell differentiation;cell division;cell organization and biogenesis;cell proliferation;development;regulation of biological process	cytoplasm;endosome;membrane;nucleus	protein binding	Pf00640, Pf06311, Pf08416	8650	ENSG00000133961.19		14	Notch signaling pathway	Notch Signaling Pathway; Notch Signaling Pathway	Hedgehog 'on' state; Activated NOTCH1 Transmits Signal to the Nucleus; Degradation of GLI1 by the proteasome; Recycling pathway of L1	15	1	Dimethyl [K63; K103; K113; K174; K211; K626]	121.7	131.9	87.8	85.4	172.9	146	126.8	136.4	58.7	52.5	44.2	35.8	1.73054e+07	2.46001e+07
P28799	GRN	Granulins [OS=Homo sapiens]	0.930721	1.61865	0.687933	25.1843	74.9601	4.56e-07	1.3e-05	High	0	160.011	32	12	131	12	593	63.5	6.83	370.45	12	regulation of biological process;response to stimulus;transport	endoplasmic reticulum;endosome;extracellular;organelle lumen;vacuole	protein binding;RNA binding	Pf00396	2896	ENSG00000030582.17		17	NA	Integrated Breast Cancer Pathway	Neutrophil degranulation	4	1	Dimethyl [K332]	49.1	62.7	51.7	46.8	86.7	130.1	79.4	95.7	164.9	180.1	124.6	128.3	1.99833e+07	3.52644e+07
P08311	CTSG	Cathepsin G [OS=Homo sapiens]	3.3349	0.0135399	-3.32136	22.6498	74.5329	4.69e-07	1.32e-05	High	0	43.615	37	9	35	9	255	28.8	11.19	80.91	9	cell organization and biogenesis;defense response;metabolic process;regulation of biological process;response to stimulus;transport	cell surface;extracellular;membrane;nucleus;organelle lumen	catalytic activity;protein binding	Pf00089	1511	ENSG00000100448.3		14	Neuroactive ligand-receptor interaction; Lysosome; Renin-angiotensin system; Amoebiasis; Systemic lupus erythematosus	ACE Inhibitor Pathway	Activation of Matrix Metalloproteinases; Regulation of Insulin-like Growth Factor (IGF) transport and uptake by Insulin-like Growth Factor Binding Proteins (IGFBPs); Metabolism of Angiotensinogen to Angiotensins; Antimicrobial peptides; Neutrophil degranulation	17	1	NA	27.2	19.6	17.5	45.1	243.8	212.1	264.2	272.4	16.1	21.8	25.9	34.3	3.38576e+06	3.03534e+07
P19878	NCF2	Neutrophil cytosol factor 2 [OS=Homo sapiens]	-0.733693	0.962492	1.69619	23.4423	74.173	4.81e-07	1.35e-05	High	0	74.132	22	11	60	11	526	59.7	6.16	118.4	11	cellular homeostasis;defense response;metabolic process;regulation of biological process;response to stimulus;transport	cytoplasm;cytosol;vacuole	catalytic activity;enzyme regulator activity;protein binding	Pf00018, Pf00515, Pf00564, Pf07653, Pf07719, Pf13181, Pf13414, Pf13424, Pf14604	4688	ENSG00000116701.14		1	Leukocyte transendothelial migration; Osteoclast differentiation; Phagosome; Leishmaniasis	Brain-Derived Neurotrophic Factor (BDNF) signaling pathway; VEGFA-VEGFR2 Signaling Pathway; Microglia Pathogen Phagocytosis Pathway; TYROBP Causal Network	ROS, RNS production in phagocytes; Cross-presentation of particulate exogenous antigens (phagosomes); VEGFA-VEGFR2 Pathway; Detoxification of Reactive Oxygen Species; RHO GTPases Activate NADPH Oxidases	25	1	Dimethyl [K58; K68; K256; K324]	93.5	86.7	97.3	77.8	42.5	66.1	55.5	44.1	153.4	154.6	178	150.5	1.17108e+07	5.33017e+06
Q9NX20	MRPL16	39S ribosomal protein L16, mitochondrial [OS=Homo sapiens]	-0.962732	-0.739703	0.223029	22.1679	73.8475	4.92e-07	1.37e-05	High	0	17.96	14	4	9	4	251	28.4	10.13	17.17	4	cell organization and biogenesis;metabolic process	membrane;mitochondrion;ribosome	RNA binding;structural molecule activity	Pf00252	54948	ENSG00000166902.4		11	Ribosome	NA	Mitochondrial translation initiation; Mitochondrial translation elongation; Mitochondrial translation termination	7	1	Dimethyl [K47; K49; K238]	145.4	183.3	135	126.7	71.7	80.9	70	65.2	82	88.7	79.7	71.4	7.37478e+06	3.63911e+06
P78330	PSPH	phosphoserine phosphatase [OS=Homo sapiens]	-2.17189	0.661516	2.8334	20.6748	73.6767	4.97e-07	1.38e-05	High	0.008	5.448	12	2	4	2	225	25	5.69	6.09	2	metabolic process;response to stimulus	cytoplasm;cytosol	catalytic activity;metal ion binding;protein binding	Pf00702, Pf05822, Pf11019, Pf12710, Pf13419	5723	ENSG00000146733.13		7	Glycine, serine and threonine metabolism; Biosynthesis of amino acids; Metabolic pathways; Carbon metabolism	Trans-sulfuration and one carbon metabolism	Serine biosynthesis	9	1	NA	77.1	91	155	148.3	17.3	23.5	27	27	149	166.5	160.7	157.7	1.83607e+06	411616
P06737-1	PYGL	Glycogen phosphorylase, liver form [OS=Homo sapiens]	0.476544	0.990494	0.51395	26.598	73.0835	5.18e-07	1.42e-05	High	0	486.616	54	42	446	33	847	97.1	7.17	1102.69	42	cell death;metabolic process;transport	cytoplasm;cytosol;extracellular;organelle lumen	catalytic activity;nucleotide binding;protein binding	Pf00343	5836	ENSG00000100504.16		14	Glucagon signaling pathway; Metabolic pathways; Insulin resistance; Starch and sucrose metabolism; Insulin signaling pathway	TNF alpha Signaling Pathway; Glycogen Metabolism	Neutrophil degranulation; Glycogen breakdown (glycogenolysis)	14	1	Dimethyl [K29; K30; K42; K78; K206; K290; K295; K359; K364; K421; K438; K470; K479; K483; K521; K609; K618; K740; K754; K783; K819; K834]	68.4	73.3	77	68.2	103.2	101	95.1	89.8	139	129.8	130	125.2	6.86721e+07	1.03634e+08
Q86YV5	SGK223; PRAG1	Tyrosine-protein kinase PRAG1 [OS=Homo sapiens]	3.41257	0.499387	-2.91319	21.4246	72.9392	5.23e-07	1.43e-05	High	0	11.038	3	3	5	3	1406	149.5	7.2	12.75	3	metabolic process	NA	catalytic activity;nucleotide binding	Pf00069, Pf07714	157285	ENSG00000275342.4		8	NA	NA	NA	0	1	NA	29	29.6	20.9	16.7	219.1	158.6	288.6	309.9	51.7	20.9	29.1	25.9	1.54668e+06	1.16739e+07
Q6UX53	METTL7B	Methyltransferase-like protein 7B [OS=Homo sapiens]	1.22164	0.981526	-0.240117	25.1411	71.943	5.61e-07	1.52e-05	High	0	109.187	36	9	100	9	244	27.8	8.38	245.42	9	metabolic process	NA	catalytic activity	Pf01209, Pf01739, Pf05148, Pf08241, Pf08242, Pf12847, Pf13489, Pf13578, Pf13649, Pf13659, Pf13847	196410	ENSG00000170439.6		12	NA	NA	NA	0	1	Dimethyl [K46; K105; K210; K241]	52.5	61	67.1	56.4	119.9	127	144.9	141.2	98	107.8	122.3	102	1.98865e+07	4.5427e+07
P61024	CKS1B	cyclin-dependent kinases regulatory subunit 1 [OS=Homo sapiens]	-2.58631	-2.1577	0.428603	20.0562	71.9077	5.62e-07	1.52e-05	High	0.001	9.787	33	2	5	2	79	9.7	8.94	10.88	2	cell division;metabolic process;regulation of biological process	NA	catalytic activity;enzyme regulator activity;protein binding	Pf01111	1163	ENSG00000173207.12		1	Small cell lung cancer; Pathways in cancer	NA	Cyclin D associated events in G1; SCF(Skp2)-mediated degradation of p27/p21	12	1	Dimethyl [K11]	214	317.9	217.4	136.4	34.9	61.1	24.1	21.9	46.4	53.1	47.7	25.1	3.81212e+06	621262
Q13740-1	ALCAM	CD166 antigen [OS=Homo sapiens]	-0.505678	-1.33439	-0.828714	26.1028	71.6527	5.72e-07	1.53e-05	High	0	439.87	46	23	262	23	583	65.1	6.25	794.46	23	cell growth;cellular component movement;regulation of biological process;response to stimulus	extracellular;membrane	protein binding	Pf07679, Pf08205, Pf13895, Pf13927	214	ENSG00000170017.12		3	Cell adhesion molecules (CAMs)	NA	L1CAM interactions	4	1	Dimethyl [K55; K57; K60; K76; K87; K129; K132; K136; K142; K152; K153; K189; K208; K257; K403; K415; K419; K423; K431; K563; K572; K573; K580]	171.4	161.9	129.9	124.4	93.8	103.5	98.6	102.9	60.9	53.4	48.5	50.8	1.2936e+08	7.08316e+07
Q92522	H1FX	Histone H1x [OS=Homo sapiens]	-0.041301	1.10946	1.15076	24.8628	71.3524	5.85e-07	1.56e-05	High	0	97.613	36	9	82	9	213	22.5	10.76	203.7	9	cell organization and biogenesis	chromosome;nucleus	DNA binding;protein binding;RNA binding	Pf00538	8971	ENSG00000184897.5		3	NA	NA	NA	0	1	Dimethyl [K34; K75; K76; K106; K115; K143]	72	80	88.4	66.2	87.2	75.9	63.5	61.6	150	156.9	161.4	137	2.27073e+07	2.74874e+07
Q8NHU6	TDRD7	tudor domain-containing protein 7 [OS=Homo sapiens]	1.98698	1.64116	-0.34582	20.5961	70.2982	6.3e-07	1.67e-05	High	0	13.218	4	4	10	4	1098	123.5	7.21	16.34	4	cell differentiation;regulation of biological process	cytoplasm;organelle lumen	protein binding;RNA binding	Pf00567, Pf12872	23424	ENSG00000196116.7		9	NA	NA	NA	0	1	Dimethyl [K1014; K1028]	56.2	43.6	32.4	30.7	137.5	176.5	128.3	145	125.7	136.4	117.4	70.4	1.10672e+06	2.71036e+06
P22090	RPS4Y1	40S ribosomal protein S4, Y isoform 1 [OS=Homo sapiens]	1.51061	1.56179	0.0511739	23.6256	70.2026	6.34e-07	1.67e-05	High	0	274.407	59	15	294	4	263	29.4	10.24	736.83	15	cell organization and biogenesis;development;metabolic process;transport	cytosol;membrane;nucleus;ribosome	RNA binding;structural molecule activity	Pf00900, Pf08071	6192	ENSG00000129824.15		Y	Ribosome	Cytoplasmic Ribosomal Proteins	Peptide chain elongation; Eukaryotic Translation Termination; Viral mRNA Translation; Formation of the ternary complex, and subsequently, the 43S complex; L13a-mediated translational silencing of Ceruloplasmin expression; Selenocysteine synthesis; Nonsense Mediated Decay (NMD) independent of the Exon Junction Complex (EJC); Nonsense Mediated Decay (NMD) enhanced by the Exon Junction Complex (EJC)…	38	1	Dimethyl [K22; K37; K62; K63; K94; K168; K211; K233]	41.4	55.3	38.7	50.9	145	135.4	138	93.7	136.9	127.8	124.9	112	5.85302e+06	2.04864e+07
Q06546	GABPA	GA-binding protein alpha chain [OS=Homo sapiens]	0.705164	2.38063	1.67546	19.6266	69.1255	6.85e-07	1.79e-05	High	0	34.476	21	6	16	6	454	51.3	4.97	38.32	6	cell differentiation;cell organization and biogenesis;metabolic process;regulation of biological process;response to stimulus	nucleus	DNA binding;protein binding	Pf00178, Pf02198, Pf11620	2551	ENSG00000154727.10		21	NA	Energy Metabolism; Allograft Rejection; Myometrial Relaxation and Contraction Pathways; Hematopoietic Stem Cell Gene Regulation by GABP alpha/beta Complex; Mitochondrial Gene Expression	Transcriptional activation of mitochondrial biogenesis	8	1	Dimethyl [K452]	49.1	62.3	46.6	21.8	83	65.5	63.5	44.9	175	242.9	185.6	159.8	545036	920699
P49588	AARS	Alanine--tRNA ligase, cytoplasmic [OS=Homo sapiens]	0.314736	1.20968	0.894946	27.3239	68.7008	7.07e-07	1.83e-05	High	0	744.481	56	45	679	45	968	106.7	5.53	2023.59	45	metabolic process;regulation of biological process	cytoplasm;cytosol;membrane;mitochondrion	catalytic activity;metal ion binding;nucleotide binding;RNA binding	Pf01411, Pf02272, Pf07973	16	ENSG00000090861.15		16	Aminoacyl-tRNA biosynthesis	NA	Cytosolic tRNA aminoacylation	5	1	Dimethyl [K90; K165; K231; K235; K236; K254; K272; K384; K396; K404; K446; K486; K550; K558; K564; K584; K650; K651; K664; K677; K747; K789; K812; K869; K876; K898; K934; K943]	74.5	61	69.9	71.4	83.6	76.5	83.8	92.8	137.8	136.4	160.4	152	1.26453e+08	1.41932e+08
Q9BSC4-1	NOL10	Nucleolar protein 10 [OS=Homo sapiens]	0.592098	-1.48792	-2.08001	19.8196	82.8667	7.08e-07	1.83e-05	High	0	17.563	6	3	6	3	688	80.3	8.46	12.81	3	NA	nucleus	protein binding;RNA binding	Pf08159	79954	ENSG00000115761.15		2	NA	NA	NA	0	1	NA	105.7	129.5	136.3	89.4	141.1	170.7	176.9	144.1	27	43.6	NA	35.7	1.15184e+06	1.53713e+06
P07339	CTSD	Cathepsin D [OS=Homo sapiens]	-1.02053	-1.15056	-0.13003	28.3514	68.5316	7.16e-07	1.84e-05	High	0	452.553	54	20	950	20	412	44.5	6.54	2523.45	20	metabolic process;transport	extracellular;membrane;organelle lumen;vacuole	catalytic activity;protein binding	Pf00026, Pf07966, Pf14541, Pf14543	1509	ENSG00000117984.13		11	Tuberculosis; Sphingolipid signaling pathway; Lysosome; Apoptosis	Prolactin Signaling Pathway	Collagen degradation; Metabolism of Angiotensinogen to Angiotensins; Neutrophil degranulation; MHC class II antigen presentation	16	1	Dimethyl [K49; K122; K184; K194; K222; K253; K267; K287; K331; K341; K357]	143.4	162.1	168	157.2	65.7	75.8	78.7	87.6	53.6	68.2	65.8	73.8	5.07913e+08	2.32618e+08
Q99467	CD180	CD180 antigen [OS=Homo sapiens]	0.44237	2.00254	1.56017	20.1688	68.2556	7.3e-07	1.86e-05	High	0.007	5.587	4	2	3	2	661	74.1	6.43	7.68	2	cell proliferation;defense response;regulation of biological process;response to stimulus	membrane	protein binding;receptor activity	Pf13855	4064	ENSG00000134061.5		5	NA	Regulation of toll-like receptor signaling pathway	Toll Like Receptor 4 (TLR4) Cascade	5	1	NA	40.3	85.9	57.3	35.3	62.5	70.4	58.2	67.9	187.2	190	169.6	175.3	605830	939222
Q96N67	DOCK7	Dedicator of cytokinesis protein 7 [OS=Homo sapiens]	-3.76069	-2.06316	1.69753	17.2017	206.729	7.85e-07	1.98e-05	High	0	33.774	1	2	18	1	2140	242.4	6.8	42.17	2	cell differentiation;cell organization and biogenesis;development;regulation of biological process;response to stimulus	NA	protein binding	Pf06920, Pf11878, Pf14429	85440	ENSG00000116641.17		1	NA	NA	MET activates RAP1 and RAC1; Factors involved in megakaryocyte development and platelet production	7	1	Dimethyl [K1863; K1869]	280.3	262.7	244.7	270.8	NA	18.3	17.2	NA	NA	53.2	52.8	NA	563204	NA
P62280	RPS11	40S ribosomal protein S11 [OS=Homo sapiens]	1.07608	0.905352	-0.170729	28.0375	67.2528	7.87e-07	1.98e-05	High	0	215.44	58	13	341	13	158	18.4	10.3	717.03	13	cell differentiation;cell organization and biogenesis;metabolic process;transport	cytoplasm;cytosol;membrane;ribosome	protein binding;RNA binding;structural molecule activity	Pf00366	6205	ENSG00000142534.6		19	Ribosome	Cytoplasmic Ribosomal Proteins	Peptide chain elongation; Eukaryotic Translation Termination; Viral mRNA Translation; Formation of the ternary complex, and subsequently, the 43S complex; L13a-mediated translational silencing of Ceruloplasmin expression; Selenocysteine synthesis; Nonsense Mediated Decay (NMD) independent of the Exon Junction Complex (EJC); Nonsense Mediated Decay (NMD) enhanced by the Exon Junction Complex (EJC)…	38	1	Dimethyl [K20; K30; K32; K45; K58; K59; K79; K136]	55.2	64.3	67.2	63.5	114.7	118.3	136.5	151.5	100.4	102.2	118	108.2	1.52327e+08	3.16499e+08
Q01432-1	AMPD3	AMP deaminase 3 [OS=Homo sapiens]	-0.391984	-2.07402	-1.68203	26.2722	66.714	8.19e-07	2.05e-05	High	0	313.676	47	36	264	34	767	88.8	6.98	589.63	36	metabolic process;transport	cytosol;extracellular;organelle lumen	catalytic activity;metal ion binding;protein binding	Pf00962	272	ENSG00000133805.15		11	Metabolic pathways; Purine metabolism	NA	Neutrophil degranulation; Purine salvage	9	1	Dimethyl [K35; K52; K61; K67; K97; K298; K313; K327; K348; K388; K392; K461; K484; K491; K502; K531; K540; K672; K687; K711; K721; K758]	148.3	169.9	164.5	126.4	115.5	120.9	125.9	90.1	21.8	44.4	44.3	28	1.39784e+08	1.08874e+08
Q96C23	GALM	aldose 1-epimerase [OS=Homo sapiens]	-0.860082	0.831831	1.69191	25.8379	66.091	8.58e-07	2.14e-05	High	0	172.416	52	13	221	13	342	37.7	6.65	603.77	13	metabolic process	cytoplasm	catalytic activity	Pf01263	130589	ENSG00000143891.16		2	Metabolic pathways; Galactose metabolism; Glycolysis / Gluconeogenesis	NA	NA	3	1	Dimethyl [K68; K101; K145; K249; K291; K338]	82.5	96	103.3	95.2	40.8	45.2	49.6	69.6	144.2	147.5	162.5	163.5	5.29356e+07	2.61485e+07
Q05397	PTK2	Focal adhesion kinase 1 [OS=Homo sapiens]	-1.80239	-3.28193	-1.47954	19.8496	79.4037	8.63e-07	2.14e-05	High	0	15.425	7	4	7	4	1052	119.2	6.62	16.45	4	cell differentiation;cell organization and biogenesis;cellular component movement;defense response;development;metabolic process;regulation of biological process;response to stimulus	cytoplasm;cytoskeleton;cytosol;membrane;nucleus	catalytic activity;nucleotide binding;protein binding;signal transducer activity	Pf00069, Pf00373, Pf03623, Pf07714, Pf14531	5747	ENSG00000169398.19		8	ErbB signaling pathway; Axon guidance; Bacterial invasion of epithelial cells; Focal adhesion; Amoebiasis; Endocrine resistance; Regulation of actin cytoskeleton; PI3K-Akt signaling pathway; Proteoglycans in cancer; Chemokine signaling pathway; Pathways in cancer; Small cell lung cancer; VEGF signaling pathway; Leukocyte transendothelial migration; Transcriptional misregulation in cancer	Androgen receptor signaling pathway; Integrin-mediated Cell Adhesion; RANKL/RANK (Receptor activator of NFKB (ligand)) Signaling Pathway; Leptin signaling pathway; Prolactin Signaling Pathway; Corticotropin-releasing hormone signaling pathway; Alpha 6 Beta 4 signaling pathway; Primary Focal Segmental Glomerulosclerosis FSGS; Apoptosis-related network due to altered Notch3 in ovarian cancer; Focal…	DCC mediated attractive signaling; Netrin mediated repulsion signals; MET activates PTK2 signaling; Signal regulatory protein family interactions; Apoptotic cleavage of cellular proteins; VEGFA-VEGFR2 Pathway; GRB2:SOS provides linkage to MAPK signaling for Integrins ; NCAM signaling for neurite out-growth; p130Cas linkage to MAPK signaling for integrins; EPHB-mediated forward signaling; RHO GTPa…	78	1	NA	294.2	245.8	227.6	161.8	54.7	NA	95.7	38.3	24.2	16.7	22.4	18.6	4.55867e+06	847164
P27694	RPA1	Replication protein A 70 kDa DNA-binding subunit [OS=Homo sapiens]	-0.371845	2.04629	2.41814	23.7977	65.9219	8.69e-07	2.14e-05	High	0	74.888	19	10	40	10	616	68.1	7.21	85.9	10	cell organization and biogenesis;cellular homeostasis;metabolic process;regulation of biological process;response to stimulus	nucleus	DNA binding;metal ion binding;protein binding	Pf01336, Pf01485, Pf04057, Pf08646	6117	ENSG00000132383.11		17	Nucleotide excision repair; Homologous recombination; Fanconi anemia pathway; Mismatch repair; DNA replication	Homologous recombination; Retinoblastoma (RB) in Cancer; ATR Signaling; G1 to S cell cycle control; DNA Replication; Mismatch repair	Translesion Synthesis by POLH; Mismatch repair (MMR) directed by MSH2:MSH6 (MutSalpha); Activation of the pre-replicative complex; Termination of translesion DNA synthesis; Translesion synthesis by POLI; Formation of Incision Complex in GG-NER; Recognition of DNA damage by PCNA-containing replication complex; Translesion synthesis by REV1; Meiotic recombination; Removal of the Flap Intermediate; …	87	1	Dimethyl [K183; K196; K431; K443; K577; K595]	50.7	42.7	69.3	52.7	39.4	29.8	42.9	47.9	222.7	175.7	154.7	271.6	9.65414e+06	7.50275e+06
Q68EM7	ARHGAP17	Rho GTPase-activating protein 17 [OS=Homo sapiens]	0.790779	1.44195	0.651174	23.3362	64.7638	9.5e-07	2.32e-05	High	0	102.528	26	13	38	13	881	95.4	7.62	109.27	13	regulation of biological process;response to stimulus	cytoplasm;cytosol;membrane;nucleus	enzyme regulator activity;protein binding	Pf00620, Pf03114	55114	ENSG00000140750.16		16	NA	NA	Rho GTPase cycle	3	1	Dimethyl [K68; K92]	51.9	75	48.6	58.4	86.6	101.4	102.1	94.8	150.6	171.5	128.7	130.3	5.84258e+06	9.75586e+06
P26447	S100A4	Protein S100-A4 [OS=Homo sapiens]	0.858009	1.27477	0.416758	29.6708	64.3682	9.79e-07	2.37e-05	High	0	118.521	58	9	571	9	101	11.7	6.11	1347.45	9	cell organization and biogenesis;regulation of biological process	extracellular;nucleus	metal ion binding;protein binding;RNA binding	Pf01023, Pf13499	6275	ENSG00000196154.11		1	NA	NA	NA	0	1	Dimethyl [K18; K35; K48; K57]	64.1	51.1	68	55.8	107.2	88.2	107.1	131.5	133.5	123.2	138.5	131.9	5.50779e+08	921573746
Q09666-1	AHNAK	Neuroblast differentiation-associated protein AHNAK [OS=Homo sapiens]	0.640387	1.05304	0.412651	28.7587	64.366	9.8e-07	2.37e-05	High	0	1628.18	54	148	1138	148	5890	628.7	6.15	2987.05	148	cell organization and biogenesis;regulation of biological process	cytoplasm;cytoskeleton;cytosol;membrane;nucleus	protein binding;RNA binding;structural molecule activity	NA	79026	ENSG00000124942.13		11	NA	NA	NA	0	1	Dimethyl [K134; K243; K344; K369; K371; K387; K482; K599; K627; K707; K712; K721; K748; K763; K775; K800; K807; K814; K828; K876; K891; K903; K928; K935; K942; K956; K1012; K1140; K1152; K1205; K1253; K1268; K1289; K1305; K1381; K1396; K1417; K1461; K1524; K1589; K1594; K1603; K1635; K1663; K1711; K1726; K1738; K1865; K1932; K1999; K2062; K2074; K2099; K2127; K2132; K2141; K2194; K2197; K2242; K2…	72.4	66	65	66.3	100.3	96.3	99.3	121.9	139.1	123.5	125	124.9	3.24581e+08	4.49456e+08
P30536	TSPO	translocator protein [OS=Homo sapiens]	2.9636	3.44334	0.479742	22.6185	64.1736	9.94e-07	2.39e-05	High	0	13.472	9	2	18	2	169	18.8	9.36	30.26	2	cell death;cell organization and biogenesis;cell proliferation;cellular component movement;metabolic process;regulation of biological process;response to stimulus;transport	membrane;mitochondrion	protein binding;receptor activity;signal transducer activity;transporter activity	Pf03073	706	ENSG00000100300.17		22	Neuroactive ligand-receptor interaction; HTLV-I infection	NA	Pregnenolone biosynthesis	7	1	Dimethyl [K77]	11.5	16.2	18.2	15.1	105	179.6	166.8	51.4	97.5	202.4	215.9	120.3	1.17207e+06	1.06915e+07
Q9NSY1	BMP2K	BMP-2-inducible protein kinase [OS=Homo sapiens]	-1.21848	-0.506597	0.711879	21.8907	64.0492	1e-06	2.4e-05	High	0	72.512	11	7	29	7	1161	129.1	6.51	74.44	7	metabolic process;regulation of biological process	cytoplasm;nucleus	catalytic activity;enzyme regulator activity;nucleotide binding;protein binding	Pf00069, Pf07714, Pf15282	55589	ENSG00000138756.17		4	Transcriptional misregulation in cancer	NA	NA	1	1	Dimethyl [K603; K613; K906; K927; K946]	153.8	143.6	168.9	119.5	60.6	68.1	54.7	55.8	94	93.2	103	85	6.57636e+06	2.58984e+06
Q66K74	MAP1S	Microtubule-associated protein 1S [OS=Homo sapiens]	-0.674845	-1.17835	-0.503508	26.5054	63.7454	1.03e-06	2.45e-05	High	0	353.9	41	27	335	27	1059	112.1	7.3	818.25	27	cell death;cell organization and biogenesis;cellular component movement;metabolic process;regulation of biological process;transport	cytoplasm;cytoskeleton;cytosol;nucleus	catalytic activity;DNA binding;protein binding	NA	55201	ENSG00000130479.10		19	NA	NA	NA	0	1	Dimethyl [K58; K73; K96; K113; K145; K380; K387; K527; K530; K564; K829; K851; K885; K944; K1000; K1056]	136.7	151.7	168.6	138.1	101.8	91.2	93.7	76.9	63.3	56.8	62.6	58.7	1.34029e+08	9.98266e+07
Q9H857	NT5DC2	5'-nucleotidase domain-containing protein 2 [OS=Homo sapiens]	-1.08039	-0.820758	0.259634	24.0799	63.3598	1.06e-06	2.5e-05	High	0	115.099	43	17	72	17	520	60.7	6.77	189.75	17	metabolic process	NA	catalytic activity;metal ion binding;receptor activity;signal transducer activity	Pf05761	64943	ENSG00000168268.10		3	NA	NA	NA	0	1	Dimethyl [K102; K109; K177; K300]	142.8	169.5	161.5	133.1	65.7	80.5	65.5	64.1	73.3	90.3	89.8	63.9	2.6466e+07	1.21788e+07
Q15080-1	NCF4	Neutrophil cytosol factor 4 [OS=Homo sapiens]	-0.137932	1.32096	1.45889	24.8664	63.2991	1.06e-06	2.5e-05	High	0	124.805	45	14	101	14	339	39	6.83	260.23	14	cellular homeostasis;metabolic process;regulation of biological process;response to stimulus;transport	cytoplasm;cytosol;endosome;membrane;vacuole	enzyme regulator activity;protein binding	Pf00018, Pf00564, Pf00787, Pf07653, Pf14604	4689	ENSG00000100365.14		22	Phagosome; Osteoclast differentiation; Leukocyte transendothelial migration; Leishmaniasis	Microglia Pathogen Phagocytosis Pathway	ROS, RNS production in phagocytes; Cross-presentation of particulate exogenous antigens (phagosomes); VEGFA-VEGFR2 Pathway; Detoxification of Reactive Oxygen Species; RHO GTPases Activate NADPH Oxidases	22	1	Dimethyl [K186; K205; K225; K228]	69.5	67.8	76.2	72.7	79.9	52.6	66.5	55	165.8	141.1	182.9	169.8	2.27975e+07	2.621e+07
O60518	RANBP6	ran-binding protein 6 [OS=Homo sapiens]	-1.82477	-2.00931	-0.184542	17.7116	62.9339	1.1e-06	2.56e-05	High	0	37.906	4	4	28	1	1105	124.6	5.01	54.62	4	transport	cytoplasm;membrane;nucleus	protein binding;transporter activity	Pf12755, Pf13513, Pf13646	26953	ENSG00000137040.9		9	NA	NA	NA	0	1	Dimethyl [K547; K713; K720]	226.7	305.4	175.9	127.2	62.9	44.1	46.9	47.4	46.7	50.8	28.5	37.5	744392	206530
Q05209-1	PTPN12	Tyrosine-protein phosphatase non-receptor type 12 [OS=Homo sapiens]	-0.312131	-1.01662	-0.704485	26.3609	62.3305	1.15e-06	2.67e-05	High	0	488.22	55	33	304	33	780	88.1	5.62	804.85	33	metabolic process;regulation of biological process;response to stimulus	cytoplasm;cytosol	catalytic activity;DNA binding;protein binding	Pf00102, Pf04560	5782	ENSG00000127947.15		7	NA	EGF/EGFR Signaling Pathway	Downregulation of ERBB2 signaling; EGFR downregulation; Signaling by PDGF; SHC1 events in ERBB2 signaling	9	1	Dimethyl [K55; K60; K61; K65; K95; K161; K218; K252; K296; K308; K418; K428; K439; K440; K448; K474; K477; K505; K531; K665; K712; K723]	143.8	144.2	130.9	117.3	109.3	103.6	94.8	112.1	69.6	59.1	60.5	54.9	1.25469e+08	9.53536e+07
Q9H0F6-1	SHARPIN	Sharpin [OS=Homo sapiens]	-3.61421	-3.42617	0.188045	19.6926	92.7395	1.19e-06	2.76e-05	High	0	14.634	11	2	3	2	387	39.9	5.8	11	2	cell organization and biogenesis;metabolic process;regulation of biological process;response to stimulus	cytoplasm;cytosol	catalytic activity;metal ion binding;protein binding	NA	81858	ENSG00000179526.16		8	NOD-like receptor signaling pathway	NA	Regulation of TNFR1 signaling; TNFR1-induced NFkappaB signaling pathway; Neurexins and neuroligins	9	1	NA	346.5	232.1	253.5	237.3	24.4	NA	21.7	13.2	34.7	25.7	NA	10.7	5.62985e+06	396652
Q9BQ75	CMSS1	Protein CMSS1 [OS=Homo sapiens]	-2.28604	0.159626	2.44567	19.8234	73.6955	1.22e-06	2.8e-05	Medium	0.016	3.946	9	2	2	2	279	31.9	9.19	3.93	2	NA	nucleus	nucleotide binding;RNA binding	Pf00270, Pf14617	84319	ENSG00000184220.11		3	NA	NA	NA	0	1	Dimethyl [K88; K97]	110	213.4	157.8	92.4	26.5	25.7	NA	25.1	147.8	167.3	156.2	77.8	1.3011e+06	313962
Q6P3R8	NEK5	serine/threonine-protein kinase Nek5 [OS=Homo sapiens]	-1.13632	-1.62029	-0.483978	21.0878	61.4157	1.24e-06	2.83e-05	Low	0.07	1.665	1	1	1	1	708	81.4	8.87	1.64	1	metabolic process;regulation of biological process	NA	catalytic activity;metal ion binding;nucleotide binding	Pf00069, Pf07714, Pf14531	341676	ENSG00000197168.11		13	NA	NA	NA	0	1	NA	199	176.7	158.7	158.7	89.7	79.8	54.1	76.8	69.1	52.1	39.5	45.8	5.40281e+06	2.43565e+06
Q8IV20	LACC1	Laccase domain-containing protein 1 [OS=Homo sapiens]	-0.747764	-2.24459	-1.49683	22.096	61.1683	1.26e-06	2.87e-05	High	0	51.524	28	7	25	7	430	47.7	7.06	69.19	7	NA	NA	metal ion binding;protein binding	Pf02578	144811	ENSG00000179630.10		13	NA	NA	NA	0	1	Dimethyl [K38; K217; K260; K294; K295; K429]	174.9	232.4	168.8	103.9	112.3	121.6	96.2	56.9	37.5	45.3	31.6	18.6	1.01951e+07	6.5465e+06
Q7Z7K6-1	CENPV	Centromere protein V [OS=Homo sapiens]	2.63785	3.1377	0.499849	20.5707	61.0836	1.27e-06	2.87e-05	High	0	14.458	13	3	4	3	275	29.9	9.73	9.53	3	cell division;cell organization and biogenesis;cellular component movement;metabolic process;regulation of biological process	chromosome;cytoplasm;cytoskeleton;cytosol;nucleus	catalytic activity	Pf04828	201161	NA		17	NA	NA	NA	0	1	NA	42.4	23.9	11.6	13.1	130.1	144.9	110.3	83.1	177.2	205.6	162.1	95.7	998397	3.06308e+06
P17174	GOT1	Aspartate aminotransferase, cytoplasmic [OS=Homo sapiens]	3.21584	4.02862	0.812783	19.4492	61.0139	1.28e-06	2.87e-05	High	0	27.783	26	6	14	6	413	46.2	7.01	34.31	6	metabolic process;regulation of biological process;response to stimulus	cytoplasm;cytosol;mitochondrion;nucleus;vacuole	catalytic activity	Pf00155	2805	ENSG00000120053.10		10	Phenylalanine metabolism; Tyrosine metabolism; Arginine and proline metabolism; 2-Oxocarboxylic acid metabolism; Alanine, aspartate and glutamate metabolism; Arginine biosynthesis; Cysteine and methionine metabolism; Biosynthesis of amino acids; Carbon metabolism; Phenylalanine, tyrosine and tryptophan biosynthesis; Metabolic pathways	Alanine and aspartate metabolism; Trans-sulfuration pathway; Amino Acid metabolism; Glycolysis and Gluconeogenesis	Gluconeogenesis; Amino acid synthesis and interconversion (transamination); Methionine salvage pathway	24	1	Dimethyl [K369]	11.4	5.4	21.7	18.8	113.8	114.9	110	90.3	196.5	217.3	158.6	141.3	143739	1.43531e+06
Q96CX2	KCTD12	BTB/POZ domain-containing protein KCTD12 [OS=Homo sapiens]	-1.84965	-0.718322	1.13132	24.5698	60.9277	1.29e-06	2.87e-05	High	0	118.638	52	12	91	12	325	35.7	5.64	231.36	12	cell organization and biogenesis;transport	membrane	protein binding;RNA binding;transporter activity	Pf02214	115207	ENSG00000178695.5		13	NA	NA	NA	0	1	NA	190.1	154	160.7	150.5	62.9	33.5	48.4	35.2	91.8	98.2	88.1	86.6	5.31182e+07	1.75684e+07
P08133-1	ANXA6	annexin A6 [OS=Homo sapiens]	0.346753	0.945891	0.599138	29.0794	60.9041	1.29e-06	2.87e-05	High	0	954.812	74	50	1140	49	673	75.8	5.6	3116.77	50	cell organization and biogenesis;cellular homeostasis;regulation of biological process;response to stimulus;transport	cytoplasm;membrane;mitochondrion	metal ion binding;nucleotide binding;protein binding;transporter activity	Pf00191	309	ENSG00000197043.13		5	NA	Calcium Regulation in the Cardiac Cell; Prostaglandin Synthesis and Regulation	Smooth Muscle Contraction	4	1	Dimethyl [K34; K40; K63; K75; K81; K99; K102; K113; K135; K156; K220; K224; K240; K247; K306; K314; K315; K370; K418; K442; K456; K478; K483; K540; K568; K579; K580; K598; K600; K607; K663]	75.2	79.7	77.8	65.6	99.6	94.9	95.6	86.1	129.8	139.1	134.5	122.1	4.17436e+08	5.52979e+08
P60510	PPP4C	Serine/threonine-protein phosphatase 4 catalytic subunit [OS=Homo sapiens]	2.02204	2.27392	0.251884	21.2057	60.8567	1.3e-06	2.87e-05	High	0	72.059	25	5	27	4	307	35.1	5.06	97.13	5	metabolic process;regulation of biological process;response to stimulus	cytoplasm;cytoskeleton;cytosol;membrane;nucleus	catalytic activity;metal ion binding;protein binding;signal transducer activity	Pf00149	5531	ENSG00000149923.13		16	Glucagon signaling pathway	NA	Processing of DNA double-strand break ends	6	1	NA	45.9	20.5	34	34.2	127.5	141.3	128.5	101.7	139.7	157.9	139.6	129.3	1.40648e+06	3.90839e+06
P18858	LIG1	DNA ligase 1 [OS=Homo sapiens]	-2.3587	-1.75589	0.602805	20.8618	60.608	1.32e-06	2.91e-05	High	0	25.635	4	3	10	3	919	101.7	5.62	28.78	3	cell division;metabolic process;response to stimulus	mitochondrion;nucleus	catalytic activity;DNA binding;metal ion binding;nucleotide binding	Pf01068, Pf04675, Pf04679	3978	ENSG00000105486.13		19	Nucleotide excision repair; Mismatch repair; Base excision repair; DNA replication	Mismatch repair	Mismatch repair (MMR) directed by MSH2:MSH3 (MutSbeta); Mismatch repair (MMR) directed by MSH2:MSH6 (MutSalpha); Gap-filling DNA repair synthesis and ligation in TC-NER; POLB-Dependent Long Patch Base Excision Repair; Gap-filling DNA repair synthesis and ligation in GG-NER; Early Phase of HIV Life Cycle; PCNA-Dependent Long Patch Base Excision Repair; Processive synthesis on the C-strand of the t…	37	1	Dimethyl [K12; K845]	140.8	286.6	228.1	173.8	31.6	59.9	30.2	31.1	35.4	69.4	54.9	58.2	3.89581e+06	875676
Q03519-1	TAP2	antigen peptide transporter 2 [OS=Homo sapiens]	-0.410052	-1.09633	-0.686276	23.7295	60.252	1.36e-06	2.99e-05	High	0	83.691	22	10	32	10	686	75.6	8.02	83.79	10	response to stimulus;transport	endoplasmic reticulum;membrane	catalytic activity;nucleotide binding;protein binding;transporter activity	Pf00005, Pf00664, Pf13304, Pf13476, Pf13481, Pf13555	6891	ENSG00000204267.13; ENSG00000228582.9; ENSG00000206299.8; ENSG00000206235.8		6; CHR_HSCHR6_MHC_COX_CTG1; CHR_HSCHR6_MHC_QBL_CTG1; CHR_HSCHR6_MHC_MANN_CTG1	Antigen processing and presentation; Phagosome; ABC transporters; Primary immunodeficiency; Herpes simplex infection	NA	ER-Phagosome pathway; Antigen Presentation: Folding, assembly and peptide loading of class I MHC	11	1	Dimethyl [K245; K487; K575; K603; K679]	136.9	138.8	136	143.5	114.9	115.8	84.3	90.6	63.8	62.7	57.2	55.4	1.98453e+07	1.66662e+07
P20933	AGA	N(4)-(beta-N-acetylglucosaminyl)-L-asparaginase [OS=Homo sapiens]	0.389199	1.6831	1.2939	21.2967	60.0958	1.38e-06	2.99e-05	High	0	14.854	16	3	14	3	346	37.2	6.28	29.74	3	metabolic process;transport	endoplasmic reticulum;extracellular;organelle lumen;vacuole	catalytic activity;protein binding	Pf01112	175	ENSG00000038002.8		4	Lysosome; Other glycan degradation	NA	Neutrophil degranulation	5	1	NA	71.8	64.3	64.1	37.5	79	69.4	64.6	73.5	148.4	202.7	164.6	160.3	2.18517e+06	2.40441e+06
Q92688	ANP32B	Acidic leucine-rich nuclear phosphoprotein 32 family member B [OS=Homo sapiens]	0.527323	1.19712	0.669792	26.0086	60.0408	1.38e-06	2.99e-05	High	0	192.473	27	10	318	5	251	28.8	4.06	833.57	10	cell organization and biogenesis;metabolic process;regulation of biological process	cytoplasm;nucleus	protein binding	Pf12799, Pf13855, Pf14580	10541	ENSG00000136938.8		9	NA	NA	NA	0	1	Dimethyl [K28; K68; K86; K99; K101; K110; K111]	55.1	75.5	72.6	63.7	84.6	96.3	83.3	108.8	136	142.1	137.9	144	3.75658e+07	5.77319e+07
Q9H8H3	METTL7A	methyltransferase-like protein 7A [OS=Homo sapiens]	-0.425836	-1.75633	-1.33049	23.0899	59.9922	1.39e-06	2.99e-05	High	0	52.71	17	3	50	3	244	28.3	8.38	178.64	3	metabolic process;transport	endoplasmic reticulum;extracellular;membrane	catalytic activity	Pf01209, Pf01739, Pf05148, Pf05175, Pf08241, Pf08242, Pf12847, Pf13489, Pf13649, Pf13659, Pf13847	25840	ENSG00000185432.11		12	NA	NA	Neutrophil degranulation	3	1	Dimethyl [K71; K86; K105]	137.5	156.6	154.8	151.1	120.1	105	115.9	90.9	53.7	32.9	50	31.5	1.40068e+07	1.22344e+07
Q9Y5X1	SNX9	Sorting nexin-9 [OS=Homo sapiens]	-0.260315	-1.26955	-1.00924	24.4724	59.9905	1.39e-06	2.99e-05	High	0	233.858	37	17	106	17	595	66.6	5.58	279.54	17	cell division;cell organization and biogenesis;regulation of biological process;transport	cytoplasm;cytosol;Golgi;membrane	protein binding	Pf00018, Pf00787, Pf07653, Pf10456, Pf14604	51429	ENSG00000130340.15		6	NA	NA	Golgi Associated Vesicle Biogenesis; Clathrin-mediated endocytosis	6	1	Dimethyl [K179; K213; K223; K313; K325; K425; K469; K483; K484; K497; K511]	127.8	155.8	138.8	125.4	121.2	112.7	108.7	97	64.7	63	45.8	39	3.14254e+07	2.98e+07
P98082	DAB2	Disabled homolog 2 [OS=Homo sapiens]	0.319252	-0.875009	-1.19426	22.6195	59.8852	1.4e-06	3e-05	High	0	94.026	16	8	38	8	770	82.4	5.53	116.25	8	cell death;cell differentiation;cell organization and biogenesis;cell proliferation;development;regulation of biological process;response to stimulus;transport	cytoplasm;cytosol;membrane	protein binding;receptor activity	Pf00640	1601	ENSG00000153071.14		5	Endocytosis	Endoderm Differentiation; TGF-beta Signaling Pathway	Cargo recognition for clathrin-mediated endocytosis; Formation of annular gap junctions	11	1	Dimethyl [K120; K150; K173; K356; K646; K649; K710]	128	114.7	104.6	97.5	134.1	131.9	130.4	133.9	63.2	66.9	53.1	42.1	8.86675e+06	9.28961e+06
P04792	HSPB1	Heat shock protein beta-1 [OS=Homo sapiens]	0.673071	0.972947	0.299876	29.6836	59.4915	1.45e-06	3.08e-05	High	0	692.29	87	18	1139	18	205	22.8	6.4	3661.1	18	cellular component movement;metabolic process;regulation of biological process;response to stimulus	cytoplasm;cytoskeleton;cytosol;membrane;nucleus;proteasome	enzyme regulator activity;protein binding;RNA binding	Pf00011	3315	ENSG00000106211.8		7	MAPK signaling pathway; Amoebiasis; Epstein-Barr virus infection; VEGF signaling pathway	Apoptosis-related network due to altered Notch3 in ovarian cancer; Fas Ligand (FasL) pathway and Stress induction of Heat Shock Proteins (HSP) regulation; MAPK Signaling Pathway; ATM Signaling Network in Development and Disease; VEGFA-VEGFR2 Signaling Pathway; p38 MAPK Signaling Pathway	AUF1 (hnRNP D0) binds and destabilizes mRNA; VEGFA-VEGFR2 Pathway; MAPK6/MAPK4 signaling	19	1	Dimethyl [K112; K114; K123; K141; K171; K198]	67.7	65.2	72.5	67.2	110.8	95.7	103.4	126.2	130.7	110.2	129	121.3	5.72814e+08	9.37197e+08
O43324-1	EEF1E1	Eukaryotic translation elongation factor 1 epsilon-1 [OS=Homo sapiens]	-1.3441	-1.63524	-0.291141	21.5462	59.3484	1.47e-06	3.11e-05	High	0	18.813	29	3	7	3	174	19.8	8.54	15.24	3	metabolic process;regulation of biological process	cytoplasm;cytosol;nucleus	catalytic activity;protein binding	Pf00043, Pf13410, Pf14497	9521	ENSG00000124802.11		6	NA	NA	Cytosolic tRNA aminoacylation; SeMet incorporation into proteins	8	1	Dimethyl [K53; K57; K68; K166]	133.9	269.6	165.8	157.5	56	79.9	71.6	57.5	44	61.9	58.5	43.7	5.07033e+06	2.12132e+06
P23921	RRM1	Ribonucleoside-diphosphate reductase large subunit [OS=Homo sapiens]	-3.13185	-2.85262	0.279228	21.5043	59.0125	1.51e-06	3.18e-05	High	0	71.436	34	16	38	16	792	90	7.15	92.75	16	metabolic process	cytoplasm;cytosol	catalytic activity;nucleotide binding;protein binding	Pf00317, Pf02867, Pf03477	6240	ENSG00000167325.14		11	Purine metabolism; Pyrimidine metabolism; Metabolic pathways; Glutathione metabolism	Fluoropyrimidine Activity; Retinoblastoma (RB) in Cancer; Nucleotide Metabolism	Interconversion of nucleotide di- and triphosphates	10	1	Dimethyl [K70; K111; K149; K180; K369; K496; K563; K643; K689; K719; K754; K765; K770]	242.4	276.7	207.3	235.3	22.9	26.4	15.2	48.6	20.9	31.7	45	27.7	13102499	1.23901e+06
Q12979	ABR	active breakpoint cluster region-related protein [OS=Homo sapiens]	-1.55538	-1.40786	0.147516	22.433	58.7637	1.54e-06	3.23e-05	High	0	93.102	15	10	57	9	859	97.5	6.55	161.63	10	cell organization and biogenesis;regulation of biological process;response to stimulus	cytosol;membrane	enzyme regulator activity;protein binding	Pf00168, Pf00169, Pf00620, Pf00621	29	ENSG00000278741.4; ENSG00000159842.14		17; CHR_HSCHR17_2_CTG2	NA	NA	G alpha (12/13) signalling events; NRAGE signals death through JNK; Rho GTPase cycle	11	1	Dimethyl [K142; K176; K185; K192; K255; K753]	149.7	223.3	144.4	200.3	62.4	80.1	46.5	47.1	55.4	75.8	58.9	56	1.0029e+07	4.18329e+06
Q92905	COPS5	COP9 signalosome complex subunit 5 [OS=Homo sapiens]	2.32527	-0.0617136	-2.38698	24.0384	58.5128	1.57e-06	3.28e-05	High	0	62.022	45	11	41	11	334	37.6	6.54	87.46	11	cell organization and biogenesis;metabolic process;regulation of biological process;response to stimulus;transport	chromosome;cytoplasm;cytosol;nucleus	catalytic activity;metal ion binding;protein binding;RNA binding	Pf01398, Pf14464	10987	ENSG00000121022.13		8	NA	TGF-beta Signaling Pathway	Cargo recognition for clathrin-mediated endocytosis; DNA Damage Recognition in GG-NER; Formation of TC-NER Pre-Incision Complex; Neddylation	14	1	Dimethyl [K30; K64; K194; K210; K219; K244]	26.6	62.5	70.6	32	224.6	208.9	182.7	235.4	38.4	44	44.4	30	6.27995e+06	5.3049e+07
P08243-1	ASNS	Asparagine synthetase [glutamine-hydrolyzing] [OS=Homo sapiens]	0.966622	3.09906	2.13244	22.4792	58.1879	1.62e-06	3.36e-05	High	0	43.487	30	12	46	12	561	64.3	6.86	102.1	12	cell communication;metabolic process;regulation of biological process;response to stimulus	cytosol	catalytic activity;nucleotide binding;protein binding	Pf00310, Pf00733, Pf12481, Pf13522, Pf13537	440	ENSG00000070669.16		7	Metabolic pathways; Alanine, aspartate and glutamate metabolism	Photodynamic therapy-induced unfolded protein response; Amino Acid metabolism	Amino acid synthesis and interconversion (transamination); ATF4 activates genes	11	1	NA	37.4	35	13.8	30.8	64.8	65	25.4	64.2	238	226.9	183.2	215.5	3.29164e+06	5.69752e+06
Q8WTV0-2	SCARB1	Isoform 1 of Scavenger receptor class B member 1 [OS=Homo sapiens]	3.23606	0.64209	-2.59397	20.8143	58.0698	1.63e-06	3.38e-05	High	0.001	9.918	8	3	4	3	509	56.9	7.96	8.64	3	cell organization and biogenesis;cell proliferation;cellular component movement;metabolic process;regulation of biological process;response to stimulus;transport	cell surface;cytoplasm;membrane	protein binding;receptor activity;signal transducer activity;transporter activity	Pf01130	949	ENSG00000073060.15		12	Vitamin digestion and absorption; Ovarian steroidogenesis; Phagosome; Hepatitis C; Aldosterone synthesis and secretion; Bile secretion; Fat digestion and absorption	Selenium Micronutrient Network; Vitamin B12 Metabolism; Folate Metabolism; Sterol Regulatory Element-Binding Proteins (SREBP) signalling; Statin Pathway; Vitamin A and Carotenoid Metabolism	Scavenging by Class B Receptors; HDL clearance	20	1	NA	19.2	36.3	45	13.1	155.9	374	198.3	214.4	24.8	41.7	40.2	37.1	643774	5.21349e+06
P00374	DHFR; DHFRP1	dihydrofolate reductase [OS=Homo sapiens]	-1.65445	-2.84168	-1.18722	21.443	57.9526	1.65e-06	3.39e-05	High	0	48.931	35	5	22	5	187	21.4	7.42	54.11	5	cell organization and biogenesis;metabolic process;regulation of biological process;response to stimulus	cytoplasm;cytosol;mitochondrion	catalytic activity;nucleotide binding;protein binding;RNA binding;translation regulator activity	Pf00186	1719; 573971	ENSG00000228716.6		5; 18	One carbon pool by folate; Metabolic pathways; Folate biosynthesis; Antifolate resistance	Fluoropyrimidine Activity; Folate Metabolism; One Carbon Metabolism; Retinoblastoma (RB) in Cancer; Trans-sulfuration and one carbon metabolism; Nucleotide Metabolism	Activation of E2F1 target genes at G1/S; Metabolism of folate and pterines; eNOS activation and regulation; Tetrahydrobiopterin (BH4) synthesis, recycling, salvage and regulation	23	1	Dimethyl [K81; K133; K156; K174; K179; K185]	203.2	210.2	211.7	208.5	65.4	77.6	56.4	54	19.2	18.8	44.7	30.3	8.59031e+06	2.76649e+06
Q9H8H0	NOL11	nucleolar protein 11 [OS=Homo sapiens]	1.79392	1.1373	-0.656627	20.9688	57.7637	1.68e-06	3.42e-05	High	0	21.217	6	4	11	4	719	81.1	6.07	20.39	4	metabolic process;regulation of biological process	nucleus	protein binding;RNA binding	Pf08168	25926	ENSG00000130935.9		17	NA	NA	Major pathway of rRNA processing in the nucleolus and cytosol; rRNA modification in the nucleus and cytosol	5	1	Dimethyl [K99]	67.3	55.8	34.7	37.9	181.9	179.5	121.6	139.3	114.9	119.9	71.3	76	1.66295e+06	4.49666e+06
Q9HBU6	ETNK1	ethanolamine kinase 1 [OS=Homo sapiens]	2.73142	-0.0592019	-2.79062	21.087	57.7367	1.68e-06	3.42e-05	High	0	12.884	8	3	5	3	452	50.9	6.54	10.09	3	metabolic process	cytoplasm;cytosol;membrane	catalytic activity;nucleotide binding;protein binding	Pf01633, Pf01636, Pf02958	55500	ENSG00000139163.15		12	Glycerophospholipid metabolism; Metabolic pathways	Kennedy pathway; One carbon metabolism and related pathways	Synthesis of PE	9	1	Dimethyl [K274]	63.1	30.7	30.5	27.3	180.9	187.7	341.1	212	30.9	41.1	34.1	20.7	2.36393e+06	6.78007e+06
Q9H3G5	CPVL	Probable serine carboxypeptidase CPVL [OS=Homo sapiens]	0.181603	1.31338	1.13178	22.2589	57.3753	1.73e-06	3.51e-05	High	0	13.095	9	4	12	4	476	54.1	5.62	24.56	4	metabolic process	NA	catalytic activity	Pf00450	54504	ENSG00000106066.14		7	NA	NA	NA	0	1	Dimethyl [K280; K292]	60.8	66.7	66	80.9	76.3	81.7	62.9	76.7	159.7	192	143.9	132.4	3.35447e+06	4.20639e+06
Q9NTZ6	RBM12	RNA-binding protein 12 [OS=Homo sapiens]	1.16265	1.23801	0.0753575	23.3527	57.1652	1.77e-06	3.56e-05	High	0	54.296	12	10	27	10	932	97.3	8.63	62.27	10	NA	nucleus	protein binding;RNA binding	Pf00076, Pf14259	10137	ENSG00000244462.7		20	NA	NA	NA	0	1	Dimethyl [K361; K392; K507]	44.9	60.2	64.3	56.3	101.9	145.1	126.1	113.1	108.6	135.3	130.6	113.4	5.06671e+06	1.1512e+07
P09132-1	SRP19	Signal recognition particle 19 kDa protein [OS=Homo sapiens]	3.42883	2.53929	-0.889539	19.6139	66.4307	1.96e-06	3.93e-05	High	0	37.598	55	5	14	5	144	16.1	9.85	33.28	5	cell organization and biogenesis;response to stimulus;transport	cytoplasm;cytosol	protein binding;RNA binding	Pf01922	6728	ENSG00000153037.13		5	Protein export	NA	SRP-dependent cotranslational protein targeting to membrane	4	1	Dimethyl [K114; K136]	NA	23.7	16.5	15.6	189.9	193.1	149.5	202.3	119.7	121	129.6	39.1	NA	2.15633e+06
P26006	ITGA3	Integrin alpha-3 [OS=Homo sapiens]	-4.04634	-3.54719	0.499143	17.8461	66.2467	1.98e-06	3.96e-05	High	0.001	10.33	3	3	6	3	1051	116.5	6.77	11.11	3	cell differentiation;cell organization and biogenesis;cellular component movement;regulation of biological process;response to stimulus	cell surface;membrane	metal ion binding;protein binding	Pf01839, Pf08441, Pf13517	3675	ENSG00000005884.17		17	Dilated cardiomyopathy; Hypertrophic cardiomyopathy (HCM); Small cell lung cancer; Pathways in cancer; Arrhythmogenic right ventricular cardiomyopathy (ARVC); ECM-receptor interaction; Focal adhesion; PI3K-Akt signaling pathway; Regulation of actin cytoskeleton; Hematopoietic cell lineage	Integrin-mediated Cell Adhesion; Arrhythmogenic Right Ventricular Cardiomyopathy; Primary Focal Segmental Glomerulosclerosis FSGS; Focal Adhesion; Focal Adhesion-PI3K-Akt-mTOR-signaling pathway	Integrin cell surface interactions; Laminin interactions; Basigin interactions; MET activates PTK2 signaling	26	1	Dimethyl [K407; K638]	213.7	371.8	264.1	229.6	24.9	18.8	5.7	15.4	NA	20.6	23.9	11.5	1.29564e+06	150743
Q13561-1	DCTN2	dynactin subunit 2 [OS=Homo sapiens]	-0.934699	-1.20204	-0.267339	25.1565	55.5315	2.04e-06	4.05e-05	High	0	206.825	56	16	118	16	401	44.2	5.21	294.11	16	cell organization and biogenesis;cell proliferation;regulation of biological process;transport	chromosome;cytoplasm;cytoskeleton;cytosol;membrane	catalytic activity;motor activity;protein binding	Pf04912	10540	ENSG00000175203.15		12	Huntington's disease; Vasopressin-regulated water reabsorption	NA	COPI-independent Golgi-to-ER retrograde traffic; Regulation of PLK1 Activity at G2/M Transition; AURKA Activation by TPX2; Anchoring of the basal body to the plasma membrane; Recruitment of NuMA to mitotic centrosomes; Recruitment of mitotic centrosome proteins and complexes; Loss of Nlp from mitotic centrosomes; COPI-mediated anterograde transport; MHC class II antigen presentation; HSP90 chaper…	35	1	Dimethyl [K96; K119; K140; K156; K175; K185; K217; K297; K308]	187.9	139.1	152.3	151.7	73.3	79.5	75.3	89.8	65.3	65.3	62.9	57.6	7.37649e+07	2.8764e+07
Q3SY69-1	ALDH1L2	Mitochondrial 10-formyltetrahydrofolate dehydrogenase [OS=Homo sapiens]	2.51881	3.60137	1.08256	20.53	55.2174	2.1e-06	4.13e-05	High	0	30.019	12	8	20	6	923	101.7	6.52	39.75	8	metabolic process	cytoplasm;mitochondrion;organelle lumen	catalytic activity	Pf00171, Pf00550, Pf00551, Pf02911	160428	ENSG00000136010.13		12	One carbon pool by folate	NA	Metabolism of folate and pterines	5	1	Dimethyl [K57; K60]	15.4	10.5	20.3	24	60.5	92.1	142.5	80.2	185.3	115.9	277.6	175.7	384492	1.51269e+06
Q02318	CYP27A1	Sterol 26-hydroxylase, mitochondrial [OS=Homo sapiens]	-1.16524	2.06641	3.23165	22.9255	55.1774	2.1e-06	4.13e-05	High	0	50.191	20	10	39	10	531	60.2	8.9	86.69	10	metabolic process	membrane;mitochondrion;organelle lumen	catalytic activity;metal ion binding	Pf00067	1593	ENSG00000135929.8		2	Metabolic pathways; Primary bile acid biosynthesis; PPAR signaling pathway	Vitamin D Metabolism; PPAR signaling pathway; Oxidation by Cytochrome P450; Metapathway biotransformation	Endogenous sterols; Synthesis of bile acids and bile salts via 27-hydroxycholesterol; Synthesis of bile acids and bile salts via 24-hydroxycholesterol; Synthesis of bile acids and bile salts via 7alpha-hydroxycholesterol; Defective CYP27A1 causes Cerebrotendinous xanthomatosis (CTX)	23	1	Dimethyl [K387]	32.6	66.7	70	62.7	24.5	43.3	12.6	24.3	176.6	228.3	243.9	214.5	3.93386e+06	2.9502e+06
Q15052	ARHGEF6	Rho guanine nucleotide exchange factor 6 [OS=Homo sapiens]	0.173224	1.16707	0.993845	21.6597	55.1453	2.11e-06	4.13e-05	High	0	59.242	18	9	33	6	776	87.4	6.05	79.01	9	cell death;cell organization and biogenesis;metabolic process;regulation of biological process;response to stimulus	cytosol	enzyme regulator activity;protein binding	Pf00018, Pf00169, Pf00307, Pf00621, Pf07653, Pf11971, Pf14604	9459	ENSG00000129675.15		X	Pancreatic cancer; Regulation of actin cytoskeleton	Regulation of Actin Cytoskeleton	G alpha (12/13) signalling events; NRAGE signals death through JNK; Rho GTPase cycle; Regulation of cytoskeletal remodeling and cell spreading by IPP complex components	18	1	Dimethyl [K722]	86.2	78.9	69.9	55.8	80.7	85.1	77.2	66	157.2	177.7	162.5	102.9	3.16179e+06	2.96029e+06
Q10472	GALNT1	Polypeptide N-acetylgalactosaminyltransferase 1 [OS=Homo sapiens]	2.28432	0.992202	-1.29212	19.1981	80.6745	2.14e-06	4.17e-05	High	0	17.14	5	2	7	2	559	64.2	7.72	16.92	2	metabolic process	extracellular;Golgi;membrane	catalytic activity;metal ion binding	Pf00535, Pf00652, Pf02709, Pf10111, Pf13632, Pf13641	2589	ENSG00000141429.13		18	Mucin type O-glycan biosynthesis; Metabolic pathways	NA	COPI-independent Golgi-to-ER retrograde traffic; O-linked glycosylation of mucins	11	1	Dimethyl [K474]	48.8	48.3	45.2	NA	152.2	305.4	181.4	189.2	NA	85.6	78	66	333925	1.04219e+06
Q99613	EIF3C	Eukaryotic translation initiation factor 3 subunit C [OS=Homo sapiens]	-0.563428	-0.835498	-0.27207	26.5531	54.9392	2.15e-06	4.17e-05	High	0	392.689	31	26	284	26	913	105.3	5.68	803.5	26	cell organization and biogenesis;metabolic process;regulation of biological process	cytoplasm;cytosol	protein binding;RNA binding	Pf01399, Pf05470	8663	ENSG00000184110.14		16	RNA transport	Translation Factors	Formation of the ternary complex, and subsequently, the 43S complex; L13a-mediated translational silencing of Ceruloplasmin expression; Translation initiation complex formation; GTP hydrolysis and joining of the 60S ribosomal subunit; Formation of a pool of free 40S subunits; Ribosomal scanning and start codon recognition	13	1	Dimethyl [K99; K124; K127; K128; K160; K199; K200; K259; K267; K268; K331; K332; K760; K774; K782; K862]	146.6	138.2	143.4	123.9	86.5	91.9	90.8	94.2	72.2	75.7	72.4	64.4	1.43985e+08	8.49571e+07
P42338	PIK3CB	Phosphatidylinositol 4,5-bisphosphate 3-kinase catalytic subunit beta isoform [OS=Homo sapiens]	-2.77799	-1.65899	1.11901	19.924	54.854	2.17e-06	4.19e-05	High	0	19.75	2	2	24	1	1070	122.7	7.09	55.91	2	cell division;cell proliferation;cellular component movement;cellular homeostasis;defense response;metabolic process;regulation of biological process;response to stimulus;transport	cytoplasm;cytosol;membrane;nucleus	catalytic activity;nucleotide binding;protein binding	Pf00454, Pf00613, Pf00792, Pf00794, Pf02192	5291	ENSG00000051382.8		3	Prolactin signaling pathway; Type II diabetes mellitus; Apoptosis; Toll-like receptor signaling pathway; Longevity regulating pathway; HIF-1 signaling pathway; Oxytocin signaling pathway; Melanoma; Sphingolipid signaling pathway; Estrogen signaling pathway; T cell receptor signaling pathway; VEGF signaling pathway; Phosphatidylinositol signaling system; Aldosterone-regulated sodium reabsorption; …	AMP-activated Protein Kinase (AMPK) Signaling; Regulation of toll-like receptor signaling pathway; MicroRNAs in cardiomyocyte hypertrophy; Prolactin Signaling Pathway; Signaling Pathways in Glioblastoma; Focal Adhesion; PI3K-AKT-mTOR signaling pathway and therapeutic opportunities; Angiopoietin Like Protein 8 Regulatory Pathway; Chemokine signaling pathway; Focal Adhesion-PI3K-Akt-mTOR-signaling …	PI3K Cascade; Tie2 Signaling; Downstream TCR signaling; G beta:gamma signalling through PI3Kgamma; Interleukin-7 signaling; Downstream signal transduction; PI3K/AKT activation; Nephrin family interactions; DAP12 signaling; Regulation of signaling by CBL; Constitutive Signaling by Aberrant PI3K in Cancer; Role of phospholipids in phagocytosis; PI5P, PP2A and IER3 Regulate PI3K/AKT Signaling; VEGFA…	158	1	Dimethyl [K339; K886]	209.3	233.3	180	218.1	18.3	40.5	28.5	29.4	60.5	73.1	32.6	76.3	3.2236e+06	282258
P21266	GSTM3	glutathione S-transferase Mu 3 [OS=Homo sapiens]	0.773287	1.26458	0.491289	25.2345	54.7446	2.19e-06	4.21e-05	High	0	200.198	59	14	185	14	225	26.5	5.54	460.55	14	metabolic process;response to stimulus	cytoplasm;cytosol;nucleus	catalytic activity;protein binding	Pf00043, Pf02798, Pf14497	2947	ENSG00000134202.10		1	Drug metabolism - cytochrome P450; Platinum drug resistance; Metabolism of xenobiotics by cytochrome P450; Chemical carcinogenesis; Glutathione metabolism	NRF2 pathway; Exercise-induced Circadian Regulation; Metapathway biotransformation	Glutathione conjugation	12	1	Dimethyl [K35; K54; K56; K71; K87; K98; K128; K140; K148; K186; K209]	56.7	57	69.3	63.6	110.7	100.1	113	84.7	132.5	131.2	155.2	126.1	2.28229e+07	4.45844e+07
Q96HE7	ERO1L; ERO1A	ERO1-like protein alpha [OS=Homo sapiens]	-0.90914	-1.13698	-0.227837	24.2789	54.6471	2.21e-06	4.23e-05	High	0	183.046	37	12	72	12	468	54.4	5.68	200.02	12	cell death;cell differentiation;cell organization and biogenesis;cellular homeostasis;metabolic process;regulation of biological process;response to stimulus;transport	endoplasmic reticulum;membrane;organelle lumen	catalytic activity;protein binding	Pf04137	30001	ENSG00000197930.12		14	Vibrio cholerae infection; Protein processing in endoplasmic reticulum	NA	Insulin processing; Detoxification of Reactive Oxygen Species	8	1	Dimethyl [K210; K215; K275; K334; K352; K368; K369]	127.9	198.2	144.1	154.1	79.4	86.5	74.8	75.2	59.5	81.6	62	56.7	2.75134e+07	1.70842e+07
P49902	NT5C2	Cytosolic purine 5'-nucleotidase [OS=Homo sapiens]	0.232419	2.26001	2.02759	21.4644	54.422	2.25e-06	4.29e-05	High	0	52.844	10	3	23	3	561	64.9	6.14	48.06	3	metabolic process	cytoplasm;cytosol	catalytic activity;metal ion binding;nucleotide binding;protein binding	Pf05761	22978	ENSG00000076685.18		10	Pyrimidine metabolism; Nicotinate and nicotinamide metabolism; Metabolic pathways; Purine metabolism	NA	Abacavir metabolism; Purine catabolism	10	1	Dimethyl [K211; K342]	42.3	65.4	39.6	38.9	74.3	79	30.9	36.1	186.4	201	219.4	186.5	1.65558e+06	2.90711e+06
Q13813	SPTAN1	Spectrin alpha chain, non-erythrocytic 1 [OS=Homo sapiens]	1.8203	0.771699	-1.0486	24.8975	54.3145	2.27e-06	4.32e-05	High	0	293.091	27	46	122	46	2472	284.4	5.35	318.75	46	cell organization and biogenesis;cellular component movement;metabolic process;regulation of biological process;response to stimulus;transport	cytoplasm;cytoskeleton;cytosol;extracellular;membrane;organelle lumen	metal ion binding;protein binding;structural molecule activity	Pf00018, Pf00036, Pf00435, Pf07653, Pf08239, Pf08726, Pf13405, Pf13499, Pf14604	6709	ENSG00000197694.15		9	Apoptosis; Tight junction	Fas Ligand (FasL) pathway and Stress induction of Heat Shock Proteins (HSP) regulation	Interaction between L1 and Ankyrins; Caspase-mediated cleavage of cytoskeletal proteins; NCAM signaling for neurite out-growth; Nephrin family interactions; Neutrophil degranulation; COPI-mediated anterograde transport; RAF/MAP kinase cascade; Interleukin-20 family signaling	33	1	Dimethyl [K73; K81; K602; K610; K931; K1417; K1519; K1580; K1588; K1911; K1923; K1939; K1950; K2088; K2098; K2421; K2426]	45.9	71.4	48	38.2	173.8	160	155.9	186.1	84.8	109.1	73.3	53.6	1.60249e+07	6.07212e+07
Q9BRT9	GINS4	DNA replication complex GINS protein SLD5 [OS=Homo sapiens]	-1.59699	-3.11835	-1.52136	19.2429	79.1536	2.31e-06	4.38e-05	High	0.001	10.702	15	2	5	2	223	26	4.98	16.87	2	cell proliferation;metabolic process;response to stimulus	cytoplasm;nucleus	catalytic activity;protein binding	Pf05916	84296	ENSG00000147536.11		8	NA	NA	Unwinding of DNA	7	1	Dimethyl [K164]	231.2	267.4	200.6	181.8	62.4	93.3	57.3	55.8	32.9	17.3	NA	NA	1.87056e+06	505050
P08575-1	PTPRC	Receptor-type tyrosine-protein phosphatase C [OS=Homo sapiens]	0.106778	0.781207	0.674429	27.5623	53.9613	2.35e-06	4.42e-05	High	0	691.97	41	51	506	51	1304	147.2	6.15	1388.21	51	cell differentiation;cell proliferation;cellular homeostasis;defense response;metabolic process;regulation of biological process;response to stimulus;transport	cell surface;membrane	catalytic activity;protein binding;receptor activity;signal transducer activity	Pf00041, Pf00102, Pf05109, Pf12453, Pf12567	5788	NA		1	Fc gamma R-mediated phagocytosis; Primary immunodeficiency; T cell receptor signaling pathway; Cell adhesion molecules (CAMs)	B Cell Receptor Signaling Pathway; T-Cell antigen Receptor (TCR) pathway during Staphylococcus aureus infection; EPO Receptor Signaling; Interferon type I signaling pathways	Other semaphorin interactions; Neutrophil degranulation; Phosphorylation of CD3 and TCR zeta chains	18	1	Dimethyl [K314; K350; K353; K364; K375; K430; K437; K448; K452; K540; K551; K623; K641; K664; K668; K715; K719; K780; K831; K885; K932; K967; K986; K993; K1063; K1078; K1089; K1093; K1133; K1143; K1243; K1252; K1254]	85.9	87.3	86.3	71.5	94.7	86.9	84.2	83	134.2	134.5	133	118.5	1.66435e+08	1.8342e+08
Q96P48-6	ARAP1	Arf-GAP with Rho-GAP domain, ANK repeat and PH domain-containing protein 1 [OS=Homo sapiens]	0.0727619	-1.08663	-1.15939	24.6473	53.5097	2.45e-06	4.58e-05	High	0	188.449	17	18	113	18	1450	162.1	6.23	305.55	18	cell organization and biogenesis;regulation of biological process;response to stimulus	cytoplasm;cytosol;Golgi;membrane	enzyme regulator activity;metal ion binding;protein binding	Pf00169, Pf00536, Pf00620, Pf00788, Pf01412, Pf07647	116985	ENSG00000186635.14		11	Endocytosis	NA	PTK6 Regulates RTKs and Their Effectors AKT1 and DOK1; Rho GTPase cycle	7	1	Dimethyl [K336; K347; K752; K1032; K1184; K1192; K1257]	107.3	131	124.4	127.4	118.5	145.1	122.9	110.7	43.3	54.4	59	56	2.94755e+07	3.25361e+07
P04040	CAT	catalase [OS=Homo sapiens]	0.753555	1.26401	0.510456	28.1012	53.425	2.47e-06	4.6e-05	High	0	937.19	72	33	751	33	527	59.7	7.39	2195.96	33	cell differentiation;cell organization and biogenesis;metabolic process;regulation of biological process;response to stimulus;transport	cytosol;endoplasmic reticulum;extracellular;Golgi;membrane;mitochondrion;organelle lumen;vacuole	antioxidant activity;catalytic activity;metal ion binding;nucleotide binding;protein binding	Pf00199, Pf06628	847	ENSG00000121691.4		11	Amyotrophic lateral sclerosis (ALS); Peroxisome; Longevity regulating pathway; Carbon metabolism; Glyoxylate and dicarboxylate metabolism; FoxO signaling pathway; Longevity regulating pathway - multiple species; Tryptophan metabolism	Selenium Micronutrient Network; Folate Metabolism; Amyotrophic lateral sclerosis (ALS); Oxidative Stress; Tryptophan metabolism; DNA Damage Response (only ATM dependent)	Neutrophil degranulation; Detoxification of Reactive Oxygen Species	20	1	Dimethyl [K16; K38; K93; K105; K106; K169; K221; K233; K273; K306; K315; K349; K476; K499; K504; K506]	59	73.4	61.1	52.8	102.1	121.2	96.7	88.6	133.3	174.8	125	112	1.71978e+08	2.97849e+08
O00151	PDLIM1	PDZ and LIM domain protein 1 [OS=Homo sapiens]	1.44033	1.96571	0.52538	19.3022	52.9012	2.59e-06	4.81e-05	Medium	0.012	4.452	6	1	2	1	329	36	7.02	6.31	1	regulation of biological process;response to stimulus	cytoplasm;cytoskeleton	metal ion binding;protein binding	Pf00412, Pf00595, Pf13180	9124	ENSG00000107438.8		10	NA	NA	NA	0	1	NA	46.6	73.4	42	23	96.8	139.6	98	93.6	150	198.3	142.9	95.8	381645	792888
Q5JSP0-1	FGD3	FYVE, RhoGEF and PH domain-containing protein 3 [OS=Homo sapiens]	1.33631	0.614109	-0.722205	20.5449	52.7543	2.62e-06	4.85e-05	High	0	38.611	16	6	13	6	725	79.4	6.15	37	6	cell organization and biogenesis;regulation of biological process;response to stimulus	cytoplasm;cytoskeleton;cytosol;Golgi	metal ion binding;protein binding	Pf00169, Pf00621, Pf01363	89846	ENSG00000127084.17		9	Regulation of actin cytoskeleton	NA	G alpha (12/13) signalling events; NRAGE signals death through JNK; Rho GTPase cycle	12	1	Dimethyl [K220]	59.4	84.9	62.4	49.9	160.3	155.7	150.5	127.4	73.9	123.2	76.1	76.2	1.0458e+06	2.82359e+06
P07858	CTSB	Cathepsin B [OS=Homo sapiens]	-1.19771	-0.769588	0.428124	26.3983	52.1361	2.78e-06	5.12e-05	High	0	397.814	35	12	341	12	339	37.8	6.3	986.26	12	cell differentiation;metabolic process;regulation of biological process;response to stimulus;transport	extracellular;mitochondrion;organelle lumen;vacuole	catalytic activity;protein binding	Pf00112, Pf08127	1508	ENSG00000164733.20		8	Renin secretion; Apoptosis; Lysosome; Antigen processing and presentation; NOD-like receptor signaling pathway	NA	Collagen degradation; Assembly of collagen fibrils and other multimeric structures; Neutrophil degranulation; MHC class II antigen presentation; Trafficking and processing of endosomal TLR	17	1	Dimethyl [K97; K220; K223; K237; K245; K263]	145.3	170.1	137.2	157.4	65.3	62.6	53.9	78.6	79.5	84.3	72.9	93	1.32507e+08	5.9543e+07
Q9UHD8-1	2019-09-09	Septin-9 [OS=Homo sapiens]	0.553689	1.2907	0.737006	25.2067	51.9555	2.83e-06	5.18e-05	High	0	229.663	44	19	112	19	586	65.4	8.97	295.29	19	cell division;cell organization and biogenesis;regulation of biological process	cytoplasm;cytoskeleton	catalytic activity;nucleotide binding;protein binding	Pf00735, Pf01926, Pf03193, Pf04548	10801	ENSG00000184640.17		17	Bacterial invasion of epithelial cells	NA	NA	1	1	Dimethyl [K156; K194; K226; K320; K352; K389; K445; K476; K490; K511]	64.9	68.8	63.1	58.9	87.4	95.8	87.1	92.1	162.5	143.7	110.3	165.5	2.57967e+07	3.47679e+07
Q9NYI0-1	PSD3	PH and SEC7 domain-containing protein 3 [OS=Homo sapiens]	-0.364502	-3.39142	-3.02692	20.7713	51.8208	2.86e-06	5.23e-05	High	0	57.835	11	7	19	7	1048	116	5.99	48.07	7	regulation of biological process	membrane	NA	Pf00169, Pf01369, Pf15410	23362	ENSG00000156011.16		8	Endocytosis	NA	NA	1	1	Dimethyl [K112; K124; K139; K788; K855]	167	211.4	139.2	137.7	90.8	158.5	107.3	121.9	18.4	28.7	14.7	4.5	4.97368e+06	2.70527e+06
P07333	CSF1R	Macrophage colony-stimulating factor 1 receptor [OS=Homo sapiens]	-1.2052	-1.86664	-0.661439	21.6653	51.69	2.9e-06	5.27e-05	High	0	35.053	12	7	12	7	972	107.9	6.37	29.48	7	cell differentiation;cell organization and biogenesis;cell proliferation;cellular component movement;defense response;development;metabolic process;regulation of biological process;response to stimulus	cell surface;membrane	catalytic activity;nucleotide binding;protein binding;receptor activity;signal transducer activity	Pf00047, Pf00069, Pf07679, Pf07714, Pf13895, Pf13927	1436	ENSG00000182578.13		5	Transcriptional misregulation in cancer; Hematopoietic cell lineage; Rap1 signaling pathway; Endocytosis; Ras signaling pathway; Pathways in cancer; Cytokine-cytokine receptor interaction; Osteoclast differentiation; PI3K-Akt signaling pathway	Differentiation Pathway; Imatinib and Chronic Myeloid Leukemia; Focal Adhesion-PI3K-Akt-mTOR-signaling pathway	Other interleukin signaling	16	1	Dimethyl [K574; K606; K612; K678; K700]	209.2	166.6	169.4	167.1	100.5	96.1	45.4	65	56.1	50.9	38.1	35.5	8.64341e+06	4.15325e+06
Q8IYB7	DIS3L2	DIS3-like exonuclease 2 [OS=Homo sapiens]	-7.01612	-7.48871	-0.47259	21.5431	97.8539	2.91e-06	5.27e-05	High	0	11.873	8	4	8	4	885	99.2	6.1	17.99	4	cell division;metabolic process;regulation of biological process	cytoplasm	catalytic activity;metal ion binding;protein binding;RNA binding	Pf00773	129563	ENSG00000144535.19		2	NA	NA	NA	0	1	Dimethyl [K211; K507]	250.4	214.7	398	325.9	2.7	0.8	NA	4.7	NA	1.7	1.1	NA	4.72051e+07	518290
P41218	MNDA	Myeloid cell nuclear differentiation antigen [OS=Homo sapiens]	0.927777	1.65741	0.729633	24.0051	51.025	3.09e-06	5.56e-05	High	0	115.852	51	17	78	17	407	45.8	9.76	172.56	17	cellular component movement;defense response;metabolic process;regulation of biological process;response to stimulus;transport	cytoplasm;extracellular;nucleus;organelle lumen	DNA binding;protein binding;transporter activity	Pf02758, Pf02760	4332	ENSG00000163563.7		1	NA	NA	Neutrophil degranulation	3	1	Dimethyl [K26; K38; K157; K257; K305]	53.9	48.1	59.8	46.4	74.4	112.9	108.2	88.5	116.7	183.1	154.7	153.3	9.8208e+06	1.35465e+07
O60271-4	SPAG9	Isoform 4 of C-Jun-amino-terminal kinase-interacting protein 4 [OS=Homo sapiens]	0.0944427	-0.698651	-0.793093	25.3086	50.9819	3.1e-06	5.56e-05	High	0	380.232	34	33	210	32	1307	144.6	5.17	545.11	33	cell differentiation;cell organization and biogenesis;regulation of biological process;transport	cytoplasm;cytosol	protein binding;structural molecule activity	Pf09744	9043	ENSG00000008294.20		17	NA	NA	NA	0	1	Dimethyl [K114; K115; K222; K233; K247; K259; K281; K289; K324; K341; K347; K410; K431; K442; K474; K554; K639; K651; K711; K1120; K1238]	116.7	127.9	110.8	106.1	121.7	128	101.9	125.6	68.2	66.3	62.1	64.6	4.85624e+07	5.06822e+07
Q16850-1	CYP51A1	lanosterol 14-alpha demethylase [OS=Homo sapiens]	2.02655	2.35696	0.330407	18.9958	59.8466	3.15e-06	5.63e-05	Medium	0.011	4.746	4	2	3	2	503	56.8	8.53	4.98	2	metabolic process;regulation of biological process	endoplasmic reticulum;membrane	catalytic activity;metal ion binding	Pf00067	1595	NA		7	Steroid biosynthesis; Metabolic pathways	Cholesterol Biosynthesis; Sterol Regulatory Element-Binding Proteins (SREBP) signalling; Oxidation by Cytochrome P450; Metapathway biotransformation	Cholesterol biosynthesis; Endogenous sterols; Activation of gene expression by SREBF (SREBP)	16	1	NA	NA	38.3	31.8	33.5	86.5	122	141.5	159.2	121.4	140	180.1	145.6	NA	530767
Q9NSC5-1	HOMER3	homer protein homolog 3 [OS=Homo sapiens]	3.69275	3.52716	-0.165594	19.5472	50.6934	3.19e-06	5.67e-05	High	0	14.762	12	3	7	3	361	39.8	5.45	16.21	3	regulation of biological process;response to stimulus;transport	cytoplasm;cytosol;membrane	protein binding	Pf00568	9454	ENSG00000051128.18		19	Glutamatergic synapse; FoxO signaling pathway	NA	Neurexins and neuroligins	5	1	Dimethyl [K105]	24.1	31	6.4	5.2	167.9	194.8	108.7	136.8	189.8	155.4	86.8	93.2	326225	2.27543e+06
O00244	ATOX1	Copper transport protein ATOX1 [OS=Homo sapiens]	-0.33451	-0.779206	-0.444696	25.7862	50.4835	3.25e-06	5.73e-05	High	0	88.179	47	5	83	5	68	7.4	7.24	209.45	5	cellular homeostasis;response to stimulus;transport	cytosol	metal ion binding;protein binding;transporter activity	Pf00403	475	ENSG00000177556.11		5	Mineral absorption	Copper homeostasis	Ion influx/efflux at host-pathogen interface; Detoxification of Reactive Oxygen Species	9	1	Dimethyl [K30; K38; K39; K56; K57]	128.1	137.6	130.9	123.7	102.6	102	93.7	102.1	65.9	71.6	72.4	69.6	7.36443e+07	5.90031e+07
P08195	SLC3A2	4F2 cell-surface antigen heavy chain [OS=Homo sapiens]	-0.0940612	0.743234	0.837295	27.0102	50.4822	3.25e-06	5.73e-05	High	0	402.02	41	23	302	23	630	68	5.01	841.59	23	cell growth;cellular component movement;metabolic process;response to stimulus;transport	cell surface;cytosol;membrane;nucleus	catalytic activity;protein binding;RNA binding;transporter activity	Pf00128	6520	ENSG00000168003.16		11	mTOR signaling pathway; Protein digestion and absorption	NA	Tryptophan catabolism; Basigin interactions; Amino acid transport across the plasma membrane	13	1	Dimethyl [K122; K140; K147; K160; K245; K255; K266; K269; K287; K298; K329; K416; K615]	89.2	95	81.9	81.2	84.6	90.6	69.3	74.3	137.1	148.5	127.9	120.4	1.18906e+08	1.12857e+08
P47974	ZFP36L2	mRNA decay activator protein ZFP36L2 [OS=Homo sapiens]	-1.86319	1.67012	3.53331	18.7232	72.8572	3.27e-06	5.73e-05	High	0	12.276	7	3	8	2	494	51	8.16	18.91	3	cell differentiation;cell division;cell proliferation;development;metabolic process;regulation of biological process;response to stimulus	cytoplasm;cytosol;nucleus	DNA binding;metal ion binding;protein binding;RNA binding	Pf00642, Pf04553	678	ENSG00000152518.7		2	NA	Preimplantation Embryo; TYROBP Causal Network	NA	2	1	NA	78.8	145.8	65.3	41.9	20.6	21.6	NA	NA	160.8	282.9	229.5	152.7	445412	116596
P17900	GM2A	Ganglioside GM2 activator [OS=Homo sapiens]	-0.617136	1.42391	2.04104	21.9859	50.4222	3.27e-06	5.73e-05	High	0	25.116	25	4	12	4	193	20.8	5.31	27.95	4	metabolic process;regulation of biological process;response to stimulus;transport	cytoplasm;extracellular;mitochondrion;organelle lumen;vacuole	catalytic activity;enzyme regulator activity;transporter activity	Pf02221, Pf06477	2760	ENSG00000196743.8		5	Lysosome	NA	Glycosphingolipid metabolism; Neutrophil degranulation	8	1	Dimethyl [K96; K141; K179]	88.7	74.5	82.9	51.2	51.5	45.9	29.9	59.5	189.2	164.5	178	184.3	4.4904e+06	2.60699e+06
Q9C0C2	TNKS1BP1	182 kDa tankyrase-1-binding protein [OS=Homo sapiens]	-0.606126	-2.48733	-1.88121	21.7617	50.2265	3.34e-06	5.81e-05	High	0	133.591	16	17	53	17	1729	181.7	4.86	140.7	17	cell organization and biogenesis;metabolic process;regulation of biological process;response to stimulus	chromosome;cytoplasm;cytoskeleton;cytosol;nucleus	protein binding	Pf15327	85456	ENSG00000149115.13		11	NA	NA	TP53 regulates transcription of additional cell cycle genes whose exact role in the p53 pathway remain uncertain; Deadenylation of mRNA	9	1	Dimethyl [K827; K869; K911; K1000; K1083; K1236; K1657]	179.5	196.3	136.5	152.1	97.8	113.2	75.4	134	49	20.9	25.8	19.5	8.55554e+06	4.66189e+06
O75915	ARL6IP5	PRA1 family protein 3 [OS=Homo sapiens]	-1.42277	-1.37478	0.0479886	25.0847	50.0252	3.4e-06	5.9e-05	High	0	59.727	23	4	74	4	188	21.6	9.77	223.83	4	regulation of biological process;response to stimulus;transport	cytoplasm;cytoskeleton;endoplasmic reticulum;membrane	protein binding	Pf02990, Pf03208	10550	ENSG00000144746.6		3	NA	NA	Glutamate Neurotransmitter Release Cycle	4	1	Dimethyl [K185]	183.2	129.3	199.2	190.5	63.4	61.6	51.7	74.8	68.2	59.7	56.8	61.5	7.22251e+07	2.50038e+07
P35221	CTNNA1	Catenin alpha-1 [OS=Homo sapiens]	-2.80028	-0.57467	2.2256	21.5905	49.9441	3.43e-06	5.93e-05	High	0	28.752	6	4	11	4	906	100	6.29	34.64	4	cell organization and biogenesis;regulation of biological process;response to stimulus	cytoplasm;cytoskeleton;cytosol;Golgi;membrane	protein binding;RNA binding;structural molecule activity	Pf01044	1495	ENSG00000044115.20		5	Leukocyte transendothelial migration; Hippo signaling pathway; Pathways in cancer; Arrhythmogenic right ventricular cardiomyopathy (ARVC); Bacterial invasion of epithelial cells; Adherens junction; Endometrial cancer; Tight junction	Arrhythmogenic Right Ventricular Cardiomyopathy; Apoptosis-related network due to altered Notch3 in ovarian cancer; VEGFA-VEGFR2 Signaling Pathway; White fat cell differentiation	Adherens junctions interactions; CDO in myogenesis; VEGFR2 mediated vascular permeability; RHO GTPases activate IQGAPs	27	1	Dimethyl [K571]	245	117.2	145	172.5	33.5	14.3	22.6	23	174.1	74.8	102.5	75.5	1.11965e+07	1.53302e+06
P17252	PRKCA	Protein kinase C alpha type [OS=Homo sapiens]	-0.339837	3.04214	3.38198	20.5459	71.6235	3.51e-06	6.04e-05	High	0	53.542	20	11	29	3	672	76.7	7.05	67.43	11	cell death;cell organization and biogenesis;cellular component movement;metabolic process;regulation of biological process;response to stimulus	cytoplasm;cytosol;endoplasmic reticulum;membrane;mitochondrion;nucleus	catalytic activity;metal ion binding;nucleotide binding;protein binding	Pf00069, Pf00130, Pf00168, Pf00433, Pf07714	5578	ENSG00000154229.11		17	Glioma; Calcium signaling pathway; Circadian entrainment; Fc epsilon RI signaling pathway; HIF-1 signaling pathway; Aldosterone-regulated sodium reabsorption; EGFR tyrosine kinase inhibitor resistance; Pathways in cancer; GnRH signaling pathway; Rap1 signaling pathway; Sphingolipid signaling pathway; Vascular smooth muscle contraction; Focal adhesion; Gap junction; African trypanosomiasis; Endocr…	Target Of Rapamycin (TOR) Signaling; miRs in Muscle Cell Differentiation; Follicle Stimulating Hormone (FSH) signaling pathway; Regulation of Microtubule Cytoskeleton; Endothelin Pathways; Signaling Pathways in Glioblastoma; Pathogenic Escherichia coli infection; AGE/RAGE pathway; Corticotropin-releasing hormone signaling pathway; Oncostatin M Signaling Pathway; Spinal Cord Injury; Alpha 6 Beta 4…	G alpha (z) signalling events; ROBO receptors bind AKAP5; SHC1 events in ERBB2 signaling; Acetylcholine regulates insulin secretion; Disinhibition of SNARE formation; Syndecan interactions; EGFR Transactivation by Gastrin; WNT5A-dependent internalization of FZD4; Ca2+ pathway; Trafficking of GluR2-containing AMPA receptors; Depolymerisation of the Nuclear Lamina; RET signaling; VEGFR2 mediated ce…	150	1	Dimethyl [K478; K486; K615; K617]	68.5	26.8	25.6	NA	35.1	25.6	NA	19.5	263.8	274	244.3	216.8	1.60266e+06	820762
P49006	MARCKSL1	MARCKS-related protein [OS=Homo sapiens]	-0.508351	-1.95167	-1.44332	22.7924	49.6603	3.53e-06	6.04e-05	High	0	107.845	64	8	74	7	195	19.5	4.67	199.98	8	regulation of biological process	cytoplasm;membrane	protein binding	NA	65108	ENSG00000175130.6		1	Leishmaniasis; Fc gamma R-mediated phagocytosis	NA	NA	2	1	Dimethyl [K25; K35; K43; K77; K106; K157]	117.5	166.2	181.6	159	72	126.5	109.8	117.8	29.7	35.5	50.2	34.2	1.01739e+07	6.23538e+06
Q5VYS8-1	ZCCHC6	terminal uridylyltransferase 7 [OS=Homo sapiens]	1.14522	-2.3738	-3.51902	21.6033	49.546	3.57e-06	6.09e-05	High	0	47.276	9	10	21	10	1495	171.1	6.83	48.88	10	metabolic process	cytoplasm;cytosol	catalytic activity;metal ion binding;RNA binding	Pf00098, Pf01909, Pf03828	79670	ENSG00000083223.17		9	NA	NA	Deadenylation of mRNA	3	1	Dimethyl [K642; K655; K667; K768]	129.3	104.6	64.3	70.7	243.4	201	150.1	163	31.2	14.4	22.1	5.9	6.70906e+06	1.26273e+07
P06400	RB1	Retinoblastoma-associated protein [OS=Homo sapiens]	-2.04429	-1.63183	0.412461	20.7729	49.3983	3.62e-06	6.15e-05	High	0	28.047	9	8	16	8	928	106.1	7.94	29.54	8	cell death;cell differentiation;cell division;cell organization and biogenesis;metabolic process;regulation of biological process;response to stimulus	chromosome;nucleus	DNA binding;protein binding	Pf01857, Pf01858, Pf08934, Pf11934	5925	ENSG00000139687.13		13	Viral carcinogenesis; HTLV-I infection; Prostate cancer; Non-small cell lung cancer; Pancreatic cancer; Bladder cancer; Melanoma; Pathways in cancer; Epstein-Barr virus infection; Cell cycle; Hepatitis B; Endocrine resistance; Small cell lung cancer; Glioma; Breast cancer; Chronic myeloid leukemia	Androgen receptor signaling pathway; miRNA Regulation of DNA Damage Response; Cell Cycle; Human Thyroid Stimulating Hormone (TSH) signaling pathway; Signaling Pathways in Glioblastoma; Adipogenesis; Spinal Cord Injury; Retinoblastoma (RB) in Cancer; Aryl Hydrocarbon Receptor; Bladder Cancer; Fas Ligand (FasL) pathway and Stress induction of Heat Shock Proteins (HSP) regulation; H19 action Rb-E2F1…	Cyclin D associated events in G1; Inhibition of replication initiation of damaged DNA by RB1/E2F1; Cyclin A:Cdk2-associated events at S phase entry; Orc1 removal from chromatin; RUNX2 regulates osteoblast differentiation; Phosphorylation of proteins involved in G1/S transition by active Cyclin E:Cdk2 complexes; Condensation of Prophase Chromosomes; Oncogene Induced Senescence; Formation of Senesc…	65	1	Dimethyl [K327; K420; K427; K640; K643; K652; K870; K873; K874]	194.1	240.9	162	187.9	51	64.7	44.8	25.4	44.3	70.7	69.3	44.9	4.71757e+06	1.23901e+06
Q9H2D1	SLC25A32	Mitochondrial folate transporter/carrier [OS=Homo sapiens]	1.18242	2.49135	1.30893	19.4879	57.894	3.66e-06	6.21e-05	High	0.007	5.905	8	2	2	2	315	35.4	9.45	3.45	2	metabolic process;transport	membrane;mitochondrion	transporter activity	Pf00153	81034	ENSG00000164933.11		8	NA	NA	Metabolism of folate and pterines	4	1	NA	27.4	51.1	NA	39.9	99.1	64.5	92.7	69.8	225.4	198.6	189	142.5	244909	884271
Q16822-1	PCK2	Phosphoenolpyruvate carboxykinase [GTP], mitochondrial [OS=Homo sapiens]	-0.0673772	1.13695	1.20432	24.2785	49.2157	3.68e-06	6.21e-05	High	0	129.575	40	21	68	21	640	70.7	7.62	164.38	21	cellular homeostasis;metabolic process;regulation of biological process;response to stimulus	mitochondrion;organelle lumen	catalytic activity;metal ion binding;nucleotide binding;protein binding	Pf00821	5106	NA		14	Glycolysis / Gluconeogenesis; Pyruvate metabolism; Metabolic pathways; Citrate cycle (TCA cycle); Proximal tubule bicarbonate reclamation; Insulin resistance; Insulin signaling pathway; Glucagon signaling pathway; Adipocytokine signaling pathway; FoxO signaling pathway; AMPK signaling pathway; PI3K-Akt signaling pathway; PPAR signaling pathway	Adipogenesis; Transcription factor regulation in adipogenesis; PPAR signaling pathway; DNA Damage Response (only ATM dependent)	Gluconeogenesis	21	1	Dimethyl [K209; K624]	78.4	73.1	75.5	76.6	73.8	75.8	51.5	81.4	155.9	142.5	147.6	167.8	1.6658e+07	1.56769e+07
Q5T653	MRPL2	39S ribosomal protein L2, mitochondrial [OS=Homo sapiens]	1.15472	3.78029	2.62557	19.7861	57.7657	3.7e-06	6.22e-05	High	0	26.988	15	2	7	2	305	33.3	11.3	21.14	2	cell organization and biogenesis;metabolic process	membrane;mitochondrion;ribosome	catalytic activity;RNA binding;structural molecule activity	Pf00181, Pf03947	51069	ENSG00000112651.11		6	Ribosome	NA	Mitochondrial translation initiation; Mitochondrial translation elongation; Mitochondrial translation termination	7	1	NA	16.7	24.9	20.7	NA	92.9	30.3	27.8	30.9	204.9	366.6	203.3	181	263472	1.46261e+06
Q8WUI4	HDAC7	histone deacetylase 7 [OS=Homo sapiens]	-0.603236	-2.51706	-1.91382	18.3332	70.5987	3.73e-06	6.24e-05	Medium	0.047	2.143	1	1	1	1	952	102.9	7.58	1.79	1	cell differentiation;cell organization and biogenesis;metabolic process;regulation of biological process	cytoplasm;cytosol;nucleus	catalytic activity;metal ion binding;protein binding	Pf00850	51564	ENSG00000061273.17		12	Viral carcinogenesis; Alcoholism	MicroRNAs in cardiomyocyte hypertrophy; Cell Cycle; Neural Crest Differentiation; Cardiac Hypertrophic Response; Initiation of transcription and translation elongation at the HIV-1 LTR; VEGFA-VEGFR2 Signaling Pathway	NOTCH1 Intracellular Domain Regulates Transcription; Regulation of PTEN gene transcription; Constitutive Signaling by NOTCH1 PEST Domain Mutants; Constitutive Signaling by NOTCH1 HD+PEST Domain Mutants; SUMOylation of DNA damage response and repair proteins	28	1	NA	202.9	232.7	138.7	150.7	106.6	123.9	88.4	103.7	NA	22.5	NA	29.8	773580	406498
A2RUS2	DENND3	DENN domain-containing protein 3 [OS=Homo sapiens]	0.97451	0.711512	-0.262997	23.282	48.8515	3.82e-06	6.36e-05	High	0	94.834	17	15	43	15	1198	135.8	7.06	96.37	15	metabolic process;transport	cytoplasm;cytosol	protein binding	Pf02141, Pf03455, Pf03456	22898	ENSG00000105339.10		8	NA	NA	RAB GEFs exchange GTP for GDP on RABs	4	1	Dimethyl [K170; K597; K809]	70.6	77.8	70.8	54.5	138.3	132.8	125.7	117.6	92.4	108.5	118.5	92.4	7.3896e+06	1.44809e+07
Q9Y3B7-1	MRPL11	39S ribosomal protein L11, mitochondrial [OS=Homo sapiens]	2.07951	1.51008	-0.569431	21.4492	48.8295	3.83e-06	6.36e-05	High	0	24.346	20	4	9	4	192	20.7	9.91	19.4	4	cell organization and biogenesis;metabolic process	membrane;mitochondrion;ribosome	protein binding;RNA binding;structural molecule activity	Pf00298, Pf03946	65003	ENSG00000174547.13		11	Ribosome	NA	Mitochondrial translation initiation; Mitochondrial translation elongation; Mitochondrial translation termination	7	1	Dimethyl [K124]	29.4	53.7	50.5	27.3	106.5	174.1	198.9	151.4	77.3	129.2	120.9	80.7	1.04446e+06	3.78819e+06
Q70UQ0	IKBIP	Inhibitor of nuclear factor kappa-B kinase-interacting protein [OS=Homo sapiens]	2.85455	-0.900072	-3.75462	20.3476	69.6133	3.95e-06	6.54e-05	High	0.002	8.858	3	1	6	1	350	39.3	9.17	13.62	1	response to stimulus	endoplasmic reticulum;membrane	protein binding	Pf08317	121457	ENSG00000166130.14		12	NA	NA	NA	0	1	Dimethyl [K120]	NA	55.5	35.9	25.2	139.2	437.5	219.6	231.4	11.6	31.2	NA	12.9	NA	3.25824e+06
Q9ULH1-1	ASAP1	Arf-GAP with SH3 domain, ANK repeat and PH domain-containing protein 1 [OS=Homo sapiens]	-0.409593	-1.04884	-0.639242	23.0018	48.4583	3.97e-06	6.55e-05	High	0	98.638	16	11	42	11	1129	125.4	7.31	119.36	11	cell organization and biogenesis;regulation of biological process	cytoplasm;cytosol;membrane	enzyme regulator activity;metal ion binding;protein binding	Pf00018, Pf00023, Pf00169, Pf01412, Pf12796, Pf13637, Pf13857, Pf14604	50807	ENSG00000153317.14		8	Endocytosis; Fc gamma R-mediated phagocytosis	EGF/EGFR Signaling Pathway	VxPx cargo-targeting to cilium	7	1	Dimethyl [K101; K256; K498; K508; K632; K660; K678; K872; K886; K905; K913; K992; K1001]	128.5	156.1	148.3	119.3	111	114.7	102.3	75.2	63.8	63.3	60.2	57.3	1.13973e+07	9.84069e+06
Q8N4L2	TMEM55A; PIP4P2	Type 2 phosphatidylinositol 4,5-bisphosphate 4-phosphatase [OS=Homo sapiens]	-0.0953973	-3.58628	-3.49088	21.5386	56.3764	4.13e-06	6.76e-05	High	0	28.646	21	2	9	2	257	28.1	8.68	29.59	2	metabolic process	endosome;membrane;vacuole	catalytic activity	Pf09788	55529	ENSG00000155099.7		8	Phosphatidylinositol signaling system	NA	NA	1	1	NA	94.6	185.2	161.2	167.9	69.7	141	171.5	174.7	17.4	NA	8.3	8.5	4.29476e+06	3.16729e+06
P15559-1	NQO1	NAD(P)H dehydrogenase [quinone] 1 [OS=Homo sapiens]	-0.619136	-0.994471	-0.375335	25.8584	48.068	4.13e-06	6.76e-05	High	0	170.864	39	11	151	11	274	30.8	8.88	422.36	11	cell communication;metabolic process;regulation of biological process;response to stimulus	cytoplasm;cytosol	antioxidant activity;catalytic activity;protein binding;RNA binding	Pf02525, Pf03358	1728	ENSG00000181019.12		16	Ubiquinone and other terpenoid-quinone biosynthesis	Dopamine metabolism; Aryl Hydrocarbon Receptor; Apoptosis-related network due to altered Notch3 in ovarian cancer; Aryl Hydrocarbon Receptor Pathway; NRF2 pathway; Transcriptional activation by NRF2; Photodynamic therapy-induced NFE2L2 (NRF2) survival signaling; Simplified Interaction Map Between LOXL4 and Oxidative Stress Pathway; Benzene metabolism; Oxidative Stress; Estrogen metabolism	Regulation of ornithine decarboxylase (ODC)	16	1	Dimethyl [K23; K31; K32; K33; K61; K77; K90; K209; K210; K262]	141.4	160.8	151.4	119.8	92	96.5	94.1	78.8	58	69.4	76.6	61.3	8.74284e+07	5.68758e+07
O75475-1	PSIP1	PC4 and SFRS1-interacting protein [OS=Homo sapiens]	0.909098	1.50145	0.592348	23.2119	47.8507	4.22e-06	6.87e-05	High	0	84.163	27	12	69	11	530	60.1	9.13	153.61	12	cell organization and biogenesis;metabolic process;regulation of biological process;response to stimulus;transport	cytosol;nucleus	DNA binding;metal ion binding;protein binding;RNA binding	Pf00855, Pf11467	11168	ENSG00000164985.14		9	NA	NA	2-LTR circle formation; APOBEC3G mediated resistance to HIV-1 infection; Integration of viral DNA into host genomic DNA; Vpr-mediated nuclear import of PICs; Autointegration results in viral DNA circles	13	1	Dimethyl [K6; K14; K56; K65; K67; K100; K233; K239; K243; K317; K329; K333; K401; K442]	48.6	55.4	53.5	63.4	97.7	94.8	80.4	131.2	156.7	141.9	130.6	145.6	5.07089e+06	1.01861e+07
P13612	ITGA4	Integrin alpha-4 [OS=Homo sapiens]	-0.798637	0.772574	1.57121	21.9851	47.8266	4.24e-06	6.87e-05	High	0	70.806	14	9	28	9	1032	114.8	6.48	67.52	9	cell differentiation;cell organization and biogenesis;cellular component movement;regulation of biological process;response to stimulus;transport	cell surface;membrane	metal ion binding;protein binding;receptor activity;signal transducer activity	Pf01839, Pf08441, Pf13517	3676	ENSG00000115232.13		2	Arrhythmogenic right ventricular cardiomyopathy (ARVC); Leukocyte transendothelial migration; Leishmaniasis; PI3K-Akt signaling pathway; Focal adhesion; Dilated cardiomyopathy; ECM-receptor interaction; Regulation of actin cytoskeleton; Cell adhesion molecules (CAMs); Hypertrophic cardiomyopathy (HCM); Hematopoietic cell lineage; Intestinal immune network for IgA production	Integrin-mediated Cell Adhesion; Arrhythmogenic Right Ventricular Cardiomyopathy; Focal Adhesion; Focal Adhesion-PI3K-Akt-mTOR-signaling pathway	RUNX3 Regulates Immune Response and Cell Migration; Integrin cell surface interactions; Immunoregulatory interactions between a Lymphoid and a non-Lymphoid cell; Cell surface interactions at the vascular wall	28	1	Dimethyl [K155; K280; K298; K590; K687]	110.9	108	82.7	80.1	72.5	63.2	45.3	34.6	184.2	165.8	145.9	106.6	5.24635e+06	3.42855e+06
Q15042-1	RAB3GAP1	Rab3 GTPase-activating protein catalytic subunit [OS=Homo sapiens]	1.11062	0.914069	-0.196551	24.4315	47.7941	4.25e-06	6.87e-05	High	0	116.712	24	17	68	17	981	110.5	5.55	158.46	17	cell organization and biogenesis;regulation of biological process;response to stimulus	cytoplasm;cytosol;Golgi;membrane	enzyme regulator activity;protein binding	Pf13890	22930	ENSG00000115839.17		2	NA	NA	COPI-independent Golgi-to-ER retrograde traffic; RAB GEFs exchange GTP for GDP on RABs	7	1	Dimethyl [K61; K213; K388; K744; K772; K791; K793; K805; K827]	55	65	63.5	64.6	130.1	159.9	114.2	114.7	120.9	123.9	103.6	84.6	1.27563e+07	3.01842e+07
Q08AF3-1	SLFN5	schlafen family member 5 [OS=Homo sapiens]	0.455648	-1.6296	-2.08525	21.5628	47.5523	4.36e-06	7.01e-05	High	0	41.03	9	7	19	5	891	101	8.22	43.99	7	cell differentiation	nucleus	nucleotide binding	Pf04326, Pf09848, Pf13401, Pf13538	162394	ENSG00000166750.9		17	NA	NA	NA	0	1	Dimethyl [K100; K286; K623; K796]	98	147	107.3	107	127.6	176.5	170	124	44.1	41.9	39.7	16.9	3.818e+06	4.97355e+06
Q02388-1	COL7A1	Collagen alpha-1(VII) chain [OS=Homo sapiens]	-0.844595	-3.36485	-2.52025	22.884	47.492	4.38e-06	7.03e-05	High	0	169.619	16	28	66	28	2944	295	6.27	174.12	28	cell differentiation;cell organization and biogenesis;metabolic process;regulation of biological process;transport	extracellular;membrane;organelle lumen	enzyme regulator activity;protein binding	Pf00014, Pf00041, Pf00092, Pf01391, Pf13519	1294	ENSG00000114270.17		3	Protein digestion and absorption	NA	Collagen degradation; Integrin cell surface interactions; Laminin interactions; Collagen chain trimerization; Cargo concentration in the ER; COPII (Coat Protein 2) Mediated Vesicle Transport; Anchoring fibril formation	20	1	NA	169.6	242.5	159.3	165.7	94.7	96	94.6	104	28.8	7.1	15	22.7	1.98459e+07	1.10868e+07
Q5BJD5-1	TMEM41B	Transmembrane protein 41B [OS=Homo sapiens]	-1.42727	-1.06724	0.360027	21.1875	47.3546	4.44e-06	7.1e-05	High	0	30.471	12	3	16	3	291	32.5	9.58	42.05	3	NA	membrane	NA	Pf09335	440026	ENSG00000166471.10		11	NA	NA	NA	0	1	NA	168.5	188.4	174.2	139.9	71.5	64.2	42.1	60.6	75	69.1	87.5	58.8	4.75036e+06	2.01592e+06
P20592	MX2	interferon-induced GTP-binding protein Mx2 [OS=Homo sapiens]	1.35122	1.3534	0.00218296	22.6671	47.2685	4.48e-06	7.13e-05	High	0	110.907	22	13	94	9	715	82	8.76	244.13	13	cell organization and biogenesis;defense response;regulation of biological process;response to stimulus;transport	cytoplasm;cytosol;membrane;nucleus	catalytic activity;nucleotide binding;protein binding	Pf00350, Pf01031, Pf02212	4600	ENSG00000183486.12		21	NA	NA	Interferon alpha/beta signaling; ISG15 antiviral mechanism	6	1	Dimethyl [K61; K131; K425; K712]	46.4	52.9	60.8	46	98.8	120.9	137.4	151.3	104.3	132.9	141.9	106.3	3.37349e+06	7.18353e+06
P09668	CTSH	Pro-cathepsin H [OS=Homo sapiens]	-1.04593	-0.306635	0.739291	23.0121	47.2009	4.51e-06	7.13e-05	High	0	85.417	29	7	53	7	335	37.4	8.07	131.55	7	cell death;metabolic process;regulation of biological process;response to stimulus;transport	cytosol;extracellular;organelle lumen;vacuole	catalytic activity;enzyme regulator activity;protein binding;receptor activity;signal transducer activity	Pf00112, Pf08246	1512	ENSG00000103811.15		15	Lysosome; Apoptosis	NA	Surfactant metabolism; Neutrophil degranulation; MHC class II antigen presentation	9	1	Dimethyl [K44; K197; K210; K274; K278; K291; K300]	134.8	156.4	116.6	135.1	65.1	75.6	51.1	62.4	105.7	102.2	90	105	1.19442e+07	5.76769e+06
Q9Y228-1	TRAF3IP3	TRAF3-interacting JNK-activating modulator [OS=Homo sapiens]	0.828264	1.09957	0.271303	23.3086	47.2009	4.51e-06	7.13e-05	High	0	57.292	19	8	34	8	551	63.6	8.51	85.98	8	metabolic process	membrane	protein binding	Pf04111, Pf04156, Pf12128	80342	ENSG00000009790.14		1	NA	NA	NA	0	1	Dimethyl [K349; K377]	65.3	69.8	68.6	52.4	107.8	119.7	87.9	123.2	119.2	150.3	115.2	120.5	7.0234e+06	1.15927e+07
P61221	ABCE1	ATP-binding cassette sub-family E member 1 [OS=Homo sapiens]	-0.16249	1.35668	1.51918	26.5394	47.1151	4.55e-06	7.17e-05	High	0	262.358	32	18	156	18	599	67.3	8.34	446.01	18	cell organization and biogenesis;metabolic process;regulation of biological process;transport	cytoplasm;cytosol;membrane;mitochondrion;organelle lumen	catalytic activity;enzyme regulator activity;metal ion binding;nucleotide binding;protein binding	Pf00005, Pf04068, Pf13304, Pf13671	6059	ENSG00000164163.10		4	NA	NA	Interferon alpha/beta signaling	4	1	Dimethyl [K64; K81; K93; K158; K169; K178; K250; K332; K343; K344; K397; K412; K415; K584; K589]	71.2	67.9	76.7	63.9	60.1	63.3	54.2	66.1	106.6	196.7	186.4	186.9	7.51551e+07	6.33709e+07
P17275	JUNB	transcription factor jun-B [OS=Homo sapiens]	0.957554	-1.21033	-2.16788	19.9079	46.9955	4.61e-06	7.23e-05	High	0	16.739	11	2	6	2	347	35.9	9.22	16.92	2	cell differentiation;cell proliferation;metabolic process;regulation of biological process;response to stimulus	chromosome;nucleus	DNA binding;protein binding	Pf00170, Pf03131, Pf03957, Pf07716	3726	ENSG00000171223.5		19	TNF signaling pathway; Osteoclast differentiation	Corticotropin-releasing hormone signaling pathway; Oncostatin M Signaling Pathway; Aryl Hydrocarbon Receptor Pathway; Kit receptor signaling pathway; IL-6 signaling pathway; TGF-beta Signaling Pathway; Oxidative Stress	Interleukin-4 and 13 signaling; SMAD2/SMAD3:SMAD4 heterotrimer regulates transcription	21	1	Dimethyl [K36]	107.6	131.7	73.3	70.4	125.9	178.3	152.3	218.1	33.1	45.5	24.6	39.3	1.41151e+06	1.65175e+06
Q9NPD8	UBE2T	Ubiquitin-conjugating enzyme E2 T [OS=Homo sapiens]	-1.66991	-1.99422	-0.324315	19.0872	46.9543	4.63e-06	7.24e-05	High	0.002	8.265	8	1	5	1	197	22.5	7.99	12.51	1	metabolic process;response to stimulus	cytoplasm;nucleus	catalytic activity;nucleotide binding;protein binding	Pf00179, Pf14461	29089	ENSG00000077152.9		1	Fanconi anemia pathway	Gastric cancer network 2	Synthesis of active ubiquitin: roles of E1 and E2 enzymes; Fanconi Anemia Pathway	8	1	NA	134.2	312.9	190.7	166.5	52.9	76.3	43.5	50.8	27.1	65.2	47.1	32.9	1.08981e+06	429191
Q9Y490	TLN1	Talin-1 [OS=Homo sapiens]	-0.496149	-0.694124	-0.197975	30.703	46.855	4.68e-06	7.28e-05	High	0	4877.85	78	170	5150	145	2541	269.6	6.07	15981.1	170	cell organization and biogenesis;cellular component movement;regulation of biological process;response to stimulus;transport	cell surface;cytoplasm;cytoskeleton;cytosol;extracellular;membrane	protein binding;structural molecule activity	Pf00373, Pf01608, Pf02174, Pf08913, Pf09141, Pf09379	7094	ENSG00000137076.20		9	HTLV-I infection; Platelet activation; Focal adhesion; Rap1 signaling pathway	Integrin-mediated Cell Adhesion; Primary Focal Segmental Glomerulosclerosis FSGS; Focal Adhesion	SEMA3A-Plexin repulsion signaling by inhibiting Integrin adhesion; Signaling by BRAF and RAF fusions; MAP2K and MAPK activation; Smooth Muscle Contraction; XBP1(S) activates chaperone genes; GRB2:SOS provides linkage to MAPK signaling for Integrins ; Signaling by RAS mutants; Signaling by high-kinase activity BRAF mutants; Signaling by moderate kinase activity BRAF mutants; p130Cas linkage to MAP…	43	1	Dimethyl [K15; K57; K58; K66; K98; K106; K137; K138; K147; K164; K196; K234; K254; K263; K268; K278; K284; K295; K316; K345; K357; K364; K406; K427; K428; K441; K529; K613; K673; K685; K721; K786; K841; K855; K869; K875; K910; K943; K957; K999; K1062; K1068; K1077; K1086; K1096; K1161; K1170; K1171; K1306; K1314; K1332; K1361; K1401; K1415; K1431; K1500; K1530; K1541; K1604; K1645; K1654; K1751; …	129.5	136.4	132.1	127.6	89.6	92.4	91.4	102.9	69.3	76.3	78.5	74.1	2204254076	1524134804
Q9Y2H1	STK38L	serine/threonine-protein kinase 38-like [OS=Homo sapiens]	0.654707	-0.527034	-1.18174	22.7447	46.5202	4.84e-06	7.5e-05	High	0	59.343	19	7	28	6	464	54	6.81	69.6	7	metabolic process;regulation of biological process;response to stimulus	cytoplasm;cytoskeleton;cytosol;membrane	catalytic activity;metal ion binding;nucleotide binding;protein binding	Pf00069, Pf00433, Pf01636, Pf07714, Pf14531	23012	ENSG00000211455.7		12	NA	NA	NA	0	1	Dimethyl [K94; K215; K224; K266; K403]	103.6	111.9	85.1	79.7	161.2	149.7	139	123.2	76.9	69	58.7	41.9	7.82293e+06	1.21698e+07
P50225	SULT1A1	Sulfotransferase 1A1 [OS=Homo sapiens]	0.159865	1.02383	0.863967	24.0392	46.5064	4.85e-06	7.5e-05	High	0	73.18	41	9	69	9	295	34.1	6.62	140.23	9	metabolic process	cytoplasm;cytosol	catalytic activity;protein binding	Pf00685	6817	ENSG00000196502.11		16	Chemical carcinogenesis	Constitutive Androstane Receptor Pathway; Melatonin metabolism and effects; Tamoxifen metabolism; Sulfation Biotransformation Reaction; Arylamine metabolism; Estrogen metabolism; Metapathway biotransformation; Vitamin A and Carotenoid Metabolism	Cytosolic sulfonation of small molecules	13	1	Dimethyl [K48; K85; K122]	85.2	72.9	73	73.6	77.6	81.7	78.5	89.1	142.7	130.5	147.8	147.4	1.49586e+07	1.36314e+07
Q9UHD2	TBK1	Serine/threonine-protein kinase TBK1 [OS=Homo sapiens]	1.60262	-1.69591	-3.29853	22.1095	46.4372	4.89e-06	7.52e-05	High	0	29.502	11	6	19	6	729	83.6	6.79	37.43	6	cell proliferation;defense response;metabolic process;regulation of biological process;response to stimulus	cytoplasm;cytosol;membrane	catalytic activity;nucleotide binding;protein binding	Pf00069, Pf07714	29110	ENSG00000183735.9		12	Ras signaling pathway; Measles; Herpes simplex infection; Epstein-Barr virus infection; RIG-I-like receptor signaling pathway; NOD-like receptor signaling pathway; Hepatitis C; Toll-like receptor signaling pathway; Cytosolic DNA-sensing pathway; Influenza A; Hepatitis B	Regulation of toll-like receptor signaling pathway; TNF alpha Signaling Pathway; TLR4 Signaling and Tolerance; Toll-like Receptor Signaling; RIG-I-like Receptor Signaling; Toll-like receptor signaling pathway	IRF3 mediated activation of type 1 IFN; STAT6-mediated induction of chemokines; TICAM1-dependent activation of IRF3/IRF7; IRF3-mediated induction of type I IFN; Activation of IRF3/IRF7 mediated by TBK1/IKK epsilon; Negative regulators of DDX58/IFIH1 signaling; TRAF6 mediated IRF7 activation; Regulation of innate immune responses to cytosolic DNA; TRAF3-dependent IRF activation pathway; Activated …	38	1	Dimethyl [K38; K396; K504; K545]	62.4	79.8	67.6	67.5	175	172.1	167.4	320.4	9	35.5	18	25.3	4.44485e+06	1.24681e+07
P18084	ITGB5	Integrin beta-5 [OS=Homo sapiens]	-0.319017	-1.75883	-1.43981	23.9843	46.3935	4.91e-06	7.53e-05	High	0	136.647	24	14	99	13	799	88	6.06	212.71	14	cell differentiation;cell organization and biogenesis;regulation of biological process;response to stimulus	cell surface;membrane	protein binding;receptor activity	Pf00362, Pf07965, Pf08725	3693	ENSG00000082781.11		3	PI3K-Akt signaling pathway; Proteoglycans in cancer; Dilated cardiomyopathy; ECM-receptor interaction; Focal adhesion; Arrhythmogenic right ventricular cardiomyopathy (ARVC); Hypertrophic cardiomyopathy (HCM); Regulation of actin cytoskeleton; Phagosome	Integrin-mediated Cell Adhesion; Arrhythmogenic Right Ventricular Cardiomyopathy; miRNA targets in ECM and membrane receptors; Focal Adhesion; VEGFA-VEGFR2 Signaling Pathway; Focal Adhesion-PI3K-Akt-mTOR-signaling pathway	ECM proteoglycans; Integrin cell surface interactions; Cross-presentation of particulate exogenous antigens (phagosomes); Smooth Muscle Contraction; Molecules associated with elastic fibres; Syndecan interactions	29	1	Dimethyl [K185; K206; K288; K325; K575; K776; K789]	151.1	178.9	140.7	115.7	105.4	125.3	110.3	106.4	39.9	49.1	55.1	22.1	2.85046e+07	1.98805e+07
P14550	AKR1A1	alcohol dehydrogenase [NADP(+)] [OS=Homo sapiens]	-0.641434	0.0746552	0.71609	25.9803	46.3092	4.95e-06	7.55e-05	High	0	321.269	57	18	262	17	325	36.6	6.79	839.87	18	metabolic process	cytosol;membrane	catalytic activity;protein binding	Pf00248	10327	ENSG00000117448.13		1	Glycolysis / Gluconeogenesis; Metabolic pathways; Glycerolipid metabolism; Pentose and glucuronate interconversions	Benzo(a)pyrene metabolism; Metapathway biotransformation	Catabolism of glucuronate to xylulose-5-phosphate; Glutathione conjugation	12	1	Dimethyl [K23; K61; K68; K80; K97; K141; K153; K240; K287]	111.3	117.3	121.1	112.7	77.9	75.5	68	67	119.5	114.6	108.7	106.4	7.2462e+07	5.07121e+07
P23141	CES1	Liver carboxylesterase 1 [OS=Homo sapiens]	0.918306	0.979514	0.061208	27.152	46.289	4.96e-06	7.55e-05	High	0	498.623	56	26	526	26	567	62.5	6.6	1456.86	26	cell differentiation;metabolic process;response to stimulus	cytosol;endoplasmic reticulum;organelle lumen	catalytic activity	Pf00135, Pf00756, Pf07859, Pf12695	1066	ENSG00000198848.12		16	Metabolic pathways; Drug metabolism - other enzymes	Phase I biotransformations, non P450; Fluoropyrimidine Activity; Irinotecan Pathway; NRF2 pathway; Photodynamic therapy-induced NFE2L2 (NRF2) survival signaling	Phase I - Functionalization of compounds	10	1	Dimethyl [K78; K129; K257; K258; K262; K275; K289; K300; K330; K352; K384; K393; K402; K412; K460; K462; K482; K540; K542; K553; K554; K558]	69.8	75.8	58.3	54.1	122.9	136.9	104.6	110.6	119	143	105.9	99.2	1.04252e+08	1.83489e+08
Q7L2E3-1	DHX30	Putative ATP-dependent RNA helicase DHX30 [OS=Homo sapiens]	-0.247876	-0.978502	-0.730625	23.3482	46.2631	4.98e-06	7.55e-05	High	0	59.073	17	16	29	16	1194	133.9	8.78	64.56	16	cell organization and biogenesis;metabolic process	cytoplasm;cytosol;mitochondrion	catalytic activity;nucleotide binding;protein binding;RNA binding	Pf00270, Pf00271, Pf04408, Pf07717	22907	ENSG00000132153.14		3	NA	NA	NA	0	1	Dimethyl [K274; K400; K714; K838]	129.8	148.4	131.1	117.5	107.8	109	97.8	111.5	56.8	70.6	53.2	66.4	1.44006e+07	1.19589e+07
P29992	GNA11	guanine nucleotide-binding protein subunit alpha-11 [OS=Homo sapiens]	0.0916575	-1.94336	-2.03502	19.9328	46.1527	5.03e-06	7.61e-05	High	0	24.28	16	4	12	2	359	42.1	5.69	29.48	4	regulation of biological process;response to stimulus	cytoplasm;membrane	catalytic activity;metal ion binding;nucleotide binding;protein binding;signal transducer activity	Pf00025, Pf00503	2767	ENSG00000088256.8		19	Vascular smooth muscle contraction; GnRH signaling pathway; Pathways in cancer; Chagas disease (American trypanosomiasis); Calcium signaling pathway; Long-term depression; Insulin secretion; cGMP-PKG signaling pathway; Cholinergic synapse; Amoebiasis; Aldosterone synthesis and secretion; Gap junction	Corticotropin-releasing hormone signaling pathway; G Protein Signaling Pathways; GPR40 PATHWAY; Calcium Regulation in the Cardiac Cell	Thrombin signalling through proteinase activated receptors (PARs); Acetylcholine regulates insulin secretion; Gastrin-CREB signalling pathway via PKC and MAPK; Thromboxane signalling through TP receptor; ADP signalling through P2Y purinoceptor 1; Fatty Acids bound to GPR40 (FFAR1) regulate insulin secretion	33	1	NA	118	140.6	130.5	147.7	117.4	188.6	131.8	101.5	34.1	22.2	27.5	40	1.57361e+06	1.56589e+06
P48507	GCLM	Glutamate--cysteine ligase regulatory subunit [OS=Homo sapiens]	0.246695	1.52426	1.27756	21.7911	45.887	5.18e-06	7.8e-05	High	0	31.278	20	4	9	4	274	30.7	6.02	24.13	4	cell organization and biogenesis;cellular homeostasis;metabolic process;regulation of biological process;response to stimulus	cytosol	catalytic activity;enzyme regulator activity;protein binding	Pf00248	2730	ENSG00000023909.9		1	Metabolic pathways; Cysteine and methionine metabolism; Glutathione metabolism	Glutathione metabolism; Trans-sulfuration pathway; Trans-sulfuration and one carbon metabolism; NRF2 pathway; Transcriptional activation by NRF2; Photodynamic therapy-induced NFE2L2 (NRF2) survival signaling; Amino Acid metabolism; One carbon metabolism and related pathways	Glutathione synthesis and recycling	16	1	Dimethyl [K80]	53.4	61.7	74.5	62.2	62.3	67.2	70.6	84.4	158.1	138.1	198.7	168.7	2.21835e+06	2.58685e+06
P05109	S100A8	Protein S100-A8 [OS=Homo sapiens]	-0.0943023	1.30362	1.39792	25.1613	45.7578	5.25e-06	7.88e-05	High	0	56.579	48	6	59	6	93	10.8	7.03	134.75	6	cell death;cellular component movement;defense response;metabolic process;regulation of biological process;response to stimulus;transport	cytoplasm;cytoskeleton;cytosol;extracellular;membrane;nucleus;organelle lumen	metal ion binding;protein binding	Pf01023, Pf13499	6279	ENSG00000143546.9		1	NA	NA	Neutrophil degranulation; Metal sequestration by antimicrobial proteins; Regulation of TLR by endogenous ligand	7	1	Dimethyl [K18; K36; K56]	61.4	66.9	109.2	57	68.2	69.8	67.9	53	153	167.5	169.9	156.3	2.46115e+07	2.7332e+07
O60678	PRMT3	protein arginine N-methyltransferase 3 [OS=Homo sapiens]	-0.502867	-1.62144	-1.11857	20.4041	45.6525	5.31e-06	7.94e-05	High	0	12.648	5	2	6	2	531	59.8	5.35	10.29	2	cell organization and biogenesis;metabolic process;regulation of biological process	cytoplasm;cytosol;ribosome	catalytic activity;metal ion binding;protein binding	Pf06325, Pf08003, Pf08241, Pf08242, Pf12756, Pf12847, Pf13649, Pf13659, Pf13847	10196	NA		11	NA	NA	Protein methylation; RMTs methylate histone arginines	6	1	Dimethyl [K390; K489; K494]	154.6	195.6	121.6	144.8	86.7	132.6	76.2	111.9	55.2	40.5	37.4	42.8	2.63652e+06	1.47852e+06
P55039	DRG2	Developmentally-regulated GTP-binding protein 2 [OS=Homo sapiens]	3.88137	1.88522	-1.99615	20.2337	45.5668	5.36e-06	7.97e-05	High	0	26.827	18	5	10	5	364	40.7	8.88	22.47	5	regulation of biological process;response to stimulus	cytoplasm;cytosol;membrane;mitochondrion	nucleotide binding;protein binding	Pf01926, Pf02421, Pf02824, Pf08477	1819	ENSG00000108591.9		17	NA	NA	NA	0	1	Dimethyl [K247]	21.3	13	8.3	30.2	223.1	272.1	170.4	230.8	61.7	91.9	51	26.3	490493	5.15017e+06
P24928	POLR2A	DNA-directed RNA polymerase II subunit RPB1 [OS=Homo sapiens]	0.0250069	0.938255	0.913248	22.2327	45.5505	5.36e-06	7.97e-05	High	0	24.991	6	7	22	7	1970	217	7.37	46.55	7	metabolic process;regulation of biological process;response to stimulus	cytoplasm;nucleus	catalytic activity;DNA binding;metal ion binding;protein binding;RNA binding	Pf00623, Pf04983, Pf04990, Pf04992, Pf04997, Pf04998, Pf05000	5430	NA		17	Huntington's disease; Pyrimidine metabolism; Purine metabolism; Herpes simplex infection; RNA polymerase; Epstein-Barr virus infection; Metabolic pathways	Eukaryotic Transcription Initiation; mRNA Processing	Signaling by FGFR2 IIIa TM; RNA polymerase II transcribes snRNA genes; Abortive elongation of HIV-1 transcript in the absence of Tat; Tat-mediated HIV elongation arrest and recovery; Activation of anterior HOX genes in hindbrain development during early embryogenesis; Formation of HIV-1 elongation complex containing HIV-1 Tat; MicroRNA (miRNA) biogenesis; Formation of the HIV-1 Early Elongation C…	77	1	Dimethyl [K619; K910; K914]	83.5	88.6	85.4	65.2	79.6	90.9	72.5	70.6	137.4	131.2	151.3	143.8	4.35434e+06	4.15278e+06
Q9UHL4	DPP7	Dipeptidyl peptidase 2 [OS=Homo sapiens]	-0.604072	0.127049	0.731121	26.8484	45.4879	5.4e-06	8e-05	High	0	252.778	42	16	276	16	492	54.3	6.32	760.33	16	metabolic process;transport	cytosol;extracellular;Golgi;organelle lumen;vacuole	catalytic activity	Pf00561, Pf05577	29952	ENSG00000176978.13		9	NA	NA	Neutrophil degranulation	3	1	Dimethyl [K174; K215; K228; K253; K463; K474]	114	120.7	111.8	107	70	81	73.9	66.6	114.3	119.9	114.3	106.3	1.34854e+08	8.27945e+07
Q13094	LCP2	lymphocyte cytosolic protein 2 [OS=Homo sapiens]	1.12782	-0.0853082	-1.21313	22.722	44.8602	5.78e-06	8.52e-05	High	0	57.44	26	10	35	10	533	60.2	6.27	70.79	10	regulation of biological process;response to stimulus;transport	cytoplasm;cytosol;membrane	protein binding	Pf00017, Pf07647, Pf15449	3937	ENSG00000043462.11		5	Platelet activation; Osteoclast differentiation; Natural killer cell mediated cytotoxicity; Fc epsilon RI signaling pathway; Rap1 signaling pathway; T cell receptor signaling pathway	T-Cell antigen Receptor (TCR) pathway during Staphylococcus aureus infection; T-Cell antigen Receptor (TCR) Signaling Pathway	DAP12 signaling; FCERI mediated Ca+2 mobilization; Generation of second messenger molecules; GPVI-mediated activation cascade; FCERI mediated MAPK activation	21	1	Dimethyl [K25; K260; K266; K492; K507; K516]	74.5	109.2	61.8	60.8	142.8	195.1	156	136.9	59.6	87.3	65.2	50.8	5.68062e+06	1.0888e+07
Q13451-1	FKBP5	Peptidyl-prolyl cis-trans isomerase FKBP5 [OS=Homo sapiens]	0.513234	0.911083	0.397848	24.2786	44.796	5.82e-06	8.55e-05	High	0	91.899	38	16	54	16	457	51.2	5.9	122.41	16	metabolic process	cytoplasm;cytosol;membrane;nucleus	catalytic activity;protein binding	Pf00254, Pf00515, Pf07719, Pf13371, Pf13414, Pf13424, Pf13432	2289	ENSG00000096060.14		6	Estrogen signaling pathway	Farnesoid X Receptor Pathway; Mecp2 and Associated Rett Syndrome	HSP90 chaperone cycle for steroid hormone receptors (SHR)	6	1	Dimethyl [K98; K204; K230; K232; K371; K385]	81	71	73	68	95.8	97.9	105.1	102.7	133	126	128.6	117.8	1.64676e+07	1.94694e+07
Q8ND56	LSM14A	protein LSM14 homolog A [OS=Homo sapiens]	-0.973849	-0.0038083	0.970041	23.6846	44.4688	6.03e-06	8.83e-05	High	0	67.31	26	8	35	8	463	50.5	9.52	77.78	8	cell organization and biogenesis;defense response;development;regulation of biological process;response to stimulus	cytoplasm;cytosol	DNA binding;RNA binding	Pf09532, Pf12701, Pf14438	26065	ENSG00000262860.5; ENSG00000257103.8		19; CHR_HSCHR19_1_CTG3_1	NA	NA	NA	0	1	Dimethyl [K40; K307; K317; K321; K324; K327; K330; K337; K365]	150.6	138.7	107.1	102.5	67.8	65.7	50.6	58.5	140.1	128.4	98.8	91.3	2.11424e+07	9.51576e+06
P36551	CPOX	Oxygen-dependent coproporphyrinogen-III oxidase, mitochondrial [OS=Homo sapiens]	-0.874353	0.431731	1.30608	22.6906	44.3681	6.09e-06	8.88e-05	High	0	36.858	22	8	22	8	454	50.1	8.25	48.21	8	metabolic process;response to stimulus	cytosol;membrane;mitochondrion	catalytic activity;protein binding;structural molecule activity	Pf01218	1371	ENSG00000080819.6		3	Porphyrin and chlorophyll metabolism; Metabolic pathways	Heme Biosynthesis	Heme biosynthesis	6	1	Dimethyl [K220; K370; K382]	141.3	104	97.8	93.6	63.5	65.3	46.7	52.5	139.3	121.1	136.6	138.2	1.02639e+07	4.61484e+06
P21964-1	COMT	Catechol O-methyltransferase [OS=Homo sapiens]	0.544523	1.04905	0.504528	26.9868	44.314	6.13e-06	8.88e-05	High	0	581.122	73	18	436	18	271	30	5.47	1399.01	18	cell communication;metabolic process;regulation of biological process;response to stimulus	cytoplasm;cytosol;membrane;mitochondrion	catalytic activity;metal ion binding;protein binding	Pf01596, Pf09445, Pf12847, Pf13578, Pf13659	1312	ENSG00000093010.13		22	Steroid hormone biosynthesis; Dopaminergic synapse; Metabolic pathways; Tyrosine metabolism	Dopamine metabolism; Biogenic Amine Synthesis; Estrogen metabolism; Metapathway biotransformation; Methylation Pathways	Enzymatic degradation of dopamine by COMT; Enzymatic degradation of Dopamine by monoamine oxidase; Methylation	19	1	Dimethyl [K86; K95; K96; K159; K161; K177; K179; K194; K212; K259; K263]	67.6	79.8	64.6	65.1	103	107.9	80.6	104.1	116	148	119.7	143.7	8.9444e+07	136387084
O43586-1	PSTPIP1	Proline-serine-threonine phosphatase-interacting protein 1 [OS=Homo sapiens]	2.14616	-0.260115	-2.40628	23.9153	44.3132	6.13e-06	8.88e-05	High	0	45.716	19	8	26	8	416	47.6	5.45	61.22	8	defense response;regulation of biological process;response to stimulus;transport	cytoplasm;cytoskeleton;cytosol;membrane	protein binding	Pf00018, Pf00611, Pf07653, Pf08239, Pf14604	9051	ENSG00000140368.12		15	NOD-like receptor signaling pathway	T-Cell antigen Receptor (TCR) Signaling Pathway	The NLRP3 inflammasome	7	1	Dimethyl [K63; K117; K118; K320; K415]	52.4	58.7	36.9	37.8	215.7	381.5	170	100.3	42.2	52.5	28.2	23.8	1.20047e+07	4.94455e+07
P41250	GARS	Glycine--tRNA ligase [OS=Homo sapiens]	0.167506	0.723517	0.556011	26.9526	44.265	6.16e-06	8.88e-05	High	0	562.504	55	33	430	32	739	83.1	7.03	1150.05	33	metabolic process	cytoplasm;cytosol;extracellular;mitochondrion;organelle lumen	catalytic activity;nucleotide binding;protein binding	Pf00458, Pf00587, Pf03129	2617	ENSG00000106105.13		7	Aminoacyl-tRNA biosynthesis	NA	Mitochondrial tRNA aminoacylation; Cytosolic tRNA aminoacylation	6	1	Dimethyl [K82; K85; K93; K197; K204; K283; K309; K318; K379; K419; K484; K487; K490; K501; K615; K632; K733; K734]	80	87.5	86	78.4	94.8	94.2	89.7	85.1	118.4	134.3	137.5	114	1.01334e+08	1.20075e+08
P30679	GNA15	guanine nucleotide-binding protein subunit alpha-15 [OS=Homo sapiens]	0.13478	-3.36379	-3.49857	19.8957	44.2524	6.17e-06	8.88e-05	High	0	18.512	11	3	8	3	374	43.5	8.51	18.1	3	cellular homeostasis;regulation of biological process;response to stimulus	membrane	catalytic activity;metal ion binding;nucleotide binding;protein binding;signal transducer activity	Pf00025, Pf00503	2769	NA		19	Chagas disease (American trypanosomiasis); Amoebiasis; Calcium signaling pathway	Endothelin Pathways; G Protein Signaling Pathways	Thrombin signalling through proteinase activated receptors (PARs); Acetylcholine regulates insulin secretion; Gastrin-CREB signalling pathway via PKC and MAPK; Thromboxane signalling through TP receptor; ADP signalling through P2Y purinoceptor 1; Fatty Acids bound to GPR40 (FFAR1) regulate insulin secretion	22	1	NA	173	167.6	112.8	115.1	159.1	182.1	100.1	135.1	9.6	5.5	13.6	26.5	2.97277e+06	2.73388e+06
P32519-1	ELF1	ETS-related transcription factor Elf-1 [OS=Homo sapiens]	2.44851	2.93262	0.484118	18.4589	44.1591	6.23e-06	8.94e-05	High	0.001	9.746	4	2	3	2	619	67.5	5.21	5.9	2	cell differentiation;metabolic process;regulation of biological process	nucleus	DNA binding;protein binding	Pf00178, Pf12310	1997	ENSG00000120690.15		13	NA	NA	RUNX1 regulates transcription of genes involved in interleukin signaling; RUNX1 regulates transcription of genes involved in BCR signaling	6	1	NA	21	21.8	39.4	16.5	84.5	98.4	173.1	120.9	212.8	86.7	180.7	144.2	113929	458804
P31150	GDI1	Rab GDP dissociation inhibitor alpha [OS=Homo sapiens]	-0.622074	-0.847995	-0.22592	24.9193	44.0309	6.32e-06	9.04e-05	High	0	406.633	63	24	372	15	447	50.6	5.14	1150.08	24	metabolic process;regulation of biological process;response to stimulus;transport	cytoplasm;cytosol;Golgi	catalytic activity;enzyme regulator activity;protein binding	Pf00996	2664	ENSG00000203879.11		X	NA	Integrated Breast Cancer Pathway	RAB GEFs exchange GTP for GDP on RABs; Rho GTPase cycle	8	1	Dimethyl [K54; K79; K89; K112; K118; K137; K210; K253; K264; K309; K364; K379; K435]	149.8	141.9	138.5	130.7	103.1	81.1	79.4	89.3	71.2	76.6	70	68.5	4.80012e+07	3.30282e+07
Q8NC56-1	LEMD2	LEM domain-containing protein 2 [OS=Homo sapiens]	-0.33322	0.83914	1.17236	23.7679	43.6747	6.57e-06	9.37e-05	High	0	89.883	34	13	40	13	503	56.9	9	88.17	13	cell differentiation;cell organization and biogenesis;regulation of biological process	chromosome;endoplasmic reticulum;membrane;nucleus	DNA binding;protein binding	Pf03020, Pf09402	221496	ENSG00000161904.11		6	NA	NA	Depolymerisation of the Nuclear Lamina; Initiation of Nuclear Envelope Reformation; Clearance of Nuclear Envelope Membranes from Chromatin	11	1	Dimethyl [K256; K264; K339; K352]	96.9	97.9	75.5	79.8	71.1	70.2	56.9	68.3	194.6	144.9	114.9	129.1	1.44569e+07	1.06133e+07
Q9ULZ3	PYCARD	apoptosis-associated speck-like protein containing a CARD [OS=Homo sapiens]	0.417794	1.07779	0.659992	25.8927	43.5287	6.68e-06	9.48e-05	High	0	197.7	54	10	254	10	195	21.6	6.34	765.53	10	cell death;cell organization and biogenesis;defense response;metabolic process;regulation of biological process;response to stimulus;transport	cytoplasm;cytosol;endoplasmic reticulum;extracellular;mitochondrion;nucleus;organelle lumen	catalytic activity;enzyme regulator activity;protein binding	Pf00619, Pf02758	29108	ENSG00000103490.13		16	Salmonella infection; Legionellosis; Pertussis; Influenza A; Cytosolic DNA-sensing pathway; NOD-like receptor signaling pathway	Nucleotide-binding Oligomerization Domain (NOD) pathway; TYROBP Causal Network	CLEC7A/inflammasome pathway; The NLRP3 inflammasome; The AIM2 inflammasome; Neutrophil degranulation	18	1	Dimethyl [K21; K22; K55; K139; K158; K174]	80.5	71	59.6	72.2	104.9	92.7	77.8	91.8	155.1	128.7	128.4	137.4	5.0281e+07	6.55582e+07
Q8NBI5	SLC43A3	Solute carrier family 43 member 3 [OS=Homo sapiens]	0.749635	-1.96282	-2.71245	22.0206	43.5044	6.7e-06	9.48e-05	High	0	14.821	7	3	21	3	491	54.5	8.53	36.3	3	transport	membrane	NA	NA	29015	ENSG00000134802.17		11	NA	NA	NA	0	1	Dimethyl [K236; K255; K264]	113.4	132.7	127.6	55.1	111.7	146	207.7	207.7	16.5	24.7	32.8	24.2	6.72233e+06	6.61978e+06
Q9BPW8	NIPSNAP1	Protein NipSnap homolog 1 [OS=Homo sapiens]	0.680704	-2.47948	-3.16018	24.796	43.2966	6.85e-06	9.67e-05	High	0	44.94	26	6	27	6	284	33.3	9.31	68.22	6	NA	membrane;mitochondrion	protein binding	Pf07978	8508	ENSG00000184117.11		22	NA	NA	NA	0	1	Dimethyl [K56; K65; K193]	188.2	123.6	124.7	40.7	186.6	175.8	123	166.4	12.4	23.4	20.9	14.4	8.03778e+07	7.97026e+07
Q05655	PRKCD	protein kinase C delta type [OS=Homo sapiens]	0.144955	1.19677	1.05182	24.7914	43.0524	7.04e-06	9.91e-05	High	0	212.302	42	23	131	22	676	77.5	7.75	315.64	23	cell death;cell organization and biogenesis;cell proliferation;cellular component movement;defense response;metabolic process;regulation of biological process;response to stimulus;transport	cytoplasm;cytosol;endoplasmic reticulum;extracellular;membrane;nucleus;organelle lumen	catalytic activity;enzyme regulator activity;metal ion binding;nucleotide binding;protein binding	Pf00069, Pf00130, Pf00433, Pf07714, Pf14531	5580	ENSG00000163932.13		3	Tight junction; Insulin resistance; GnRH signaling pathway; AGE-RAGE signaling pathway in diabetic complications; Vascular smooth muscle contraction; Estrogen signaling pathway; Fc gamma R-mediated phagocytosis; Type II diabetes mellitus; Chemokine signaling pathway; Inflammatory mediator regulation of TRP channels; Neurotrophin signaling pathway; NOD-like receptor signaling pathway	Type II diabetes mellitus; miRs in Muscle Cell Differentiation; Signaling Pathways in Glioblastoma; B Cell Receptor Signaling Pathway; AGE/RAGE pathway; Corticotropin-releasing hormone signaling pathway; Oncostatin M Signaling Pathway; Brain-Derived Neurotrophic Factor (BDNF) signaling pathway; Alpha 6 Beta 4 signaling pathway; Myometrial Relaxation and Contraction Pathways; G Protein Signaling P…	G alpha (z) signalling events; SHC1 events in ERBB2 signaling; Interferon gamma signaling; Apoptotic cleavage of cellular proteins; Effects of PIP2 hydrolysis; Neutrophil degranulation; Gastrin-CREB signalling pathway via PKC and MAPK; VEGFR2 mediated cell proliferation; HuR (ELAVL1) binds and stabilizes mRNA; Calmodulin induced events; CLEC7A (Dectin-1) signaling; Role of phospholipids in phagoc…	74	1	Dimethyl [K31; K113; K128; K176; K184; K271; K319; K336; K369; K496; K613]	99.7	64.3	64.3	63.4	77.5	72.8	80	74.6	158.8	146.1	157.4	141	2.99518e+07	2.3262e+07
P08758	ANXA5	annexin A5 [OS=Homo sapiens]	-0.232242	-0.738603	-0.506362	30.5312	42.9978	7.08e-06	9.93e-05	High	0	821.397	83	30	2064	29	320	35.9	5.05	5899.68	30	coagulation;regulation of biological process;response to stimulus;transport	cytoplasm;cytosol;extracellular;membrane	enzyme regulator activity;metal ion binding;protein binding	Pf00191	308	ENSG00000164111.14		4	NA	Apoptosis-related network due to altered Notch3 in ovarian cancer; Simplified Interaction Map Between LOXL4 and Oxidative Stress Pathway; Prostaglandin Synthesis and Regulation	Platelet degranulation	7	1	Dimethyl [K26; K58; K70; K76; K79; K86; K97; K101; K108; K186; K193; K242; K260; K286; K290; K301; K309; K310]	119.1	120.8	131.8	126.8	101.7	103.3	114.3	108	62.4	68.7	74.7	68.6	1806401990	1541996566
P48506	GCLC	glutamate--cysteine ligase catalytic subunit [OS=Homo sapiens]	-0.474614	-1.04723	-0.572613	25.658	42.7716	7.27e-06	0.000101542	High	0	252.448	43	24	157	23	637	72.7	6.09	406.06	24	cell organization and biogenesis;cellular homeostasis;metabolic process;regulation of biological process;response to stimulus	cytosol	catalytic activity;metal ion binding;nucleotide binding;protein binding	Pf03074	2729	ENSG00000001084.10		6	Metabolic pathways; Cysteine and methionine metabolism; Glutathione metabolism	Glutathione metabolism; Trans-sulfuration and one carbon metabolism; Aryl Hydrocarbon Receptor; Apoptosis-related network due to altered Notch3 in ovarian cancer; NRF2 pathway; Transcriptional activation by NRF2; Photodynamic therapy-induced NFE2L2 (NRF2) survival signaling; One carbon metabolism and related pathways; Oxidative Stress	Defective GCLC causes Hemolytic anemia due to gamma-glutamylcysteine synthetase deficiency (HAGGSD); Glutathione synthesis and recycling	21	1	Dimethyl [K63; K64; K81; K161; K171; K182; K209; K211; K338; K386; K412; K465; K503; K527; K560; K588]	152.5	134.4	139.4	132	117.9	83.5	92.2	98.4	69.5	58.7	67.1	54.4	8.23127e+07	6.36554e+07
P49407-2	ARRB1	Isoform 1B of Beta-arrestin-1 [OS=Homo sapiens]	-2.48935	-2.46129	0.0280595	24.545	42.6529	7.36e-06	0.000102295	High	0	200.807	55	15	131	13	410	46.3	6.34	353.66	15	cell death;cell organization and biogenesis;metabolic process;regulation of biological process;response to stimulus;transport	chromosome;cytoplasm;cytosol;membrane;nucleus	catalytic activity;DNA binding;enzyme regulator activity;protein binding	Pf00339, Pf02752	408	ENSG00000137486.16		11	NA	Corticotropin-releasing hormone signaling pathway; Myometrial Relaxation and Contraction Pathways; MAPK Signaling Pathway; Chemokine signaling pathway; Calcium Regulation in the Cardiac Cell	NA	5	1	Dimethyl [K24; K49; K107; K138; K147; K170; K250; K294; K347; K349; K392; K395]	309.6	194.8	202	175.8	59.9	54.1	22.8	25	48.5	58.6	28.2	20.7	1.11835e+08	2.16522e+07
Q08J23	NSUN2	tRNA (Cytosine(34)-C(5))-methyltransferase [OS=Homo sapiens]	-1.6714	0.580162	2.25157	26.9403	42.6474	7.37e-06	0.000102295	High	0	378.794	48	29	228	29	767	86.4	6.77	556.49	29	cell division;metabolic process	cytoplasm;cytoskeleton;nucleus	catalytic activity;RNA binding	Pf01189, Pf13659	54888	ENSG00000037474.14		5	NA	NA	tRNA modification in the nucleus and cytosol	3	1	Dimethyl [K28; K43; K56; K111; K338; K365; K516; K535; K640; K650; K710; K711; K712]	164.6	114.4	130.3	56.4	34.4	36.1	29	33.8	172	132.6	128.1	168.1	2.49673e+08	5.21605e+07
Q01433-1	AMPD2	AMP deaminase 2 [OS=Homo sapiens]	-0.364806	-1.01646	-0.651654	24.2686	42.4634	7.52e-06	0.000104099	High	0	121.869	24	18	77	16	879	100.6	6.93	180.87	18	metabolic process	cytosol	catalytic activity;metal ion binding;protein binding	Pf00962	271	ENSG00000116337.15		1	Purine metabolism; Metabolic pathways	NA	Purine salvage	6	1	Dimethyl [K396; K414; K428; K533; K788; K822]	157.6	129.1	134.9	123.2	123.5	98.1	104.2	83.1	63.9	65	59.6	57.9	3.27961e+07	2.57103e+07
Q9BUB5-1	MKNK1	MAP kinase-interacting serine/threonine-protein kinase 1 [OS=Homo sapiens]	-0.0712549	1.2091	1.28036	20.3222	42.2425	7.71e-06	0.00010639	High	0	27.646	9	3	16	3	465	51.3	6.68	53.96	3	metabolic process;regulation of biological process;response to stimulus	cytoplasm;cytosol;nucleus	catalytic activity;metal ion binding;nucleotide binding;protein binding	Pf00069, Pf07714	8569	ENSG00000079277.19		1	HIF-1 signaling pathway; MAPK signaling pathway; Insulin signaling pathway	Structural Pathway of Interleukin 1 (IL-1); BDNF-TrkB Signaling; MAPK Signaling Pathway; 4-hydroxytamoxifen, Dexamethasone, and Retinoic Acids Regulation of p27 Expression; VEGFA-VEGFR2 Signaling Pathway; p38 MAPK Signaling Pathway	Spry regulation of FGF signaling	21	1	Dimethyl [K164; K381]	91	73	71	72.1	74.4	53.9	74	69.4	164.4	150.6	150.2	156	1.37752e+06	1.12519e+06
Q6NYC8	PPP1R18	Phostensin [OS=Homo sapiens]	-0.298601	-1.72093	-1.42233	21.5196	42.037	7.9e-06	0.000108554	High	0	80.96	24	8	25	8	613	67.9	5.4	71.96	8	NA	cytoplasm;cytoskeleton	protein binding	Pf13914, Pf13916	170954	ENSG00000229998.8; ENSG00000225060.8; ENSG00000230341.8; ENSG00000146112.11; ENSG00000234000.8		6; CHR_HSCHR6_MHC_MANN_CTG1; CHR_HSCHR6_MHC_MCF_CTG1; CHR_HSCHR6_MHC_APD_CTG1; CHR_HSCHR6_MHC_DBB_CTG1	NA	TYROBP Causal Network	NA	1	1	Dimethyl [K327; K333; K380]	196.1	139.6	126.4	123.5	110.4	124.1	88.8	124.3	61.2	46.3	28.1	31.2	7.1232e+06	4.01122e+06
O43920	NDUFS5	NADH dehydrogenase [ubiquinone] iron-sulfur protein 5 [OS=Homo sapiens]	-0.531348	1.51146	2.0428	20.295	41.9559	7.97e-06	0.000109209	High	0.001	10.671	33	3	9	3	106	12.5	9.14	17.16	3	cell organization and biogenesis;metabolic process;transport	membrane;mitochondrion	catalytic activity	Pf10200	4725	ENSG00000168653.10		1	Non-alcoholic fatty liver disease (NAFLD); Parkinson's disease; Oxidative phosphorylation; Huntington's disease; Metabolic pathways; Alzheimer's disease	Electron Transport Chain; Oxidative phosphorylation	Complex I biogenesis	13	1	NA	60.8	92	54.3	75.1	49.3	60.5	38.8	33.2	193.8	234.6	216.3	91.2	1.0355e+06	839713
P51153	RAB13	Ras-related protein Rab-13 [OS=Homo sapiens]	-0.179901	-1.19572	-1.01582	24.9814	41.8698	8.05e-06	0.000109933	High	0	129.278	59	13	175	9	203	22.8	9.19	410.54	13	cell organization and biogenesis;cellular component movement;metabolic process;regulation of biological process;response to stimulus;transport	cytosol;endosome;Golgi;membrane	catalytic activity;nucleotide binding;protein binding	Pf00025, Pf00071, Pf00735, Pf04670, Pf08477	5872	ENSG00000143545.8		1	Tight junction	NA	Translocation of GLUT4 to the plasma membrane; RAB GEFs exchange GTP for GDP on RABs; RAB geranylgeranylation	9	1	Dimethyl [K21; K46; K104; K107; K122; K153; K183; K190]	149.5	121.2	130	129.2	140.4	86.9	108	121.4	64.2	48.8	51.6	48.8	5.18355e+07	4.86892e+07
P60903	S100A10	Protein S100-A10 [OS=Homo sapiens]	0.243176	-0.601798	-0.844974	26.1551	41.1891	8.71e-06	0.000118526	High	0	68.497	34	3	85	3	97	11.2	7.37	189.17	3	cell organization and biogenesis;regulation of biological process;response to stimulus	endoplasmic reticulum;extracellular;membrane	metal ion binding;protein binding	Pf01023	6281	ENSG00000197747.8		1	NA	Prostaglandin Synthesis and Regulation	Dissolution of Fibrin Clot	3	1	Dimethyl [K23; K28; K47; K54]	117.6	117.6	102.2	97.8	130.6	126.5	112.6	130.3	73	70.5	56.2	65	8.76873e+07	9.74236e+07
P27144	AK4; LOC100507855	Adenylate kinase 4, mitochondrial [OS=Homo sapiens]	1.4728	1.16056	-0.312239	21.5051	41.0567	8.84e-06	0.000119643	High	0	17.669	23	4	7	4	223	25.3	8.4	16.34	4	metabolic process;response to stimulus	mitochondrion;organelle lumen	catalytic activity;nucleotide binding	Pf00406, Pf05191, Pf13207, Pf13238, Pf13671	205	ENSG00000162433.14		1	Thiamine metabolism; Metabolic pathways; Purine metabolism	NA	Interconversion of nucleotide di- and triphosphates	6	1	NA	45.6	54	67.2	44.8	142.4	139.7	137.3	130.4	121.7	99.1	145.5	72.4	1.54238e+06	4.81913e+06
P01116-2	KRAS	Isoform 2B of GTPase KRas [OS=Homo sapiens]	1.12524	-0.789473	-1.91472	21.9029	41.0533	8.84e-06	0.000119643	High	0	80.6	39	6	40	3	188	21.4	8.12	118.6	6	cell communication;cell differentiation;cell organization and biogenesis;cellular component movement;metabolic process;regulation of biological process;response to stimulus	cytoplasm;cytosol;membrane;mitochondrion	catalytic activity;nucleotide binding;protein binding	Pf00009, Pf00071, Pf02421, Pf08477	3845	ENSG00000133703.11		12	NA	IL-5 Signaling Pathway; Integrated Breast Cancer Pathway; Signaling Pathways in Glioblastoma; RalA downstream regulated genes; TNF alpha Signaling Pathway; Oncostatin M Signaling Pathway; Aryl Hydrocarbon Receptor; Extracellular vesicle-mediated signaling in recipient cells; Rac1/Pak1/p38/MMP-2 pathway; G Protein Signaling Pathways; BDNF-TrkB Signaling; MAPK Signaling Pathway; PI3K-AKT-mTOR signa…	NA	21	1	Dimethyl [K104; K117; K147]	100.2	71.6	90.3	68.7	123.5	196	183	188.1	47.4	56.8	46.3	28	4.77463e+06	5.88495e+06
Q14980-1	NUMA1	nuclear mitotic apparatus protein 1 [OS=Homo sapiens]	-1.35442	-0.339654	1.01476	24.7318	40.5841	9.34e-06	0.000125995	High	0	374.247	29	43	170	43	2115	238.1	5.78	407.9	43	cell differentiation;cell division;cell organization and biogenesis;metabolic process;regulation of biological process	chromosome;cytoplasm;cytoskeleton;cytosol;membrane;nucleus	protein binding;structural molecule activity	Pf04111, Pf07888, Pf12128	4926	ENSG00000137497.17		11	NA	Ectoderm Differentiation	Mitotic Prophase; Recruitment of NuMA to mitotic centrosomes	7	1	Dimethyl [K54; K73; K86; K176; K350; K405; K525; K561; K697; K708; K1059; K1099; K1174; K1379; K1389; K1665; K1822]	173.3	184.9	119.5	98.4	63.1	57.5	49.7	42	123.7	114.3	97.2	76.2	5.17294e+07	1.88457e+07
P80303	NUCB2	Nucleobindin-2 [OS=Homo sapiens]	0.84965	0.913209	0.0635582	25.7081	40.5417	9.39e-06	0.000126224	High	0	250.152	44	16	162	15	420	50.2	5.12	432.74	16	NA	cytoplasm;cytosol;endoplasmic reticulum;extracellular;Golgi;membrane;nucleus	DNA binding;metal ion binding;protein binding	Pf13499	4925	NA		11	NA	NA	NA	0	1	Dimethyl [K44; K59; K84; K102; K107; K121; K137; K171; K230; K247; K272; K281; K320; K399]	77.8	75.3	65.4	50.8	127.9	120.1	101.9	116.1	128.4	125.9	116.1	94.3	4.26963e+07	7.01766e+07
P37802	TAGLN2	Transgelin-2 [OS=Homo sapiens]	-0.35329	-0.796521	-0.443231	30.1066	40.4366	9.51e-06	0.000127052	High	0	652.955	82	18	1924	17	199	22.4	8.25	5845.67	18	cell differentiation;transport	cytosol;extracellular	protein binding	Pf00307, Pf00402	8407	ENSG00000158710.14		1	NA	NA	Platelet degranulation	4	1	Dimethyl [K40; K57; K78; K79; K88; K120; K153; K154; K171]	131.7	124.7	130.3	131	101.6	91.1	95.2	120.7	70.3	62.3	69.5	71.5	1496263343	1153912385
P25098	ADRBK1; GRK2	Beta-adrenergic receptor kinase 1 [OS=Homo sapiens]	0.505182	0.843867	0.338685	24.5241	40.4326	9.51e-06	0.000127052	High	0	70.086	21	14	39	14	689	79.5	7.28	83.92	14	metabolic process;regulation of biological process;response to stimulus;transport	cytoplasm;cytosol;membrane	catalytic activity;enzyme regulator activity;nucleotide binding;protein binding;receptor activity;signal transducer activity	Pf00069, Pf00169, Pf00615, Pf07714	156	ENSG00000173020.10		11	Olfactory transduction; Morphine addiction; Endocytosis; Chemokine signaling pathway; Hedgehog signaling pathway; Glutamatergic synapse	Chemokine signaling pathway; Hedgehog Signaling Pathway	Cargo recognition for clathrin-mediated endocytosis; G alpha (s) signalling events; Activation of SMO; Gastrin-CREB signalling pathway via PKC and MAPK; Calmodulin induced events	29	1	Dimethyl [K126; K138; K319]	65.4	90.6	76.8	67.7	95.3	108.2	96.7	107.5	118.5	131.6	124.5	117.2	1.56928e+07	2.28507e+07
Q13568	IRF5	interferon regulatory factor 5 [OS=Homo sapiens]	0.301156	1.3398	1.03865	21.5228	40.3484	9.61e-06	0.000127918	High	0	63.947	25	7	26	7	498	56	5.77	61.44	7	defense response;metabolic process;regulation of biological process;response to stimulus	cytoplasm;cytosol;nucleus	DNA binding;protein binding	Pf00605, Pf10401	3663	ENSG00000128604.19		7	Toll-like receptor signaling pathway	Regulation of toll-like receptor signaling pathway; Apoptosis; Senescence and Autophagy in Cancer; Toll-like receptor signaling pathway	Interferon alpha/beta signaling; Interferon gamma signaling	10	1	Dimethyl [K65]	63.6	99.2	62.1	47.4	95.4	94.7	71	54	155.4	172.2	169.8	115.2	2.17535e+06	3.26523e+06
O14841	OPLAH	5-oxoprolinase [OS=Homo sapiens]	-0.255848	0.591225	0.847073	24.0872	40.2758	9.69e-06	0.000128617	High	0	119.339	19	16	48	16	1288	137.4	6.58	133.8	16	metabolic process	cytosol	catalytic activity;nucleotide binding	Pf01968, Pf02538, Pf05378	26873	ENSG00000178814.16		8	Glutathione metabolism	Glutathione metabolism	Defective OPLAH causes 5-oxoprolinase deficiency (OPLAHD); Glutathione synthesis and recycling	11	1	NA	103.1	86.6	100.5	86.5	81.9	77.9	77.9	65.6	137.8	132.9	129.7	119.6	1.8426e+07	1.46345e+07
P33316-3	DUT	Deoxyuridine 5'-triphosphate nucleotidohydrolase, mitochondrial [OS=Homo sapiens]	-1.21203	-0.824091	0.387944	24.7405	40.203	9.77e-06	0.000129328	High	0	118.488	46	9	98	9	252	26.5	9.36	288.95	9	metabolic process	mitochondrion;nucleus	catalytic activity;metal ion binding;protein binding;RNA binding	Pf00692	1854	ENSG00000128951.13		15	Pyrimidine metabolism; Metabolic pathways	NA	NA	2	1	Dimethyl [K151; K206; K251]	175.6	143	159.1	141.5	68.2	72.1	46.4	74	82.6	79.3	80	78.2	5.15535e+07	2.00205e+07
O00115	DNASE2	Deoxyribonuclease-2-alpha [OS=Homo sapiens]	-1.34552	1.99247	3.33799	22.1756	39.9256	1.01e-05	0.00013325	High	0	16.371	15	5	14	5	360	39.6	8.05	33.87	5	cell death;cell differentiation;development;metabolic process	vacuole	catalytic activity;DNA binding	Pf03265	1777	ENSG00000105612.8		19	Lysosome	NA	Lysosome Vesicle Biogenesis	6	1	NA	26.9	90	58.1	80.1	22.5	22.8	11.8	37.6	204.8	178.9	235	231.6	2.01036e+06	1.67893e+06
P20839	IMPDH1	Inosine-5'-monophosphate dehydrogenase 1 [OS=Homo sapiens]	1.51394	2.24127	0.727326	21.1892	39.8242	1.02e-05	0.000134456	High	0	55.147	23	8	27	6	514	55.4	6.9	68.97	8	cell proliferation;metabolic process;transport	cytoplasm;cytosol;extracellular;nucleus;organelle lumen	catalytic activity;DNA binding;metal ion binding;RNA binding	Pf00478, Pf00571, Pf01070, Pf03060, Pf05690	3614	NA		7	Purine metabolism; Metabolic pathways; Drug metabolism - other enzymes	Nucleotide Metabolism	Neutrophil degranulation; Purine ribonucleoside monophosphate biosynthesis	11	1	Dimethyl [K238; K436; K438; K511]	38.3	53.6	22.7	34.3	73.2	182.5	74	84.7	170.9	237.6	114.5	113.7	1.19749e+06	2.28737e+06
Q9GZY6	LAT2	Linker for activation of T-cells family member 2 [OS=Homo sapiens]	1.53577	-0.164921	-1.70069	21.2526	39.7823	1.03e-05	0.000134713	High	0	36.774	35	5	13	5	243	26.5	4.78	40.97	5	regulation of biological process;response to stimulus;transport	membrane;vacuole	protein binding	NA	7462	ENSG00000086730.16		7	NA	B Cell Receptor Signaling Pathway	Role of LAT2/NTAL/LAB on calcium mobilization	5	1	NA	77.6	52.7	71.8	61.6	205.1	139.1	185.4	191.9	65.1	46.3	40.3	63.1	2.38934e+06	6.3151e+06
Q96HQ2-1	CDKN2AIPNL	CDKN2AIP N-terminal-like protein [OS=Homo sapiens]	0.114806	1.42851	1.3137	22.2327	39.4458	1.07e-05	0.000139677	High	0	35.68	34	3	15	3	116	13.2	5	36.15	3	regulation of biological process;response to stimulus	NA	protein binding	Pf11952	91368	ENSG00000237190.3		5	NA	NA	NA	0	1	NA	64.3	69	66.6	60	67.9	61.5	64.2	76.3	212.8	220.1	123.3	114	3.62082e+06	3.82235e+06
P05771-2	PRKCB	Isoform Beta-II of Protein kinase C beta type [OS=Homo sapiens]	0.407386	2.76936	2.36198	21.133	39.43	1.07e-05	0.000139677	High	0	73.593	30	14	34	6	673	77	7.02	80.37	14	cell death;cell organization and biogenesis;cellular homeostasis;metabolic process;regulation of biological process;response to stimulus;transport	cytoplasm;cytosol;membrane;nucleus	catalytic activity;metal ion binding;nucleotide binding;protein binding	Pf00069, Pf00130, Pf00168, Pf00433, Pf07714	5579	ENSG00000166501.12		16	NA	Physiological and Pathological Hypertrophy of the Heart; MicroRNAs in cardiomyocyte hypertrophy; miRs in Muscle Cell Differentiation; Signaling Pathways in Glioblastoma; B Cell Receptor Signaling Pathway; AGE/RAGE pathway; Corticotropin-releasing hormone signaling pathway; Oncostatin M Signaling Pathway; Common Pathways Underlying Drug Addiction; Myometrial Relaxation and Contraction Pathways; Ki…	NA	23	1	Dimethyl [K276; K481; K489]	16.6	41.3	75.3	28.7	42.5	39.9	43.5	49	203.1	185.4	243.1	231.5	582494	1.48981e+06
Q00013-1	MPP1	55 kDa erythrocyte membrane protein [OS=Homo sapiens]	-0.907375	0.565849	1.47322	21.9971	39.3831	1.08e-05	0.000140038	High	0	77.107	42	10	29	10	466	52.3	7.37	82.92	10	metabolic process;regulation of biological process;response to stimulus	cytoskeleton;membrane	catalytic activity;protein binding	Pf00018, Pf00595, Pf00625, Pf07653, Pf13180, Pf14604	4354	ENSG00000130830.14		X	NA	Mecp2 and Associated Rett Syndrome	NA	1	1	Dimethyl [K62; K197; K283; K309; K323; K329]	124.9	131.7	97.8	67.9	65.9	69.9	39	40.8	131.2	177.8	140.9	112.2	5.91365e+06	3.12175e+06
Q86SZ2	TRAPPC6B	trafficking protein particle complex subunit 6B [OS=Homo sapiens]	3.19757	3.29643	0.0988574	18.364	39.1973	1.1e-05	0.000142353	High	0	11.522	20	3	6	3	158	18	8.68	11.16	3	cell organization and biogenesis;transport	cytosol;endoplasmic reticulum;Golgi;membrane	protein binding	Pf04051	122553	ENSG00000182400.14		14	NA	NA	RAB GEFs exchange GTP for GDP on RABs; COPII (Coat Protein 2) Mediated Vesicle Transport	10	1	Dimethyl [K78]	9.8	21.3	19.5	14.8	223.8	194.7	165.2	38.6	148.2	128.8	128.9	106.5	57521.3	1.31813e+06
Q9C0I1	MTMR12	Myotubularin-related protein 12 [OS=Homo sapiens]	-2.23085	-0.839759	1.39109	20.1221	45.2738	1.1e-05	0.000142353	High	0	17.82	9	5	7	5	747	86.1	6.62	13.33	5	metabolic process;regulation of biological process;transport	cytoplasm;cytosol	enzyme regulator activity;protein binding	Pf06602, Pf12578	54545	ENSG00000150712.10		5	NA	NA	Synthesis of PIPs at the early endosome membrane	5	1	Dimethyl [K176]	198.4	233.2	197.6	104.2	NA	43.3	42.3	20.8	104.1	117.4	88.9	49.9	2.81354e+06	NA
Q12884-1	FAP	prolyl endopeptidase FAP [OS=Homo sapiens]	-1.51378	-2.72094	-1.20716	16.6043	93.1804	1.11e-05	0.000143227	Medium	0.025	3.009	1	1	3	1	760	87.7	6.65	6.94	1	cell death;cell proliferation;cellular component movement;metabolic process;regulation of biological process	cell surface;cytoplasm;extracellular;membrane	catalytic activity;protein binding	Pf00326, Pf00930, Pf02129, Pf12695, Pf12697	2191	ENSG00000078098.13		2	NA	NA	NA	0	1	NA	NA	308.6	335.2	252.3	NA	91	105.5	NA	NA	36.4	43.7	27.5	NA	NA
P13489	RNH1	Ribonuclease inhibitor [OS=Homo sapiens]	0.452475	1.13471	0.682236	28.0872	38.8866	1.15e-05	0.000146942	High	0	761.098	87	31	826	31	461	49.9	4.82	2662.07	31	metabolic process;regulation of biological process	cytoplasm;cytosol	enzyme regulator activity;protein binding	NA	6050	ENSG00000276230.4; ENSG00000023191.16		11; CHR_HSCHR11_1_CTG8	NA	NA	NA	0	1	Dimethyl [K46; K86; K195; K205; K226; K238; K271; K287; K321]; Met-loss+Acetyl [N-Term]	60.6	65	72.5	76.4	73.8	90.1	91.7	117.8	127.1	129.9	134.7	160.3	1.72914e+08	2.10647e+08
P68431	HIST1H3F; HIST1H3C; HIST1H3D; HIST1H3G; HIST1H3H; HIST1H3B; HIST1H3A; HIST1H3E; HIST1H3I; HIST1H3J	Histone H3.1 [OS=Homo sapiens]	1.94337	3.71029	1.76692	18.6907	44.7216	1.16e-05	0.00014854	High	0	155.313	65	13	802	1	136	15.4	11.12	1663.1	13	cell organization and biogenesis;coagulation;metabolic process;regulation of biological process;response to stimulus	chromosome;extracellular;membrane;nucleus	catalytic activity;DNA binding;protein binding	Pf00125, Pf15630	8968; 8352; 8351; 8355; 8357; 8358; 8350; 8353; 8354; 8356	ENSG00000197153.4; ENSG00000275379.1; ENSG00000278272.1; ENSG00000277775.1; ENSG00000273983.1; ENSG00000274750.2; ENSG00000274267.1; ENSG00000197409.7; ENSG00000275714.1; ENSG00000278828.1		6	Systemic lupus erythematosus; Alcoholism; Transcriptional misregulation in cancer	Histone Modifications	SIRT1 negatively regulates rRNA expression; RMTs methylate histone arginines; Activation of anterior HOX genes in hindbrain development during early embryogenesis; NoRC negatively regulates rRNA expression; Interleukin-7 signaling; Factors involved in megakaryocyte development and platelet production; Transcriptional regulation by small RNAs; Meiotic recombination; PRC2 methylates histones and DN…	64	1	Dimethyl [K28; K37; K38; K80; K123]	26	NA	14.8	12.2	95.1	153.9	36	32.5	199.9	275.2	149	205.4	175591	641485
Q9NVE7	PANK4	pantothenate kinase 4 [OS=Homo sapiens]	1.72791	1.04018	-0.68773	18.5207	44.7183	1.16e-05	0.00014854	High	0	16.656	5	3	4	3	773	85.9	6.28	9	3	metabolic process	cytoplasm	catalytic activity;nucleotide binding	Pf01937, Pf03630	55229	ENSG00000273494.3		1; CHR_HSCHR1_1_CTG3	Metabolic pathways; Pantothenate and CoA biosynthesis	NA	Coenzyme A biosynthesis	7	1	NA	75.8	46.8	53.5	NA	174.1	155.6	175.6	145.3	90.5	96.8	105.4	80.7	318394	731430
P42773	CDKN2C	Cyclin-dependent kinase 4 inhibitor C [OS=Homo sapiens]	0.838615	1.53521	0.696593	23.7031	38.7128	1.17e-05	0.00014875	High	0	62.313	42	7	54	7	168	18.1	6.52	109.53	7	cell differentiation;metabolic process;regulation of biological process	cytoplasm;cytosol;nucleus	catalytic activity;enzyme regulator activity;protein binding	Pf00023, Pf12796, Pf13606, Pf13637, Pf13857	1031	ENSG00000123080.10		1	Cell cycle; Endocrine resistance; HTLV-I infection; Transcriptional misregulation in cancer	Signaling Pathways in Glioblastoma; G1 to S cell cycle control	Cyclin D associated events in G1; Oncogene Induced Senescence; Senescence-Associated Secretory Phenotype (SASP); Oxidative Stress Induced Senescence	17	1	Dimethyl [K124; K136]	58.5	48.3	62.2	52.6	98.1	73	106.7	105.9	158.7	112.1	162.6	161.3	8.5611e+06	1.43445e+07
P10253	GAA	lysosomal alpha-glucosidase [OS=Homo sapiens]	-0.00798997	0.947403	0.955393	25.224	38.6745	1.18e-05	0.000149003	High	0	220.742	31	23	178	22	952	105.3	6	432.6	23	cell organization and biogenesis;cellular homeostasis;metabolic process;regulation of biological process;response to stimulus;transport	membrane;organelle lumen;vacuole	catalytic activity	Pf00088, Pf01055, Pf13802	2548	ENSG00000171298.12		17	Galactose metabolism; Metabolic pathways; Starch and sucrose metabolism; Lysosome	NA	Neutrophil degranulation; Glycogen storage disease type II (GAA); Lysosomal glycogen catabolism	17	1	Dimethyl [K96; K162; K184; K418; K849; K903]	88.2	68.6	78.7	86.2	92.9	68.7	70.5	77.8	145.5	136.8	141.6	144.5	3.48892e+07	3.67566e+07
Q86XL3-1	ANKLE2	ankyrin repeat and LEM domain-containing protein 2 [OS=Homo sapiens]	-0.0536975	-1.82073	-1.76704	19.8344	37.6812	1.33e-05	0.000167999	High	0	27.961	7	4	8	4	938	104.1	7.09	23.87	4	cell division;cell organization and biogenesis;regulation of biological process	endoplasmic reticulum;membrane	enzyme regulator activity;protein binding	Pf00023, Pf01693, Pf03020, Pf12796	23141	ENSG00000176915.14		12	NA	NA	Initiation of Nuclear Envelope Reformation	7	1	NA	145.1	181	180.1	64.9	149.7	171.2	103.3	71.4	33.6	43.3	33.6	22.8	1.84208e+06	1.90054e+06
Q9Y237	PIN4	Peptidyl-prolyl cis-trans isomerase NIMA-interacting 4 [OS=Homo sapiens]	2.48143	2.24245	-0.238976	20.2055	65.0175	1.34e-05	0.000167999	High	0	11.856	14	2	5	2	131	13.8	9.77	8.31	2	metabolic process	cytoplasm;cytoskeleton;mitochondrion;nucleus;organelle lumen	catalytic activity;DNA binding;protein binding;RNA binding	Pf00639, Pf13145, Pf13616	5303	NA		X	NA	NA	NA	0	1	Dimethyl [K75]	NA	NA	NA	28	184	140.8	159.2	166.5	116	136.2	143.8	125.4	NA	1.89981e+06
Q9H0D6-1	XRN2	5'-3' exoribonuclease 2 [OS=Homo sapiens]	-0.0131232	0.784251	0.797374	25.6352	37.6365	1.34e-05	0.000167999	High	0	325.126	33	25	155	25	950	108.5	7.47	401.06	25	cell differentiation;metabolic process;regulation of biological process	membrane;nucleus	catalytic activity;DNA binding;metal ion binding;protein binding;RNA binding	Pf03159	22803	ENSG00000088930.7		20	RNA degradation; Ribosome biogenesis in eukaryotes	mRNA Processing	Major pathway of rRNA processing in the nucleolus and cytosol; Association of TriC/CCT with target proteins during biosynthesis	11	1	Dimethyl [K13; K25; K27; K132; K172; K207; K408; K517; K524; K533; K640; K641; K688; K756; K767; K776; K782; K788]	87.6	88.2	85.5	76.5	86.5	74.1	70.2	95.5	143.8	131.3	126.8	134	4.52899e+07	4.47338e+07
P17655-1	CAPN2	Calpain-2 catalytic subunit [OS=Homo sapiens]	0.663286	0.940504	0.277218	26.3478	37.5791	1.35e-05	0.000168717	High	0	382.441	48	25	255	25	700	79.9	4.98	694.45	25	cell organization and biogenesis;metabolic process;regulation of biological process;response to stimulus	chromosome;cytoplasm;cytoskeleton;cytosol;endoplasmic reticulum;Golgi;membrane;nucleus;vacuole	catalytic activity;metal ion binding;protein binding	Pf00648, Pf01067, Pf13833	824	ENSG00000162909.17		1	Protein processing in endoplasmic reticulum; Apoptosis; Focal adhesion; Alzheimer's disease	Integrin-mediated Cell Adhesion; Alzheimers Disease; VEGFA-VEGFR2 Signaling Pathway	Degradation of the extracellular matrix; Deregulated CDK5 triggers multiple neurodegenerative pathways in Alzheimer's disease models	12	1	Dimethyl [K61; K69; K280; K354; K355; K390; K476; K493; K506; K591; K603; K629; K637]	65.8	91.3	61.2	62.7	108.6	112.2	94.6	112.7	135.5	123.9	114.7	116.9	5.57534e+07	9.20088e+07
Q5R3I4	TTC38	tetratricopeptide repeat protein 38 [OS=Homo sapiens]	-0.516488	1.78366	2.30015	22.3488	37.5373	1.35e-05	0.000169107	High	0	21.027	12	5	17	5	469	52.8	5.99	29.77	5	NA	NA	protein binding	NA	55020	ENSG00000075234.16		22	NA	NA	NA	0	1	Dimethyl [K40; K87; K94; K183]	56.5	46.4	78.7	62.7	49.5	32.8	54.4	29.5	270	123.2	175	221.3	3.96124e+06	3.46983e+06
P11717	IGF2R	Cation-independent mannose-6-phosphate receptor [OS=Homo sapiens]	-0.807092	-0.227521	0.579571	25.9129	37.4629	1.37e-05	0.000170198	High	0	585.662	27	54	269	54	2491	274.2	5.94	744.18	54	cell organization and biogenesis;regulation of biological process;response to stimulus;transport	cell surface;cytoplasm;endosome;Golgi;membrane;nucleus;vacuole	catalytic activity;protein binding;receptor activity;signal transducer activity;transporter activity	Pf00040, Pf00878, Pf02157, Pf09451	3482	ENSG00000197081.12		6	Lysosome; Endocytosis	NA	Cargo recognition for clathrin-mediated endocytosis; Retrograde transport at the Trans-Golgi-Network; Neutrophil degranulation; Golgi Associated Vesicle Biogenesis	14	1	Dimethyl [K183; K191; K470; K481; K482; K511; K512; K576; K1104; K1285; K1301; K1344; K1372; K1409; K1433; K1454; K1593; K1754; K1862; K2064; K2156; K2197; K2231; K2383; K2394]	140.3	131.6	120.2	119.3	71.1	73.6	71	67.7	114.3	110.3	98.6	82	8.8019e+07	44593782
Q8NE71-1	ABCF1	ATP-binding cassette sub-family F member 1 [OS=Homo sapiens]	-0.0927458	-0.897846	-0.8051	23.87	37.3823	1.38e-05	0.000171438	High	0	116.772	22	14	59	14	845	95.9	6.8	151.68	14	defense response;metabolic process;regulation of biological process;response to stimulus;transport	cytoplasm;cytosol;membrane;nucleus;ribosome	catalytic activity;nucleotide binding;protein binding;RNA binding;translation regulator activity	Pf00005, Pf13304	23	ENSG00000225989.9; ENSG00000232169.9; ENSG00000204574.12; ENSG00000206490.11; ENSG00000236149.9; ENSG00000236342.8; ENSG00000231129.8		6; CHR_HSCHR6_MHC_SSTO_CTG1; CHR_HSCHR6_MHC_DBB_CTG1; CHR_HSCHR6_MHC_QBL_CTG1; CHR_HSCHR6_MHC_COX_CTG1; CHR_HSCHR6_MHC_MCF_CTG1; CHR_HSCHR6_MHC_MANN_CTG1	NA	NA	ABC-family proteins mediated transport	2	1	Dimethyl [K50; K203; K209; K255; K603; K638; K642; K674; K742]	123.9	111.1	144.1	122.7	120	119.1	111.5	100.9	62.8	57.4	67	59.5	1.94956e+07	1.88754e+07
Q14699	RFTN1	raftlin [OS=Homo sapiens]	-0.116283	-1.4558	-1.33951	23.0549	37.2728	1.4e-05	0.000173321	High	0	122.393	32	12	45	12	578	63.1	5.67	124.25	12	cell organization and biogenesis;regulation of biological process;response to stimulus;transport	cytoplasm;endosome;membrane	RNA binding	Pf15250	23180	ENSG00000131378.13		3	NA	NA	NA	0	1	Dimethyl [K94; K146; K147; K204; K276; K285; K287; K471; K479; K487]	148.2	145.9	147.1	99	138	112.2	125.4	100.9	47.2	31.8	59.8	44.6	1.44023e+07	1.34097e+07
Q9Y6Y0	IVNS1ABP	influenza virus NS1A-binding protein [OS=Homo sapiens]	0.0113643	-1.93344	-1.94481	18.8307	37.0792	1.43e-05	0.00017712	High	0	25.499	11	4	5	4	642	71.7	5.53	13.22	4	metabolic process;regulation of biological process;response to stimulus	cytoplasm;cytoskeleton;cytosol;nucleus;spliceosomal complex	protein binding	Pf00651, Pf01344, Pf07646, Pf07707, Pf13415, Pf13418, Pf13854, Pf13964	10625	ENSG00000116679.15		1	Influenza A	NA	NA	1	1	Dimethyl [K256; K477]	118.3	165.7	136.9	138.1	135.6	109.7	123.4	140.3	17.4	48.4	41.1	25.1	746978	856590
P30837	ALDH1B1	Aldehyde dehydrogenase X, mitochondrial [OS=Homo sapiens]	0.240536	0.823852	0.583316	24.5324	36.9535	1.46e-05	0.000179461	High	0	213.843	36	14	128	13	517	57.2	6.8	354.83	14	metabolic process	mitochondrion;organelle lumen	catalytic activity;nucleotide binding	Pf00171	219	NA		9	Ascorbate and aldarate metabolism; Glycerolipid metabolism; Arginine and proline metabolism; Lysine degradation; Glycolysis / Gluconeogenesis; Valine, leucine and isoleucine degradation; Histidine metabolism; Pentose and glucuronate interconversions; beta-Alanine metabolism; Metabolic pathways; Fatty acid degradation; Pyruvate metabolism; Tryptophan metabolism	NA	Ethanol oxidation	17	1	Dimethyl [K226; K272; K347; K364; K379; K414; K426]	81.3	81.3	86.8	69.4	101	89.5	79.2	92.7	151.4	125.2	127	115.4	1.96444e+07	2.44171e+07
P16615	ATP2A2	Sarcoplasmic/endoplasmic reticulum calcium ATPase 2 [OS=Homo sapiens]	-0.246438	-0.693641	-0.447203	27.1793	36.8499	1.48e-05	0.000181326	High	0	582.578	36	34	417	34	1042	114.7	5.34	1152.3	34	cell organization and biogenesis;cellular homeostasis;regulation of biological process;response to stimulus;transport	endoplasmic reticulum;membrane	catalytic activity;metal ion binding;nucleotide binding;protein binding;transporter activity	Pf00122, Pf00689, Pf00690, Pf00702, Pf08282, Pf12710, Pf13246	488	ENSG00000174437.16		12	Cardiac muscle contraction; Adrenergic signaling in cardiomyocytes; Dilated cardiomyopathy; cAMP signaling pathway; Pancreatic secretion; cGMP-PKG signaling pathway; Hypertrophic cardiomyopathy (HCM); Calcium signaling pathway; Alzheimer's disease; Thyroid hormone signaling pathway; Arrhythmogenic right ventricular cardiomyopathy (ARVC)	Alzheimers Disease; Arrhythmogenic Right Ventricular Cardiomyopathy; Endothelin Pathways; Myometrial Relaxation and Contraction Pathways; Calcium Regulation in the Cardiac Cell	Ion homeostasis; Pre-NOTCH Processing in Golgi; Ion transport by P-type ATPases; Reduction of cytosolic Ca++ levels	30	1	Dimethyl [K30; K120; K128; K143; K158; K189; K218; K451; K460; K502; K541; K585; K628; K650; K711; K712; K727; K876; K995; K1003]	128.7	127.9	124.4	120.5	111.1	97.9	101.3	103.4	77.9	69.3	71.4	66.2	1.92394e+08	1.66031e+08
Q13636	RAB31	ras-related protein rab-31 [OS=Homo sapiens]	-0.552822	-1.02531	-0.472485	24.4397	36.7377	1.5e-05	0.000183422	High	0	145.517	59	10	104	8	194	21.6	7.06	295.74	10	cell organization and biogenesis;metabolic process;regulation of biological process;response to stimulus;transport	cytosol;endosome;Golgi;membrane	catalytic activity;nucleotide binding	Pf00009, Pf00025, Pf00071, Pf04670, Pf08477	11031	NA		18	Endocytosis	NA	Neutrophil degranulation; RAB GEFs exchange GTP for GDP on RABs; RAB geranylgeranylation	11	1	Dimethyl [K18; K45; K89; K97; K104; K119; K131; K134]	127.5	173.6	133.3	135.1	88.1	118.3	79.5	88.8	61	68.7	56.6	69.5	2.99451e+07	2.0681e+07
O14957	UQCR11	cytochrome b-c1 complex subunit 10 [OS=Homo sapiens]	1.2016	2.09838	0.896787	18.884	36.7131	1.5e-05	0.000183472	High	0	13.694	21	1	7	1	56	6.6	9.88	15.04	1	metabolic process;transport	membrane;mitochondrion	catalytic activity;transporter activity	Pf08997	10975	ENSG00000127540.11; ENSG00000267059.2		19	Metabolic pathways; Huntington's disease; Oxidative phosphorylation; Parkinson's disease; Cardiac muscle contraction; Non-alcoholic fatty liver disease (NAFLD); Alzheimer's disease	Electron Transport Chain	Respiratory electron transport	12	1	Dimethyl [K51]	27.7	62.1	40.5	47.3	91.3	119.2	77	74.5	117.2	275	108.4	159.8	176498	581549
P17096-1	HMGA1	High mobility group protein HMG-I/HMG-Y [OS=Homo sapiens]	-0.101861	-1.02088	-0.919023	26.8652	36.4449	1.56e-05	0.000189379	High	0	197.962	51	6	380	2	107	11.7	10.32	1156.38	6	cell organization and biogenesis;metabolic process;regulation of biological process;response to stimulus;transport	chromosome;cytosol;nucleus	catalytic activity;DNA binding;protein binding	NA	3159	ENSG00000137309.19		6	NA	Adipogenesis; Preimplantation Embryo; Senescence and Autophagy in Cancer	2-LTR circle formation; APOBEC3G mediated resistance to HIV-1 infection; Integration of viral DNA into host genomic DNA; Vpr-mediated nuclear import of PICs; Autointegration results in viral DNA circles; Formation of Senescence-Associated Heterochromatin Foci (SAHF)	21	1	Dimethyl [K15; K18; K31; K46; K55; K89; K92]	158.3	115.3	136.4	101.3	116.5	103.5	120.5	118.7	63.3	51.1	64.1	51	1.97681e+08	1.45431e+08
Q14160	SCRIB	protein scribble homolog [OS=Homo sapiens]	-1.26842	-0.344626	0.923789	21.3348	36.3818	1.57e-05	0.000189912	High	0	50.038	6	5	20	5	1630	174.8	5.07	64.53	5	cell communication;cell death;cell differentiation;cell organization and biogenesis;cell proliferation;cellular component movement;development;metabolic process;regulation of biological process;response to stimulus;transport	cytoplasm;membrane	catalytic activity;protein binding	Pf00595, Pf12799, Pf13180, Pf13855, Pf14580	23513	NA		8	Hippo signaling pathway; Viral carcinogenesis	Human Thyroid Stimulating Hormone (TSH) signaling pathway	Asymmetric localization of PCP proteins	8	1	Dimethyl [K175; K383; K1040]	107.5	206.7	124.2	134.9	53.8	71.3	43.8	52.6	95.6	135.5	98.2	75.9	3.26465e+06	1.63529e+06
O15091	KIAA0391	Mitochondrial ribonuclease P protein 3 [OS=Homo sapiens]	0.0758297	-2.22972	-2.30555	18.7229	41.7918	1.57e-05	0.000189912	High	0.006	6.424	3	2	4	2	583	67.3	8.78	9.37	2	metabolic process	mitochondrion;nucleus;organelle lumen	catalytic activity;protein binding	NA	9692	ENSG00000100890.15; ENSG00000258790.1		14	NA	NA	tRNA processing in the mitochondrion; rRNA processing in the mitochondrion	5	1	Dimethyl [K237; K238]	174.6	126.5	126.6	130.6	175.3	193.2	136.5	65.3	NA	24.2	22.7	24.5	994477	998854
P49023	PXN	Paxillin [OS=Homo sapiens]	0.159674	-0.982417	-1.14209	23.5721	36.1808	1.61e-05	0.000194305	High	0	122.111	20	9	75	9	591	64.5	6.19	203.47	9	cell organization and biogenesis;cellular component movement;metabolic process;regulation of biological process;response to stimulus;transport	cytoplasm;cytoskeleton;cytosol;membrane	DNA binding;metal ion binding;protein binding;transporter activity	Pf00412, Pf03535	5829	ENSG00000089159.16		12	Bacterial invasion of epithelial cells; Proteoglycans in cancer; Viral carcinogenesis; Leukocyte transendothelial migration; Focal adhesion; Chemokine signaling pathway; Regulation of actin cytoskeleton; VEGF signaling pathway	Integrin-mediated Cell Adhesion; Prolactin Signaling Pathway; Oncostatin M Signaling Pathway; Focal Adhesion; Signaling of Hepatocyte Growth Factor Receptor; Rac1/Pak1/p38/MMP-2 pathway; VEGFA-VEGFR2 Signaling Pathway; Chemokine signaling pathway; Regulation of Actin Cytoskeleton	Localization of the PINCH-ILK-PARVIN complex to focal adhesions; PTK6 Regulates RHO GTPases, RAS GTPase and MAP kinases; Smooth Muscle Contraction; VEGFA-VEGFR2 Pathway; GAB1 signalosome; Regulation of cytoskeletal remodeling and cell spreading by IPP complex components	33	1	Dimethyl [K93; K123; K277; K329; K347; K363; K375; K466; K475]	137.1	127.1	101.4	106.3	139.1	124.7	113.7	127	72.3	51.2	60.6	39.5	1.8078e+07	1.83453e+07
P05556-1	ITGB1	Integrin beta-1 [OS=Homo sapiens]	-0.286232	-1.02868	-0.74245	26.0375	36.1426	1.62e-05	0.000194716	High	0	279.14	30	20	197	20	798	88.4	5.39	546.77	20	cell differentiation;cell growth;cell organization and biogenesis;cellular component movement;defense response;metabolic process;regulation of biological process;response to stimulus;transport	cell surface;cytoplasm;endosome;membrane	enzyme regulator activity;metal ion binding;protein binding;receptor activity;signal transducer activity	Pf00362, Pf07965, Pf08725	3688	ENSG00000150093.18		10	Leukocyte transendothelial migration; Phagosome; Rap1 signaling pathway; Platelet activation; Arrhythmogenic right ventricular cardiomyopathy (ARVC); ECM-receptor interaction; Proteoglycans in cancer; Pertussis; Dilated cardiomyopathy; PI3K-Akt signaling pathway; Bacterial invasion of epithelial cells; Cell adhesion molecules (CAMs); Shigellosis; Regulation of actin cytoskeleton; Leishmaniasis; H…	Integrin-mediated Cell Adhesion; Prolactin Signaling Pathway; Neural Crest Differentiation; Arrhythmogenic Right Ventricular Cardiomyopathy; Pathogenic Escherichia coli infection; Primary Focal Segmental Glomerulosclerosis FSGS; Focal Adhesion; Signaling of Hepatocyte Growth Factor Receptor; Rac1/Pak1/p38/MMP-2 pathway; TGF-beta Signaling Pathway; Factors and pathways affecting insulin-like growt…	Integrin cell surface interactions; Signal transduction by L1; Basigin interactions; MET activates PTK2 signaling; Molecules associated with elastic fibres; Platelet Adhesion to exposed collagen; Syndecan interactions; CHL1 interactions; ECM proteoglycans; Laminin interactions; Localization of the PINCH-ILK-PARVIN complex to focal adhesions; Immunoregulatory interactions between a Lymphoid and a …	74	1	Dimethyl [K71; K73; K107; K190; K202; K228; K238; K346; K551; K575; K619; K644; K678; K692; K784]	141.5	119.6	139.6	131.8	103.1	88.2	108.8	126.8	59.4	54	64.9	62.3	9.90933e+07	7.22396e+07
Q9H1B7	IRF2BPL	interferon regulatory factor 2-binding protein-like [OS=Homo sapiens]	0.747063	-1.33994	-2.087	19.8792	35.9459	1.66e-05	0.00019856	High	0	26.002	10	5	10	4	796	82.6	8.24	26.71	5	regulation of biological process	nucleus	metal ion binding;protein binding	Pf11261	64207	ENSG00000119669.4		14	NA	NA	NA	0	1	Dimethyl [K737]	113.2	81.8	109.5	108.6	118.4	152.6	184.2	187.9	35.2	24.4	42.9	41.3	1.42286e+06	1.4876e+06
P05362	ICAM1	Intercellular adhesion molecule 1 [OS=Homo sapiens]	0.124037	-1.31834	-1.44238	26.2183	35.9416	1.66e-05	0.00019856	High	0	244.603	45	19	274	19	532	57.8	7.99	695.54	19	cell communication;cell organization and biogenesis;cellular component movement;cellular homeostasis;defense response;regulation of biological process;response to stimulus	cell surface;membrane	protein binding;receptor activity;signal transducer activity	Pf03921, Pf07679, Pf13895	3383	ENSG00000090339.8		19	Influenza A; HTLV-I infection; Cell adhesion molecules (CAMs); Rheumatoid arthritis; Viral myocarditis; NF-kappa B signaling pathway; TNF signaling pathway; Malaria; AGE-RAGE signaling pathway in diabetic complications; African trypanosomiasis; Natural killer cell mediated cytotoxicity; Staphylococcus aureus infection; Epstein-Barr virus infection; Leukocyte transendothelial migration	Selenium Micronutrient Network; Vitamin B12 Metabolism; Folate Metabolism; RANKL/RANK (Receptor activator of NFKB (ligand)) Signaling Pathway; Interleukin-11 Signaling Pathway; Spinal Cord Injury; IL1 and megakaryocytes in obesity; Photodynamic therapy-induced NF-kB survival signaling; VEGFA-VEGFR2 Signaling Pathway; Type II interferon signaling (IFNG)	Integrin cell surface interactions; Interleukin-10 signaling; Interleukin-4 and 13 signaling; Immunoregulatory interactions between a Lymphoid and a non-Lymphoid cell; Interferon gamma signaling	35	1	Dimethyl [K56; K66; K67; K77; K104; K129; K524]	121.8	98.6	113.6	159.2	131.9	102.8	115.1	175.5	46.1	35.8	44.8	54.7	1.028e+08	1.11349e+08
P23219	PTGS1	Prostaglandin G/H synthase 1 [OS=Homo sapiens]	-0.0935182	-0.805272	-0.711753	26.4823	35.9279	1.66e-05	0.00019856	High	0	318.632	33	18	213	18	599	68.6	7.23	561.29	18	defense response;metabolic process;regulation of biological process;response to stimulus	cytoplasm;endoplasmic reticulum;Golgi;membrane;nucleus	antioxidant activity;catalytic activity;metal ion binding;protein binding	Pf00008, Pf03098, Pf07974	5742	ENSG00000095303.14		9	Arachidonic acid metabolism; Platelet activation; Metabolic pathways; Serotonergic synapse; Regulation of lipolysis in adipocytes	Selenium Micronutrient Network; Eicosanoid Synthesis; Overview of nanoparticle effects; Prostaglandin Synthesis and Regulation	COX reactions; Synthesis of Prostaglandins (PG) and Thromboxanes (TX)	17	1	Dimethyl [K156; K165; K168; K221; K252; K341; K472; K484; K545; K559; K565; K572]	113.4	148.5	122.8	107.8	100.9	121.6	111.8	112.9	59.5	81.7	62.8	56.2	1.06491e+08	9.47356e+07
Q14247-1	CTTN	Src substrate cortactin [OS=Homo sapiens]	-1.025	-2.40025	-1.37525	19.9615	35.8395	1.68e-05	0.000200139	High	0	33.925	13	6	15	6	550	61.5	5.4	37.03	6	cell organization and biogenesis;cellular component movement;regulation of biological process;transport	cytoplasm;cytoskeleton;cytosol;Golgi;membrane	protein binding	Pf00018, Pf02218, Pf07653, Pf14604	2017	ENSG00000085733.15		11	Pathogenic Escherichia coli infection; Bacterial invasion of epithelial cells; Shigellosis; Proteoglycans in cancer; Tight junction	Pathogenic Escherichia coli infection; Hepatitis C and Hepatocellular Carcinoma	RHO GTPases activate PAKs; Clathrin-mediated endocytosis	14	1	Dimethyl [K57; K70; K161; K181; K184]	142.4	244.1	204.8	142.8	43.7	98.4	83.6	118.7	29.3	33.3	39.6	19.4	2.08526e+06	639929
Q8N3L3	TXLNB	Beta-taxilin [OS=Homo sapiens]	-0.78095	-2.84831	-2.06736	18.4543	35.8246	1.69e-05	0.000200139	High	0	21.577	6	3	11	3	684	76.5	4.93	22.22	3	NA	cytoplasm	protein binding	Pf09728	167838	ENSG00000164440.14		6	NA	NA	NA	0	1	Dimethyl [K167; K197]	214.5	193.4	100.2	218.2	112.4	144.9	58.5	71.9	32.4	14.3	26.1	13.2	1.25327e+06	657069
O43765	SGTA	Small glutamine-rich tetratricopeptide repeat-containing protein alpha [OS=Homo sapiens]	1.12141	0.994747	-0.126666	24.2065	35.7532	1.7e-05	0.000200903	High	0	96.177	31	9	91	9	313	34	4.87	208.06	9	metabolic process;regulation of biological process	cytoplasm;cytosol;membrane;nucleus	protein binding	Pf00515, Pf07719, Pf13181, Pf13414, Pf13424, Pf13431, Pf13432, Pf14559	6449	ENSG00000104969.9		19	NA	NA	NA	0	1	Dimethyl [K95; K103; K174; K183; K196]	65.9	51.8	64.3	61.4	115	124.3	126.8	142	137.5	106.6	115.1	89.4	1.31182e+07	2.28868e+07
Q9Y5Y6	ST14	suppressor of tumorigenicity 14 protein [OS=Homo sapiens]	-0.777744	0.43436	1.2121	22.4762	35.7531	1.7e-05	0.000200903	High	0	46.646	13	7	33	7	855	94.7	6.55	81.82	7	cell death;cell differentiation;cell organization and biogenesis;metabolic process	extracellular;membrane	catalytic activity;protein binding	Pf00057, Pf00089, Pf00431, Pf01390, Pf02408, Pf09342	6768	ENSG00000149418.10		11	MicroRNAs in cancer	NA	Formation of the cornified envelope	4	1	Dimethyl [K21; K204; K590; K600]	85.1	128.4	112.8	101.7	53.1	62.9	56.5	65.3	100.1	168	137.8	128.3	5.33752e+06	3.32719e+06
O14949	UQCRQ	Cytochrome b-c1 complex subunit 8 [OS=Homo sapiens]	1.02845	1.08536	0.0569036	24.4538	35.6476	1.73e-05	0.000202579	High	0	66.656	48	5	72	5	82	9.9	10.08	166.93	5	metabolic process;transport	membrane;mitochondrion	catalytic activity;transporter activity	Pf02939, Pf13166	27089	ENSG00000164405.10		5	Metabolic pathways; Huntington's disease; Oxidative phosphorylation; Parkinson's disease; Cardiac muscle contraction; Non-alcoholic fatty liver disease (NAFLD); Alzheimer's disease	Electron Transport Chain	Respiratory electron transport	12	1	Dimethyl [K73; K82]	51.5	59.4	77.8	56.4	98.9	126.1	134.9	118.2	96.7	137.8	133.7	108.6	1.21507e+07	2.3324e+07
P04899-1	GNAI2	guanine nucleotide-binding protein G(i) subunit alpha-2 [OS=Homo sapiens]	0.0379809	0.714757	0.676776	26.2825	35.6425	1.73e-05	0.000202579	High	0	503.583	53	16	479	11	355	40.4	5.54	1473.11	16	cell division;cell proliferation;metabolic process;regulation of biological process;response to stimulus	cytoplasm;cytoskeleton;cytosol;membrane;nucleus	catalytic activity;metal ion binding;nucleotide binding;protein binding;signal transducer activity	Pf00025, Pf00503	2771	ENSG00000114353.16		3	Morphine addiction; Chemokine signaling pathway; Renin secretion; Cocaine addiction; Serotonergic synapse; Parkinson's disease; Gap junction; cAMP signaling pathway; Oxytocin signaling pathway; GABAergic synapse; Glutamatergic synapse; Retrograde endocannabinoid signaling; Dopaminergic synapse; Toxoplasmosis; Cholinergic synapse; Rap1 signaling pathway; Sphingolipid signaling pathway; Adrenergic …	Human Thyroid Stimulating Hormone (TSH) signaling pathway; Corticotropin-releasing hormone signaling pathway; Signal Transduction of S1P Receptor; G Protein Signaling Pathways; Chemokine signaling pathway; Calcium Regulation in the Cardiac Cell	G alpha (z) signalling events; Cooperation of PDCL (PhLP1) and TRiC/CCT in G-protein beta folding; G alpha (s) signalling events; PLC beta mediated events; ADP signalling through P2Y purinoceptor 12; Adrenaline,noradrenaline inhibits insulin secretion; Adenylate cyclase inhibitory pathway; G-protein activation	70	1	Dimethyl [K46; K86; K193; K296; K307; K331]	75.5	88.6	95.2	82.9	86	90.4	84.2	80.4	117	126.8	142.3	130.7	6.05085e+07	6.88849e+07
O15446-1	CD3EAP	DNA-directed RNA polymerase I subunit RPA34 [OS=Homo sapiens]	0.0475181	-1.57463	-1.62215	19.3838	35.609	1.74e-05	0.000202579	High	0	28.114	7	2	9	2	510	55	8.51	23.23	2	metabolic process;regulation of biological process;response to stimulus	chromosome;cytosol;mitochondrion;nucleus	catalytic activity;RNA binding	Pf08208	10849	ENSG00000117877.10		19	NA	NA	RNA Polymerase I Chain Elongation; NoRC negatively regulates rRNA expression; RNA Polymerase I Transcription Termination; RNA Polymerase I Promoter Escape; B-WICH complex positively regulates rRNA expression; RNA Polymerase I Transcription Initiation	12	1	NA	166.4	149.9	145.6	80.7	120.1	115.4	171.6	97.8	49.2	34.4	32.5	36.2	1.46506e+06	1.05751e+06
Q969E4	TCEAL3	transcription elongation factor A protein-like 3 [OS=Homo sapiens]	0.688195	1.22374	0.535545	22.0877	35.5911	1.74e-05	0.000202579	High	0	48.399	43	5	40	5	200	22.5	4.92	78.31	5	metabolic process;regulation of biological process	nucleus	protein binding	Pf04538	85012	ENSG00000196507.10		X	NA	NA	NA	0	1	Dimethyl [K77; K83; K89; K123]	63.3	92.5	50	52.6	107.1	120	76.8	87.8	159.5	172.3	119.4	98.5	3.08411e+06	5.21526e+06
P20292	ALOX5AP	Arachidonate 5-lipoxygenase-activating protein [OS=Homo sapiens]	0.913618	-0.939754	-1.85337	23.3421	35.585	1.74e-05	0.000202579	High	0.001	10.406	11	2	5	2	161	18.1	8.44	11.01	2	cell organization and biogenesis;metabolic process;regulation of biological process;response to stimulus	endoplasmic reticulum;membrane;nucleus	antioxidant activity;catalytic activity;enzyme regulator activity;protein binding	Pf01124	241	ENSG00000132965.9		13	Fc epsilon RI signaling pathway	Selenium Micronutrient Network; Eicosanoid Synthesis	Synthesis of Leukotrienes (LT) and Eoxins (EX); Synthesis of Lipoxins (LX); Synthesis of 5-eicosatetraenoic acids	10	1	NA	85.6	100	65.5	117	145.8	163	162	184.4	33.1	37.8	51.5	54.3	1.04553e+07	1.78036e+07
P08574	CYC1	Cytochrome c1, heme protein, mitochondrial [OS=Homo sapiens]	0.360013	1.3031	0.943083	24.9094	35.4988	1.76e-05	0.000204338	High	0	144.546	40	10	146	10	325	35.4	9	377.11	10	metabolic process;response to stimulus;transport	membrane;mitochondrion;nucleus	metal ion binding	Pf02167	1537	ENSG00000179091.4		8	Metabolic pathways; Parkinson's disease; Cardiac muscle contraction; Alzheimer's disease; Oxidative phosphorylation; Non-alcoholic fatty liver disease (NAFLD); Huntington's disease	NA	Respiratory electron transport; Mitochondrial protein import	13	1	Dimethyl [K146; K170; K177; K286; K318; K325]	64.6	86.9	45.8	73.1	89.5	81.2	74.1	81.7	138.7	188.5	134.8	141.1	2.11964e+07	2.93764e+07
Q8NI60-1	ADCK3; COQ8A	Atypical kinase COQ8A, mitochondrial [OS=Homo sapiens]	-1.9467	0.12006	2.06676	21.7729	35.2927	1.81e-05	0.000209428	High	0.005	6.779	5	3	6	3	647	71.9	6.99	12.45	3	metabolic process	membrane;mitochondrion	catalytic activity;nucleotide binding;protein binding	Pf03109	56997	ENSG00000163050.16		1	NA	NA	NA	0	1	NA	131.6	113.8	136.9	141.7	25	44.9	26.3	36.6	159	87	108.1	189	5.93891e+06	1.13002e+06
P27701	CD82	CD82 antigen [OS=Homo sapiens]	0.631688	-2.48514	-3.11682	19.405	35.2418	1.82e-05	0.000209906	High	0	33.724	11	2	11	2	267	29.6	5.24	31.31	2	regulation of biological process;response to stimulus	membrane	protein binding	Pf00335	3732	ENSG00000085117.11		11	p53 signaling pathway	NA	NA	1	1	Dimethyl [K219; K263]	94.6	205.6	107.3	68.3	173.9	185.4	185.7	95.6	31.6	35.2	9.5	7.4	1.09048e+06	2.00421e+06
Q9HAT2	SIAE	sialate O-acetylesterase [OS=Homo sapiens]	0.0454574	0.939635	0.894178	22.5914	35.2346	1.82e-05	0.000209906	High	0	51.689	19	6	31	6	523	58.3	7.33	71.57	6	metabolic process;regulation of biological process	extracellular;vacuole	catalytic activity	Pf03629	54414	ENSG00000110013.12		11	NA	NA	NA	0	1	Dimethyl [K354]	82	102.3	76.5	61	74.5	100.9	69.1	72.7	118.2	160.4	144.9	137.5	5.46377e+06	4.96264e+06
Q9P2W9	STX18	Syntaxin-18 [OS=Homo sapiens]	-3.37485	-3.96719	-0.592341	16.7942	35.2025	1.83e-05	0.000210232	High	0.006	6.357	8	2	4	2	335	38.7	5.49	6.44	2	cell organization and biogenesis;regulation of biological process;transport	endoplasmic reticulum;Golgi;membrane	protein binding	Pf10496	53407	ENSG00000168818.9		4	Phagosome; SNARE interactions in vesicular transport	NA	COPI-dependent Golgi-to-ER retrograde traffic	7	1	NA	346.9	294.4	183.3	219.2	12	35	20.8	24.1	13.3	24.9	3.5	22.7	1.09466e+06	37781.1
Q9H3M7	TXNIP; LOC101060503	thioredoxin-interacting protein [OS=Homo sapiens]	-0.0238602	1.09942	1.12328	21.0994	35.0683	1.87e-05	0.000213454	High	0	25.955	13	5	17	5	391	43.6	7.5	32.91	5	cell differentiation;metabolic process;regulation of biological process;response to stimulus;transport	cytoplasm;cytosol;nucleus	enzyme regulator activity;protein binding	Pf00339, Pf02752	10628	ENSG00000265972.5		1	NOD-like receptor signaling pathway	VEGFA-VEGFR2 Signaling Pathway	The NLRP3 inflammasome	7	1	Dimethyl [K140; K228]	84.3	76.1	79.5	67.3	88.1	96.3	59.7	49.8	144.2	177.7	163.1	113.8	2.14423e+06	2.2405e+06
P52790	HK3	Hexokinase-3 [OS=Homo sapiens]	-0.823984	0.615323	1.43931	21.6784	34.9223	1.9e-05	0.000217082	High	0	46.332	11	9	24	7	923	99	5.4	59.61	9	cellular homeostasis;metabolic process;transport	cytosol;extracellular;mitochondrion;organelle lumen	catalytic activity;nucleotide binding	Pf00349, Pf03727	3101	ENSG00000160883.10		5	Type II diabetes mellitus; Central carbon metabolism in cancer; Carbohydrate digestion and absorption; Starch and sucrose metabolism; Galactose metabolism; HIF-1 signaling pathway; Amino sugar and nucleotide sugar metabolism; Fructose and mannose metabolism; Metabolic pathways; Glycolysis / Gluconeogenesis; Neomycin, kanamycin and gentamicin biosynthesis; Carbon metabolism; Insulin signaling path…	Glycolysis and Gluconeogenesis	Glycolysis; Neutrophil degranulation	21	1	NA	113.9	106.2	95.1	87.6	76.8	68.7	37.4	42.5	192.5	139.9	126.3	113.2	4.33204e+06	2.92253e+06
P61769	B2M	Beta-2-microglobulin [OS=Homo sapiens]	-0.476	-0.888471	-0.412471	27.5103	34.8333	1.93e-05	0.000219101	High	0	153.71	43	5	290	5	119	13.7	6.52	765.14	5	cell differentiation;defense response;metabolic process;regulation of biological process;response to stimulus;transport	cell surface;cytosol;extracellular;Golgi;membrane;organelle lumen	protein binding	Pf07654	567	ENSG00000273686.4; ENSG00000166710.17		15; CHR_HSCHR15_3_CTG8	Antigen processing and presentation	NA	DAP12 signaling; Neutrophil degranulation; Endosomal/Vacuolar pathway; Immunoregulatory interactions between a Lymphoid and a non-Lymphoid cell; Interferon gamma signaling; Amyloid fiber formation; Antigen Presentation: Folding, assembly and peptide loading of class I MHC; ER-Phagosome pathway; Nef mediated downregulation of MHC class I complex cell surface expression	25	1	Dimethyl [K61; K68; K78; K111]	137.4	132.8	148.5	126.2	107.1	94.9	94.7	87.6	71.2	57.8	77.1	64.6	2.62116e+08	2.04334e+08
P06865	HEXA	Beta-hexosaminidase subunit alpha [OS=Homo sapiens]	-0.259379	1.64997	1.90935	25.1241	34.7412	1.95e-05	0.000221242	High	0	105.158	26	12	64	12	529	60.7	5.16	161.23	12	metabolic process	membrane;organelle lumen;vacuole	catalytic activity;protein binding	Pf00728, Pf14845	3073	ENSG00000213614.9		15	Metabolic pathways; Glycosaminoglycan degradation; Other glycan degradation; Glycosphingolipid biosynthesis - ganglio series; Glycosphingolipid biosynthesis - globo and isoglobo series; Amino sugar and nucleotide sugar metabolism; Lysosome	NA	CS/DS degradation; Glycosphingolipid metabolism; Hyaluronan uptake and degradation; Keratan sulfate degradation	19	1	Dimethyl [K148; K224; K240; K380; K432]	54.9	68.2	63.4	56.2	56.2	47.4	51.8	41	284.1	195.4	196.7	84.8	2.42006e+07	2.47729e+07
Q14149	MORC3	MORC family CW-type zinc finger protein 3 [OS=Homo sapiens]	1.18959	0.23721	-0.952376	21.3564	34.6606	1.97e-05	0.000223061	High	0	21.247	7	5	12	5	939	107	5.6	22.27	5	metabolic process;regulation of biological process	nucleus	metal ion binding;RNA binding	Pf02518, Pf04111, Pf05622, Pf07496, Pf11932, Pf13589	23515	ENSG00000159256.12		21	NA	Interactome of polycomb repressive complex 2 (PRC2)	NA	1	1	Dimethyl [K180]	52.7	91.6	63	80	144.5	179.5	148.7	136.6	72.3	93.2	62.8	75.1	1.59139e+06	4.36282e+06
Q8TEX9-1	IPO4	Importin-4 [OS=Homo sapiens]	-0.403163	-0.976813	-0.57365	23.8221	34.4371	2.03e-05	0.000228772	High	0	214.704	23	18	104	18	1081	118.6	4.96	291.35	18	cell organization and biogenesis;transport	cytoplasm;membrane;nucleus	protein binding;transporter activity	Pf01602, Pf13513, Pf13646	79711	ENSG00000196497.16		14	NA	NA	NA	0	1	Dimethyl [K220; K401; K445; K457]	134.2	133.1	133.5	143.1	116.1	112	75.5	97.2	66.5	73	60.1	55.7	2.05554e+07	1.77712e+07
Q8NCG7	DAGLB	Sn1-specific diacylglycerol lipase beta [OS=Homo sapiens]	0.333854	0.942959	0.609105	21.6565	34.4346	2.03e-05	0.000228772	High	0	26.866	9	4	15	4	672	73.7	6.55	41.28	4	cell differentiation;cell proliferation;metabolic process	membrane;nucleus	catalytic activity;metal ion binding	Pf01764	221955	ENSG00000164535.14		7	Aldosterone synthesis and secretion; Retrograde endocannabinoid signaling	NA	Arachidonate production from DAG; Gastrin-CREB signalling pathway via PKC and MAPK	11	1	NA	75	94.9	71.6	61.7	95.5	108.5	95	65.9	152.2	149	129.1	101.7	2.66976e+06	3.39846e+06
Q9BSJ8	ESYT1	Extended synaptotagmin-1 [OS=Homo sapiens]	0.329195	0.634706	0.305511	26.7993	34.321	2.06e-05	0.000231643	High	0	612.567	41	36	458	35	1104	122.8	5.83	1382.13	36	metabolic process;transport	endoplasmic reticulum;membrane	metal ion binding;protein binding	Pf00168	23344	ENSG00000139641.12		12	NA	NA	Glycosphingolipid metabolism	4	1	Dimethyl [K118; K138; K144; K159; K546; K662; K671; K791; K833; K855; K976; K1018]	82.6	90	81.3	74.7	106.4	105	93.9	97.1	123.2	125.6	114.6	105.5	9.35954e+07	120530486
O75410-1	TACC1	Transforming acidic coiled-coil-containing protein 1 [OS=Homo sapiens]	-0.754097	-1.44181	-0.687714	21.8283	34.3039	2.07e-05	0.000231643	High	0	48.517	15	9	26	7	805	87.7	4.88	54.78	9	cell division;cell organization and biogenesis;cell proliferation;cellular component movement;regulation of biological process;transport	cytoplasm;cytoskeleton;membrane;nucleus	catalytic activity;motor activity;protein binding;transporter activity	Pf01496, Pf01576, Pf02463, Pf04012, Pf05010, Pf05262, Pf05557, Pf06637, Pf12037, Pf12128, Pf13851	6867	ENSG00000147526.19		8	NA	NA	NA	0	1	Dimethyl [K116; K133; K640; K647; K743]	166.3	173.1	171.6	118.4	123	72	85.9	78.3	48.3	64.7	44.4	54.1	7.11436e+06	5.25919e+06
Q9C0H2-1	TTYH3	Protein tweety homolog 3 [OS=Homo sapiens]	1.01873	1.078	0.0592722	20.6864	34.1973	2.1e-05	0.000234417	High	0	29.028	11	4	14	4	523	57.5	5.39	40.5	4	transport	membrane	transporter activity	Pf04906	80727	ENSG00000136295.14		7	NA	NA	Stimuli-sensing channels	3	1	NA	61.1	67.3	62	60	98.7	112.5	135.9	129.7	117.9	114.8	139.3	100.7	1.14871e+06	1.85556e+06
P04062	GBA	glucosylceramidase [OS=Homo sapiens]	-0.840751	-0.449939	0.390813	24.3303	34.1159	2.12e-05	0.000236416	High	0	75.196	23	10	53	10	536	59.7	7.61	129.37	10	cell communication;cell death;cell organization and biogenesis;metabolic process;regulation of biological process;response to stimulus	membrane;organelle lumen;vacuole	catalytic activity;protein binding	Pf02055	2629	ENSG00000177628.15		1	Metabolic pathways; Lysosome; Sphingolipid metabolism; Other glycan degradation	NA	Glycosphingolipid metabolism; Association of TriC/CCT with target proteins during biosynthesis	12	1	Dimethyl [K263; K342; K447; K464; K512]	135	135.6	158.6	114.3	80.6	74.3	74.2	61.9	91.4	103.7	96.5	73.9	2.88364e+07	1.72199e+07
Q9UGQ3	SLC2A6	Solute carrier family 2, facilitated glucose transporter member 6 [OS=Homo sapiens]	-0.170056	-2.84223	-2.67217	19.5825	34.0702	2.14e-05	0.000237277	High	0.002	9.023	4	2	4	2	507	54.5	8.63	6.74	2	transport	membrane	transporter activity	Pf00083, Pf07690, Pf13347	11182	ENSG00000281165.2; ENSG00000160326.13		9; CHR_HG2030_PATCH	NA	NRF2 pathway	Cellular hexose transport	4	1	Dimethyl [K78]	196.6	119	149.5	138.6	173.2	150.6	111.9	73	44	23.8	8.3	11.7	2.45279e+06	2.16028e+06
Q06830	PRDX1	peroxiredoxin-1 [OS=Homo sapiens]	-0.266495	0.4107	0.677195	29.3823	34.0132	2.15e-05	0.000238513	High	0	542.926	80	22	1274	18	199	22.1	8.13	3568.06	22	cell proliferation;cellular homeostasis;defense response;metabolic process;regulation of biological process;response to stimulus	cytoplasm;cytosol;mitochondrion;nucleus	antioxidant activity;catalytic activity;protein binding;RNA binding	Pf00578, Pf08534, Pf10417	5052	ENSG00000117450.13		1	Peroxisome	Androgen receptor signaling pathway; Selenium Micronutrient Network; NRF2 pathway	TP53 Regulates Metabolic Genes; Deregulated CDK5 triggers multiple neurodegenerative pathways in Alzheimer's disease models; Detoxification of Reactive Oxygen Species	15	1	Dimethyl [K16; K27; K35; K37; K68; K92; K93; K109; K120; K136; K168; K178; K185; K190; K192; K197]	96.5	102.3	97.4	97.4	78.6	86.6	72.9	88.6	110.2	123	121.5	125	6.50531e+08	5.29597e+08
Q9BTV4	TMEM43	Transmembrane protein 43 [OS=Homo sapiens]	0.0500541	-0.657762	-0.707816	25.5292	33.9689	2.17e-05	0.000239341	High	0	195.445	41	13	119	13	400	44.8	8.13	373.32	13	cell organization and biogenesis	endoplasmic reticulum;Golgi;membrane;nucleus;organelle lumen	protein binding	Pf07787	79188	ENSG00000170876.7		3	NA	NA	NA	0	1	Dimethyl [K114; K140; K159; K199; K204]	115.4	123.9	114.3	109.4	123.6	124.5	114.8	102.3	80.2	65.2	67.7	58.8	5.56455e+07	5.95781e+07
Q96QR8	PURB	Transcriptional activator protein Pur-beta [OS=Homo sapiens]	-0.825231	-1.01034	-0.185106	23.0915	33.7889	2.22e-05	0.000244711	High	0	149.169	56	11	70	9	312	33.2	5.43	216.64	11	cell differentiation;cell proliferation;metabolic process;regulation of biological process	nucleus	DNA binding;protein binding;RNA binding	Pf04845	5814	ENSG00000146676.8		7	NA	NA	NA	0	1	Dimethyl [K37; K51; K70; K136; K230; K263]	116.6	197.4	155	134.1	79	85.8	76.8	80.1	64.1	89.5	68.2	53.5	1.11206e+07	7.53713e+06
O60524	NEMF	nuclear export mediator factor NEMF [OS=Homo sapiens]	-0.05854	-1.55241	-1.49387	22.8378	33.7253	2.24e-05	0.00024623	High	0	17.05	8	6	10	6	1076	122.9	6.35	17.84	6	transport	nucleus	NA	Pf05670, Pf05833, Pf11923	9147	ENSG00000165525.17		14	NA	NA	NA	0	1	Dimethyl [K860; K905; K908]	114.9	138.2	161.3	119.2	115.5	116.9	103.8	158.6	33.3	37.3	64.1	37.1	9.82254e+06	9.8738e+06
Q96RT1	ERBB2IP; ERBIN	Erbin [OS=Homo sapiens]	1.05058	0.382431	-0.668147	21.0354	33.5731	2.29e-05	0.000250825	High	0	33.621	6	6	13	6	1412	158.2	5.5	32.83	6	cell growth;cell organization and biogenesis;regulation of biological process;response to stimulus;transport	cytoplasm;membrane;nucleus	protein binding;structural molecule activity	Pf00595, Pf12799, Pf13180, Pf13855	55914	ENSG00000112851.14		5	NOD-like receptor signaling pathway	Nucleotide-binding Oligomerization Domain (NOD) pathway; NLR Proteins; Pathways Affected in Adenoid Cystic Carcinoma	Downregulation of ERBB2 signaling	8	1	Dimethyl [K63; K345; K506]	83.8	83.9	65	57	169.9	166.4	121.7	108.9	88.7	109.2	87.5	57.9	2.01598e+06	4.08839e+06
O75563	SKAP2	src kinase-associated phosphoprotein 2 [OS=Homo sapiens]	-0.282446	1.19278	1.47523	21.5158	33.4583	2.32e-05	0.000253343	High	0	25.855	19	6	13	6	359	41.2	4.69	24.67	6	cell organization and biogenesis;regulation of biological process;response to stimulus	cytoplasm;cytosol;membrane	protein binding	Pf00018, Pf00169, Pf07653, Pf14604, Pf15413	8935	ENSG00000005020.12		7	NA	NA	Signal regulatory protein family interactions	2	1	Dimethyl [K329]	63.1	67	92.8	89.5	61.6	54.2	62.6	62	149.1	155.9	140.1	202	2.17243e+06	2.12044e+06
Q9NRY4	ARHGAP35	Rho GTPase-activating protein 35 [OS=Homo sapiens]	1.46465	0.0162559	-1.44839	19.7172	33.457	2.32e-05	0.000253343	High	0.002	8.869	1	1	11	1	1499	170.4	6.64	22.94	1	cell communication;cell organization and biogenesis;cellular component movement;metabolic process;regulation of biological process;response to stimulus	cytoplasm;cytoskeleton;cytosol;membrane;nucleus	catalytic activity;DNA binding;enzyme regulator activity;nucleotide binding	Pf00071, Pf00620, Pf02421	2909	ENSG00000160007.18		19	Platelet activation; Regulation of actin cytoskeleton; Leukocyte transendothelial migration; Focal adhesion	Regulation of Actin Cytoskeleton	Sema4D mediated inhibition of cell attachment and migration; PTK6 Regulates RHO GTPases, RAS GTPase and MAP kinases; Rho GTPase cycle	16	1	Dimethyl [K939]	50.3	79.4	75.2	66.2	123.2	162.5	212.6	192.1	42.4	76.6	63.2	56.4	540187	1.32158e+06
Q9H7D0-1	DOCK5	dedicator of cytokinesis protein 5 [OS=Homo sapiens]	-1.19733	-1.08899	0.108339	22.4322	33.4383	2.33e-05	0.000253343	High	0	77.533	10	14	35	13	1870	215.2	7.96	75.35	14	regulation of biological process;response to stimulus	cytoplasm;cytosol;membrane	protein binding	Pf00018, Pf06920, Pf07653, Pf14429, Pf14604	80005	ENSG00000147459.17		8	NA	NA	Factors involved in megakaryocyte development and platelet production	2	1	Dimethyl [K56; K67; K336; K497; K505; K553; K1169; K1343; K1500; K1585]	137.9	195.7	138.1	176.2	66.6	88.3	71.1	48.1	79.9	72.5	66.5	59.2	8.69956e+06	4.19791e+06
Q9BTD8-1	RBM42	RNA-binding protein 42 [OS=Homo sapiens]	0.204393	0.890976	0.686583	20.5941	33.4272	2.33e-05	0.000253343	High	0	16.89	12	4	10	4	480	50.4	9.63	19.67	4	regulation of biological process	cytoplasm;nucleus	protein binding;RNA binding	Pf00076, Pf13893, Pf14259	79171	ENSG00000126254.11		19	NA	NA	NA	0	1	NA	76.8	91.4	80.1	73.8	106.8	86.6	71.3	83.6	146.1	136.5	115.9	131.1	1.33413e+06	1.85498e+06
O60313-2	OPA1	Isoform 2 of Dynamin-like 120 kDa protein, mitochondrial [OS=Homo sapiens]	-1.18588	-0.921843	0.264033	26.0414	33.2781	2.38e-05	0.00025801	High	0	277.705	41	35	171	35	997	115.8	7.87	421.35	35	cell death;cell organization and biogenesis;cellular component movement;cellular homeostasis;metabolic process;regulation of biological process;response to stimulus;transport	cytosol;membrane;mitochondrion	catalytic activity;metal ion binding;nucleotide binding;protein binding	Pf00350, Pf01926	4976	ENSG00000198836.8		3	NA	NA	NA	0	1	Dimethyl [K171; K180; K243; K265; K379; K389; K452; K591; K605; K635; K651; K728; K736; K738; K742; K747; K750; K794; K809; K829; K834; K977; K978]	159.9	210.4	112.4	148.7	66.5	82.2	52.7	65	82.9	86.9	67.6	64.8	1.16337e+08	4.8339e+07
Q9Y624	F11R	Junctional adhesion molecule A [OS=Homo sapiens]	0.635267	1.68537	1.05011	20.6624	33.2459	2.39e-05	0.000258513	Medium	0.021	3.299	4	1	4	1	299	32.6	7.9	7.62	1	cell differentiation;cell organization and biogenesis;cellular component movement;defense response;regulation of biological process;response to stimulus;transport	membrane	protein binding;receptor activity	Pf00047, Pf07679, Pf07686, Pf13895, Pf13927	50848	ENSG00000158769.17		1	Epithelial cell signaling in Helicobacter pylori infection; Tight junction; Leukocyte transendothelial migration; Cell adhesion molecules (CAMs)	NA	Integrin cell surface interactions; Tight junction interactions; Cell surface interactions at the vascular wall; TGF-beta receptor signaling in EMT (epithelial to mesenchymal transition)	16	1	NA	63.5	48.8	53.3	57	121.1	75.1	75.9	60.1	207.2	120	169.7	148.4	1.26075e+06	2.40291e+06
Q14653	IRF3	interferon regulatory factor 3 [OS=Homo sapiens]	2.50198	-0.159463	-2.66144	22.4281	33.1238	2.43e-05	0.000262306	High	0	42.897	22	5	19	5	427	47.2	5.34	43.1	5	cell death;defense response;metabolic process;regulation of biological process;response to stimulus	cytoplasm;cytosol;nucleus	DNA binding;protein binding	Pf00605, Pf10401	3661	ENSG00000126456.15		19	RIG-I-like receptor signaling pathway; Cytosolic DNA-sensing pathway; NOD-like receptor signaling pathway; Herpes simplex infection; Epstein-Barr virus infection; Measles; Pertussis; Influenza A; Hepatitis B; Hepatitis C; Viral carcinogenesis; Toll-like receptor signaling pathway	Regulation of toll-like receptor signaling pathway; Apoptosis; TLR4 Signaling and Tolerance; Toll-like Receptor Signaling; RIG-I-like Receptor Signaling; White fat cell differentiation; Toll-like receptor signaling pathway	IRF3 mediated activation of type 1 IFN; TICAM1-dependent activation of IRF3/IRF7; ISG15 antiviral mechanism; LRR FLII-interacting protein 1 (LRRFIP1) activates type I IFN production; Interferon gamma signaling; IRF3-mediated induction of type I IFN; TRAF6 mediated IRF7 activation; Regulation of innate immune responses to cytosolic DNA; TRAF3-dependent IRF activation pathway; Factors involved in m…	48	1	Dimethyl [K70; K77; K193; K409]	64.6	42.5	25.1	33.7	112.6	280.9	239.5	267.1	49.3	28.4	22.2	34.2	5.72183e+06	9.97081e+06
O95571	ETHE1	Persulfide dioxygenase ETHE1, mitochondrial [OS=Homo sapiens]	0.168427	-1.08566	-1.25408	25.1899	32.8765	2.52e-05	0.000270612	High	0	226.707	67	11	140	11	254	27.9	6.83	380.07	11	metabolic process	cytoplasm;mitochondrion;nucleus;organelle lumen	catalytic activity;metal ion binding	Pf00753, Pf12706	23474	ENSG00000105755.7		19	Sulfur metabolism	NA	Sulfide oxidation to sulfate	6	1	Dimethyl [K172; K181; K233]	127.5	133	132.7	85.8	126	133.9	126.7	125.6	36.8	53.6	65.7	52.7	5.13843e+07	5.07646e+07
Q9NPA3	MID1IP1	Mid1-interacting protein 1 [OS=Homo sapiens]	1.2848	0.0299528	-1.25484	20.647	32.853	2.53e-05	0.000270612	High	0	31.943	30	3	9	3	183	20.2	5.5	26.05	3	cell organization and biogenesis;metabolic process;regulation of biological process;transport	cytoplasm;cytoskeleton;cytosol;nucleus	protein binding	Pf07084	58526	ENSG00000165175.15		X	NA	NA	Import of palmitoyl-CoA into the mitochondrial matrix	4	1	Dimethyl [K122]	64.7	106.9	61.7	56.3	146	185.8	131.3	179.9	66	104.3	49.2	47.9	1.26757e+06	2.86207e+06
Q9H1I8-1	ASCC2	Activating signal cointegrator 1 complex subunit 2 [OS=Homo sapiens]	-1.89116	-2.44451	-0.553346	17.4491	54.6366	2.53e-05	0.000270612	High	0.005	7.016	5	3	4	3	757	86.3	5.16	9.99	3	metabolic process;regulation of biological process	nucleus	protein binding	Pf02845	84164	ENSG00000100325.14		22	NA	NA	ALKBH3 mediated reversal of alkylation damage	4	1	Dimethyl [K101; K117]	158.3	292.5	263.4	259.1	NA	60.1	NA	59.6	NA	41	30.5	35.4	348831	NA
Q6P996-1	PDXDC1; LOC102724985	Pyridoxal-dependent decarboxylase domain-containing protein 1 [OS=Homo sapiens]	-0.541758	-1.3951	-0.853342	23.1665	32.7947	2.55e-05	0.000272	High	0	161.45	21	10	45	10	788	86.7	5.38	144.91	10	metabolic process	Golgi	catalytic activity;protein binding	Pf00282, Pf01212	23042; 102724985	ENSG00000275498.5; ENSG00000179889.18		16; CHR_HSCHR16_1_CTG1	NA	NA	NA	0	1	Dimethyl [K226; K331; K335; K406; K680; K769]	151.6	185.2	150.9	105.1	119.1	126.1	75	75.6	70.8	62.8	42	35.9	1.58451e+07	1.24491e+07
Q9P000-1	COMMD9	COMM domain-containing protein 9 [OS=Homo sapiens]	1.76636	-0.946037	-2.7124	20.3874	32.756	2.56e-05	0.000272809	High	0	26.942	33	4	12	4	198	21.8	5.88	25.33	4	metabolic process;regulation of biological process;transport	cytosol;extracellular;Golgi;nucleus;organelle lumen	protein binding	Pf07258	29099	ENSG00000110442.11		11	NA	NA	Neutrophil degranulation; Neddylation	6	1	Dimethyl [K95; K163; K175]	96.2	38.7	65.8	62.7	135	255.3	174.6	253.2	35.8	18.7	36.6	27.4	1.99505e+06	2.79992e+06
P54577	YARS	Tyrosine--tRNA ligase, cytoplasmic [OS=Homo sapiens]	0.265833	0.761181	0.495348	27.7797	32.5661	2.63e-05	0.000278992	High	0	490.192	74	43	475	43	528	59.1	7.05	1256.65	43	cell death;metabolic process;regulation of biological process;response to stimulus	cytoplasm;cytosol	catalytic activity;nucleotide binding;protein binding;RNA binding;signal transducer activity	Pf00579, Pf01588	8565	ENSG00000134684.10		1	Aminoacyl-tRNA biosynthesis	NA	Cytosolic tRNA aminoacylation	5	1	Dimethyl [K47; K58; K64; K102; K146; K147; K178; K197; K206; K222; K231; K238; K265; K272; K297; K310; K319; K346; K380; K391; K412; K427; K430; K470; K496; K506; K513]	75.4	77	79.7	89.5	86.6	91.4	99.5	102.2	117.3	127.5	132.1	121.7	1.68998e+08	1.94035e+08
Q8IWX8	CHERP	Calcium homeostasis endoplasmic reticulum protein [OS=Homo sapiens]	1.26416	1.7773	0.513139	20.1027	32.5631	2.64e-05	0.000278992	High	0	24.311	9	4	6	4	916	103.6	9.04	18.8	4	cellular homeostasis;metabolic process;regulation of biological process;transport	cytoplasm;endoplasmic reticulum;membrane	protein binding;RNA binding	Pf01585, Pf01805, Pf04818	10523	ENSG00000085872.14		19	Spliceosome	NA	mRNA Splicing - Major Pathway	5	1	Dimethyl [K352]	44.4	55.4	49.5	39.8	77.7	168.5	77.2	115.9	104.2	146.2	146.1	175.1	609029	1.06676e+06
P50416	CPT1A	Carnitine O-palmitoyltransferase 1, liver isoform [OS=Homo sapiens]	0.605259	0.834124	0.228866	23.531	32.5409	2.64e-05	0.000279177	High	0	84.394	18	12	58	12	773	88.3	8.65	155.53	12	cell differentiation;cell organization and biogenesis;metabolic process;regulation of biological process;response to stimulus;transport	membrane;mitochondrion	catalytic activity;protein binding	Pf00755	1374	ENSG00000110090.12		11	Insulin resistance; PPAR signaling pathway; Fatty acid metabolism; AMPK signaling pathway; Fatty acid degradation; Adipocytokine signaling pathway; Glucagon signaling pathway	AMP-activated Protein Kinase (AMPK) Signaling; Fatty Acid Beta Oxidation; PPAR Alpha Pathway; Mitochondrial LC-Fatty Acid Beta-Oxidation; Leptin and adiponectin; PPAR signaling pathway; Sudden Infant Death Syndrome (SIDS) Susceptibility Pathways	RORA activates gene expression; Signaling by Retinoic Acid; Import of palmitoyl-CoA into the mitochondrial matrix; PPARA activates gene expression	25	1	Dimethyl [K580]	68.6	80	72.4	69.6	111.2	127.5	94.4	94.8	105.6	152.9	108.5	114.6	8.41806e+06	1.36471e+07
P13716-1	ALAD	Delta-aminolevulinic acid dehydratase [OS=Homo sapiens]	1.49659	2.09903	0.602441	22.6754	32.52	2.65e-05	0.000279315	High	0	28.278	23	6	12	6	330	36.3	6.79	27.28	6	cell organization and biogenesis;metabolic process;regulation of biological process;response to stimulus;transport	cytosol;extracellular;nucleus;organelle lumen	catalytic activity;metal ion binding;protein binding	Pf00490	210	ENSG00000148218.15		9	Metabolic pathways; Porphyrin and chlorophyll metabolism	Heme Biosynthesis	Heme biosynthesis; Neutrophil degranulation	9	1	NA	63.9	25.6	34.5	38.8	99.6	98	83.6	144.9	139.3	185.5	130.6	155.8	5.06425e+06	7.89522e+06
P30405	PPIF	Peptidyl-prolyl cis-trans isomerase F, mitochondrial [OS=Homo sapiens]	0.133481	-0.484368	-0.617849	26.7664	32.4584	2.68e-05	0.000281082	High	0	384.853	65	12	552	9	207	22	9.38	1646.02	12	cell death;cell organization and biogenesis;metabolic process;regulation of biological process;response to stimulus	membrane;mitochondrion;organelle lumen	catalytic activity;protein binding	Pf00160	10105	ENSG00000108179.13		10	Toxoplasmosis; Parkinson's disease; cGMP-PKG signaling pathway; Calcium signaling pathway; Huntington's disease	NA	NA	5	1	Dimethyl [K57; K86; K118; K133; K160; K167; K175; K182; K183; K190]	106.8	119.1	114.6	99.7	112.8	122.2	108.2	127.6	76.1	74	71.8	67	1.19648e+08	1.26397e+08
O95630	STAMBP	STAM-binding protein [OS=Homo sapiens]	0.629667	-0.432998	-1.06266	19.0699	43.4782	2.7e-05	0.000282843	High	0	20.898	8	2	7	2	424	48	6.29	20.42	2	metabolic process;regulation of biological process;response to stimulus	cytoplasm;cytosol;endosome;membrane;nucleus	catalytic activity;metal ion binding;protein binding	Pf01398, Pf04212, Pf08969	10617	ENSG00000124356.15		2	Endocytosis	EGF/EGFR Signaling Pathway	Metalloprotease DUBs	6	1	Dimethyl [K238; K303]	109.5	117.7	NA	112.5	165	183.7	148.7	139.6	70.5	85.6	67.3	NA	589102	887889
Q15170-2	TCEAL1	Isoform 2 of Transcription elongation factor A protein-like 1 [OS=Homo sapiens]	4.02426	4.33585	0.31159	18.1006	43.4321	2.71e-05	0.000283345	High	0.005	6.764	13	2	3	2	159	18.6	5.02	5.6	2	metabolic process;regulation of biological process	nucleus	protein binding	Pf04538	9338	ENSG00000172465.13		X	NA	NA	NA	0	1	NA	15.1	6.6	NA	NA	123.7	211	136.3	62.8	151.5	279.3	157.7	55.9	60565.9	497353
P27105	STOM	erythrocyte band 7 integral membrane protein [OS=Homo sapiens]	1.88978	-0.779035	-2.66881	22.8091	32.078	2.83e-05	0.000294246	High	0	58.643	26	6	31	6	288	31.7	7.88	70.94	6	cell organization and biogenesis;regulation of biological process;transport	cytoplasm;cytoskeleton;cytosol;endoplasmic reticulum;membrane;mitochondrion	protein binding	Pf01145	2040	ENSG00000148175.12		9	NA	NA	Neutrophil degranulation; Stimuli-sensing channels	6	1	Dimethyl [K93]	29.7	53	78.1	79.1	175.1	130.3	222.6	308.9	26.8	21.2	37.8	37.4	3.14086e+06	1.85457e+07
Q8N3D4	EHBP1L1	EH domain-binding protein 1-like protein 1 [OS=Homo sapiens]	-1.01304	-2.38622	-1.37318	21.1622	32.0558	2.83e-05	0.000294246	High	0	62.39	10	8	19	8	1523	161.8	4.83	48.65	8	NA	endosome;membrane	protein binding	Pf00307, Pf10358, Pf11971, Pf12130	254102	ENSG00000173442.12		11	NA	NA	NA	0	1	Dimethyl [K377; K1284]	234	216.6	168.2	110.5	98.8	100.7	68.9	65.4	40.9	44.9	39.8	11.4	7.61656e+06	3.21407e+06
Q9BUN8	DERL1	Derlin-1 [OS=Homo sapiens]	0.93704	0.254982	-0.682058	22.3104	32.054	2.84e-05	0.000294246	High	0	13.086	8	2	10	2	251	28.8	9.51	22.17	2	cell organization and biogenesis;metabolic process;regulation of biological process;response to stimulus;transport	endoplasmic reticulum;endosome;membrane	catalytic activity;protein binding;receptor activity	Pf04511	79139	ENSG00000136986.9		8	Amyotrophic lateral sclerosis (ALS); Protein processing in endoplasmic reticulum	Amyotrophic lateral sclerosis (ALS)	E3 ubiquitin ligases ubiquitinate target proteins; ABC-family proteins mediated transport; Defective CFTR causes cystic fibrosis; N-glycan trimming in the ER and Calnexin/Calreticulin cycle	15	1	NA	75.6	75.5	74.2	78.5	160.8	132.6	149.2	118.3	83.7	92.8	91.9	66.8	4.1554e+06	8.83329e+06
P78563-1	ADARB1	Double-stranded RNA-specific editase 1 [OS=Homo sapiens]	-0.412924	-2.7257	-2.31278	19.6137	31.9872	2.86e-05	0.000295712	High	0.002	9.061	6	3	3	3	741	80.7	9.01	8.69	3	cell communication;cell death;cell organization and biogenesis;defense response;metabolic process;regulation of biological process;response to stimulus	cytosol;nucleus	catalytic activity;metal ion binding;protein binding;RNA binding	Pf00035, Pf02137, Pf13900	104	ENSG00000197381.15		21	NA	NA	C6 deamination of adenosine; Formation of editosomes by ADAR proteins	5	1	Dimethyl [K694; K702]	111.4	259.8	142.4	131.1	45.9	183	132.1	109.3	23.8	27.1	24.1	10	1.42208e+06	585566
P23469	PTPRE	Receptor-type tyrosine-protein phosphatase epsilon [OS=Homo sapiens]	1.50538	0.656741	-0.848641	23.8004	31.9858	2.86e-05	0.000295712	High	0	109.829	24	12	53	12	700	80.6	7.02	116.39	12	metabolic process;regulation of biological process	cytoplasm;membrane;nucleus	catalytic activity;protein binding;receptor activity;signal transducer activity	Pf00102, Pf00782, Pf14566	5791	ENSG00000132334.16		10	NA	NA	NA	0	1	Dimethyl [K111; K199; K423; K432; K651; K663; K700]	61	62.2	51.9	53.7	186.5	137.1	153.6	149.3	129.8	64.2	65.9	84.9	9.67983e+06	2.95896e+07
P16930	FAH	Fumarylacetoacetase [OS=Homo sapiens]	0.428061	1.04325	0.615186	25.132	31.949	2.88e-05	0.00029657	High	0	169.698	34	11	118	11	419	46.3	6.95	325.26	11	metabolic process	cytosol	catalytic activity;metal ion binding;protein binding	Pf01557, Pf09298	2184	ENSG00000103876.11		15	Tyrosine metabolism; Metabolic pathways	Amino Acid metabolism	Phenylalanine and tyrosine catabolism	7	1	Dimethyl [K47; K57; K79; K144; K253; K371]	65.8	79.7	68.2	71.7	91.1	93.1	92.8	92.9	123.6	114.3	145.6	161.1	2.43181e+07	3.36462e+07
Q96BY6-3	DOCK10	Isoform 3 of Dedicator of cytokinesis protein 10 [OS=Homo sapiens]	0.50052	-0.559034	-1.05955	26.4012	31.8824	2.91e-05	0.000298721	High	0	639.292	32	54	342	54	2180	249.3	7.17	938.45	54	cell differentiation;cell organization and biogenesis;regulation of biological process;response to stimulus	cytoplasm;membrane;nucleus	NA	Pf00169, Pf06920, Pf11878, Pf14429	55619	ENSG00000135905.18		2	NA	NA	NA	0	1	Dimethyl [K17; K56; K97; K104; K120; K221; K224; K343; K364; K378; K383; K483; K522; K528; K705; K708; K751; K790; K821; K834; K838; K863; K866; K1037; K1174; K1258; K1322; K1637; K1828; K1836; K1888; K1893; K1896; K1959; K1982; K2007; K2032; K2081; K2082; K2089; K2114]	107.8	107.4	99.8	82.5	188.9	126.8	125	114.4	63.6	67.5	60	56.4	9.75034e+07	1.709e+08
P48163	ME1	NADP-dependent malic enzyme [OS=Homo sapiens]	-0.655177	-1.09507	-0.439889	23.9796	31.7861	2.95e-05	0.000302195	High	0	173.889	37	16	95	16	572	64.1	6.13	245.74	16	cell organization and biogenesis;metabolic process;regulation of biological process;response to stimulus	cytoplasm;cytosol;mitochondrion	catalytic activity;metal ion binding;nucleotide binding	Pf00390, Pf03949	4199	ENSG00000065833.8		6	PPAR signaling pathway; Metabolic pathways; Pyruvate metabolism; Carbon metabolism	NRF2 pathway; PPAR signaling pathway	PPARA activates gene expression	10	1	Dimethyl [K96; K146; K173; K337; K412; K422; K536; K565]	109.5	170.7	157.1	152.8	101.6	97.4	80.5	78.1	64	76.6	55.3	56.5	1.89891e+07	1.76228e+07
P41223	BUD31	Protein BUD31 homolog [OS=Homo sapiens]	0.07397	0.831387	0.757417	21.9736	31.7152	2.98e-05	0.000304594	High	0	21.807	33	4	19	4	144	17	8.82	41.65	4	cell organization and biogenesis;metabolic process;regulation of biological process	nucleus;spliceosomal complex	catalytic activity;protein binding	Pf01125	8896	ENSG00000106245.10		7	Spliceosome	NA	mRNA Splicing - Major Pathway	5	1	Dimethyl [K66]	82.6	91.9	76.1	77.3	89.6	107.2	70.8	66.9	123.5	165.4	117	131.6	3.60852e+06	3.91766e+06
P62736	ACTA2	Actin, aortic smooth muscle [OS=Homo sapiens]	1.00633	3.09853	2.0922	24.7261	31.6709	3e-05	0.000305829	High	0	846.891	76	32	8135	4	377	42	5.39	18685.5	32	regulation of biological process;response to stimulus	cytoplasm;cytoskeleton;cytosol	nucleotide binding;protein binding	Pf00022	59	ENSG00000107796.13		10	Vascular smooth muscle contraction	Myometrial Relaxation and Contraction Pathways; Striated Muscle Contraction	Smooth Muscle Contraction	5	1	Dimethyl [K52; K63; K70; K86; K193; K215; K217; K240; K293; K317; K328; K330; K338]	12.6	20.1	42.2	48.3	71.4	47.3	41.1	51.8	293.2	231	165.7	175.4	5.08771e+06	2.89531e+07
Q99795	GPA33	Cell surface A33 antigen [OS=Homo sapiens]	1.13691	3.26678	2.12987	19.1914	35.9653	3.02e-05	0.00030712	Medium	0.017	3.855	5	2	4	2	319	35.6	4.93	6.03	2	NA	membrane	protein binding;receptor activity	Pf07679, Pf07686, Pf13895, Pf13927	10223	ENSG00000143167.11		1	NA	NA	NA	0	1	NA	23.2	23.9	30.3	30.2	101.2	27.3	56.2	NA	194	150.1	315.7	247.8	220757	964309
Q9UH99	SUN2	SUN domain-containing protein 2 [OS=Homo sapiens]	0.927807	1.34013	0.412324	24.9381	31.6091	3.02e-05	0.00030712	High	0	257.116	39	19	138	18	717	80.3	6.73	401.69	19	cell organization and biogenesis;cellular component movement;regulation of biological process;transport	chromosome;endosome;membrane;nucleus	protein binding	Pf07738	25777	ENSG00000100242.15		22	NA	NA	Meiotic synapsis	4	1	Dimethyl [K375; K376; K431; K502; K533; K631]	78.1	75.8	41.4	43.9	103.6	129.5	95.9	94.7	141.5	156.3	127.1	112.2	2.6133e+07	3.46826e+07
Q5BKZ1	ZNF326	DBIRD complex subunit ZNF326 [OS=Homo sapiens]	0.0902953	-1.50612	-1.59642	20.5984	31.5338	3.06e-05	0.000309059	High	0	39.493	14	5	20	5	582	65.6	5.15	46.64	5	metabolic process;regulation of biological process	nucleus;spliceosomal complex	DNA binding;metal ion binding;protein binding;RNA binding	Pf04988	284695	ENSG00000162664.16		1	NA	NA	NA	0	1	Dimethyl [K387; K401]	157.1	152.3	95.3	113.6	168.3	159.3	98.1	95.4	42.9	30.1	39.8	47.8	3.09425e+06	3.31339e+06
O15294	OGT	UDP-N-acetylglucosamine--peptide N-acetylglucosaminyltransferase 110 kDa subunit [OS=Homo sapiens]	0.95712	0.399426	-0.557694	23.5467	31.5325	3.06e-05	0.000309059	High	0	121.858	18	16	61	16	1046	116.9	6.7	140.42	16	cell death;cell organization and biogenesis;metabolic process;regulation of biological process;response to stimulus	cytoplasm;cytosol;membrane;mitochondrion;nucleus	catalytic activity;protein binding	Pf00515, Pf04184, Pf07719, Pf13176, Pf13181, Pf13374, Pf13414, Pf13424, Pf13428, Pf13429, Pf13431, Pf13432, Pf13844, Pf14559	8473	ENSG00000147162.13		X	Other types of O-glycan biosynthesis; Insulin resistance	Ectoderm Differentiation	HATs acetylate histones; UCH proteinases	10	1	Dimethyl [K83; K168; K352; K376; K440; K534; K742; K866; K982]	66.1	67.8	77.7	82.9	129.7	144.9	127.3	146.9	91.9	98.2	85.3	81.4	8.26667e+06	1.6225e+07
Q9NR09	BIRC6	Baculoviral IAP repeat-containing protein 6 [OS=Homo sapiens]	0.113512	-0.743626	-0.857138	20.5891	31.5172	3.07e-05	0.000309059	High	0	28.551	2	5	11	5	4857	529.9	6.05	27.21	5	cell death;cell division;metabolic process;regulation of biological process	cytoplasm;cytoskeleton;endosome;Golgi;membrane	catalytic activity;enzyme regulator activity;protein binding	Pf00179, Pf00653, Pf12356	57448	NA		2	Ubiquitin mediated proteolysis; Apoptosis - multiple species	NA	NA	2	1	Dimethyl [K405; K3970]	106.9	149.5	116.4	99.1	112.2	161.4	106.3	98.8	52.1	76.5	64	56.7	1.90044e+06	1.99422e+06
Q9Y6M1	IGF2BP2	Insulin-like growth factor 2 mRNA-binding protein 2 [OS=Homo sapiens]	0.542897	0.758964	0.216067	25.5681	31.1926	3.22e-05	0.00032341	High	0	269.434	46	23	157	23	599	66.1	8.46	405.25	23	regulation of biological process;transport	cytoplasm;cytoskeleton;cytosol;nucleus	protein binding;RNA binding;translation regulator activity	Pf00013, Pf00076, Pf13014, Pf13083, Pf13893, Pf14259	10644	ENSG00000073792.15		3	NA	NA	Insulin-like Growth Factor-2 mRNA Binding Proteins (IGF2BPs/IMPs/VICKZs) bind RNA	2	1	Dimethyl [K27; K37; K151; K211; K299; K307; K497; K505]	75.8	74.9	70.9	80.5	104.7	103.4	105.2	113	108.8	124.6	113.1	125	3.69898e+07	5.10864e+07
O95232-1	LUC7L3	Luc7-like protein 3 [OS=Homo sapiens]	2.29014	2.5096	0.219459	21.7017	31.1746	3.22e-05	0.000323507	High	0	34.322	23	9	19	9	432	51.4	9.79	36.35	9	cell organization and biogenesis;metabolic process	nucleus;spliceosomal complex	DNA binding;protein binding;RNA binding	Pf03194	51747	ENSG00000108848.15		17	NA	NA	NA	0	1	Dimethyl [K187; K231; K233]	11.6	48	35.9	26.4	165.2	87.7	132.9	128.6	149.2	158.6	128.6	127.1	524288	7.45194e+06
Q01082-1	SPTBN1	Spectrin beta chain, non-erythrocytic 1 [OS=Homo sapiens]	0.125235	0.969308	0.844074	24.2152	31.0897	3.27e-05	0.000326824	High	0	244.604	22	39	131	39	2364	274.4	5.57	295.97	39	cell organization and biogenesis;cellular component movement;metabolic process;regulation of biological process;response to stimulus;transport	cytoplasm;cytoskeleton;cytosol;membrane;nucleus	protein binding;RNA binding;structural molecule activity	Pf00169, Pf00307, Pf00435, Pf11971, Pf12128, Pf15410	6711	ENSG00000115306.15		2	NA	TGF-beta Signaling Pathway; Sudden Infant Death Syndrome (SIDS) Susceptibility Pathways	Nephrin family interactions; Interaction between L1 and Ankyrins; COPI-mediated anterograde transport; RAF/MAP kinase cascade; NCAM signaling for neurite out-growth; Interleukin-20 family signaling	25	1	Dimethyl [K224; K462; K497; K784; K1433; K1434; K1451; K1525; K1653; K1981; K1989; K1991; K2207; K2215; K2216; K2362]	93.5	85.7	71.5	60.9	89.8	96.8	62.6	77.5	155.6	174.3	112.5	119.3	1.86912e+07	1.79455e+07
Q658P3-1	STEAP3	Metalloreductase STEAP3 [OS=Homo sapiens]	-2.81489	-0.0577371	2.75715	19.9876	41.3807	3.29e-05	0.000328371	High	0.005	6.954	6	2	2	2	488	54.6	8.6	6.19	2	cell death;metabolic process;regulation of biological process;transport	cytoplasm;endosome;membrane	catalytic activity;metal ion binding;nucleotide binding;protein binding	Pf01210, Pf03446, Pf03807	55240	ENSG00000115107.19		2	p53 signaling pathway	Iron metabolism in placenta; Copper homeostasis	Transferrin endocytosis and recycling; TP53 Regulates Transcription of Genes Involved in Cytochrome C Release	12	1	NA	187.3	162.1	127.8	133.2	34.1	14.9	NA	NA	153.5	207.7	99.7	79.9	2.22513e+06	404634
Q9Y2H0-1	DLGAP4	Isoform 2 of Disks large-associated protein 4 [OS=Homo sapiens]	-0.0458891	-0.865822	-0.819933	22.1007	31.0197	3.3e-05	0.00032868	High	0	34.351	7	5	28	5	989	107.5	7.3	59.03	5	cell organization and biogenesis	membrane	protein binding	Pf03359	22839	ENSG00000080845.17		20	NA	NA	NA	0	1	Dimethyl [K806; K903]	141.2	120.3	128	102.5	135.9	116.5	113.4	91.3	74.6	71.1	61.4	43.8	6.82809e+06	6.57215e+06
P26583	HMGB2	High mobility group protein B2 [OS=Homo sapiens]	0.849306	1.28931	0.440005	27.6432	30.9565	3.33e-05	0.000331006	High	0	320.174	44	18	747	14	209	24	7.81	2012.06	18	cell organization and biogenesis;cellular component movement;defense response;metabolic process;regulation of biological process;response to stimulus	chromosome;cytoplasm;extracellular;nucleus	DNA binding;protein binding;RNA binding	Pf00505, Pf09011	3148	ENSG00000164104.11		4	NA	Retinoblastoma (RB) in Cancer; Ectoderm Differentiation	Activation of DNA fragmentation factor	7	1	Dimethyl [K29; K30; K43; K82; K85; K86; K114; K127; K128; K139; K141; K147; K157]	60.9	79.2	60.2	41.3	101.7	131.8	84	104	136.1	175.6	120.2	105	1.30955e+08	218689151
Q14258	TRIM25	E3 ubiquitin/ISG15 ligase TRIM25 [OS=Homo sapiens]	0.593825	1.01692	0.423099	25.1527	30.745	3.44e-05	0.000340822	High	0	216.869	40	19	141	19	630	70.9	8.09	342.65	19	defense response;metabolic process;regulation of biological process;response to stimulus	cytoplasm;cytosol	catalytic activity;metal ion binding;motor activity;protein binding;RNA binding	Pf00097, Pf00622, Pf01576, Pf13445, Pf13639, Pf13765, Pf13920, Pf13923, Pf14634, Pf15227	7706	ENSG00000121060.16		17	NF-kappa B signaling pathway; Influenza A; RIG-I-like receptor signaling pathway	RIG-I-like Receptor Signaling	Termination of translesion DNA synthesis; ISG15 antiviral mechanism; Interferon gamma signaling; Negative regulators of DDX58/IFIH1 signaling; NF-kB activation through FADD/RIP-1 pathway mediated by caspase-8 and -10; TRAF6 mediated NF-kB activation; TRAF6 mediated IRF7 activation; Ovarian tumor domain proteases; TRAF3-dependent IRF activation pathway	25	1	Dimethyl [K112; K237; K249; K310; K320; K332; K345; K375; K416; K447; K458; K469]	70.6	74.8	72.1	58.3	135.3	98.3	95.9	78.6	152.3	138.3	121.3	104.3	2.65454e+07	5.09031e+07
A2A288-1	ZC3H12D	Probable ribonuclease ZC3H12D [OS=Homo sapiens]	0.206545	-1.27176	-1.4783	19.753	30.7169	3.45e-05	0.000341458	Medium	0.011	4.702	4	2	4	2	527	58	8.68	6.09	2	metabolic process;regulation of biological process	cytoplasm;nucleus	catalytic activity;metal ion binding;protein binding	Pf11977	340152	ENSG00000178199.13		6	NA	NA	NA	0	1	Dimethyl [K249; K251; K264]	127.7	163.2	103.8	91.5	181.7	172.4	113.6	70.1	47.1	61.4	37.1	30.4	1.4225e+06	2.02331e+06
Q9BWS9-1	CHID1	Chitinase domain-containing protein 1 [OS=Homo sapiens]	0.751838	0.802282	0.0504435	24.9235	30.6969	3.46e-05	0.000341686	High	0	168.464	26	8	104	8	393	44.9	8.63	304.92	8	defense response;metabolic process;regulation of biological process;response to stimulus;transport	endosome;extracellular;membrane;nucleus;organelle lumen;vacuole	catalytic activity;protein binding	Pf00704	66005	ENSG00000177830.17		11	NA	NA	Platelet degranulation	4	1	Dimethyl [K43; K97; K114; K175; K361]	77.6	77.5	67	60.5	121	135.6	113.4	91	122.1	130.8	118.2	85.3	2.47157e+07	3.85441e+07
Q8N6N3	C1orf52	UPF0690 protein C1orf52 [OS=Homo sapiens]	-1.73836	0.692385	2.43074	18.2395	40.7295	3.5e-05	0.000344391	Medium	0.011	4.683	5	1	3	1	182	20.6	5.21	6.6	1	NA	nucleus	RNA binding	Pf15559	148423	ENSG00000162642.13		1	NA	NA	NA	0	1	NA	95.8	195.8	165.2	NA	45.5	61.9	23.6	26.7	179.3	229.9	176.3	NA	374007	177835
P48775	TDO2	tryptophan 2,3-dioxygenase [OS=Homo sapiens]	0.411895	-0.879766	-1.29166	21.787	30.6133	3.51e-05	0.000344391	High	0	44.9	23	7	19	7	406	47.8	6.93	40.45	7	cell organization and biogenesis;metabolic process	cytosol	catalytic activity;metal ion binding;protein binding	Pf03301	6999	ENSG00000151790.8; ENSG00000262635.5		4; CHR_HSCHR4_1_CTG12	Tryptophan metabolism; Metabolic pathways	NAD Biosynthesis II (from tryptophan); NAD+ biosynthetic pathways; Amino Acid metabolism; Tryptophan metabolism; Monoamine Transport	Tryptophan catabolism	11	1	Dimethyl [K17; K27; K225]	89.4	156.9	106	86.7	143.2	153.3	109.4	138.4	45.2	70.9	41.2	59.4	3.64351e+06	5.83595e+06
Q96P16-1	RPRD1A	Regulation of nuclear pre-mRNA domain-containing protein 1A [OS=Homo sapiens]	4.95502	5.0626	0.10758	18.216	34.7009	3.52e-05	0.000344791	High	0	16.124	11	3	5	3	312	35.7	7.55	9.56	3	metabolic process;regulation of biological process	NA	protein binding	Pf04818	55197	ENSG00000141425.17		18	NA	NA	RNA polymerase II transcribes snRNA genes	3	1	Dimethyl [K90; K126]	2.6	2.3	NA	21	119.3	78.5	173.5	237.4	171.1	103.2	128.8	162.3	15761.5	713184
Q13637	RAB32	Ras-related protein Rab-32 [OS=Homo sapiens]	0.887778	0.368059	-0.51972	23.5778	30.5748	3.53e-05	0.000344791	High	0	95.223	42	8	55	7	225	25	6.54	141.18	8	cell organization and biogenesis;regulation of biological process;response to stimulus;transport	cytosol;endoplasmic reticulum;endosome;Golgi;membrane;mitochondrion;organelle lumen	catalytic activity;nucleotide binding;protein binding	Pf00025, Pf00071, Pf04670, Pf08477, Pf13401	10981	ENSG00000118508.4		6	NA	NA	RAB GEFs exchange GTP for GDP on RABs; RAB geranylgeranylation	7	1	Dimethyl [K144; K163; K176; K208; K210]	87.6	91	68.2	58.3	134	139.8	124	137.1	103.8	98	85.8	72.3	1.11949e+07	1.71165e+07
P35236	PTPN7	Tyrosine-protein phosphatase non-receptor type 7 [OS=Homo sapiens]	0.492368	1.32026	0.827894	24.4629	30.5386	3.55e-05	0.000345875	High	0	194.657	53	12	101	12	360	40.5	6.79	317.08	12	metabolic process	cytoplasm;cytoskeleton;cytosol	catalytic activity;protein binding	Pf00102, Pf00782, Pf13350, Pf14566	5778	ENSG00000143851.15		1	MAPK signaling pathway	MAPK Signaling Pathway	NA	2	1	Dimethyl [K122]	67.1	46.3	77.6	70	86	90.7	78	93.1	146.9	172.9	129.2	142.2	1.61105e+07	2.06511e+07
Q6Y7W6-1	GIGYF2	GRB10-interacting GYF protein 2 [OS=Homo sapiens]	-0.460006	-0.809393	-0.349387	23.5592	30.5094	3.56e-05	0.000346246	High	0	152.101	16	15	59	15	1299	150	5.54	175.6	15	cell differentiation;metabolic process;regulation of biological process;response to stimulus	cytoplasm;cytosol;endoplasmic reticulum;endosome;Golgi;membrane	protein binding;RNA binding	Pf02213	26058	ENSG00000204120.14		2	NA	NA	NA	0	1	Dimethyl [K407; K667; K922]	132.7	139.9	141.5	124.6	110.1	83.3	94.5	90.3	68.6	71.6	77.2	65.7	16731533	1.389e+07
P35658-1	NUP214	Nuclear pore complex protein Nup214 [OS=Homo sapiens]	0.720319	0.621723	-0.0985952	23.243	30.5009	3.57e-05	0.000346246	High	0	155.689	10	14	60	14	2090	213.5	7.47	174.6	14	cell organization and biogenesis;cellular component movement;metabolic process;regulation of biological process;response to stimulus;transport	cytosol;nucleus	protein binding;structural molecule activity;transporter activity	NA	8021	ENSG00000126883.16		9	Epstein-Barr virus infection; RNA transport	TGF-beta Signaling Pathway	Rev-mediated nuclear export of HIV RNA; ISG15 antiviral mechanism; NEP/NS2 Interacts with the Cellular Export Machinery; tRNA processing in the nucleus; Transcriptional regulation by small RNAs; Nuclear Pore Complex (NPC) Disassembly; Regulation of Glucokinase by Glucokinase Regulatory Protein; Vpr-mediated nuclear import of PICs; Regulation of HSF1-mediated heat shock response; snRNP Assembly; S…	68	1	Dimethyl [K72; K79; K715; K755; K800; K1037; K1059; K1347; K1351; K1892; K1900]	76.3	78.1	80.5	63.4	133.8	136.7	104.2	101	110.4	131.6	94.8	89.1	7.70088e+06	1.35016e+07
Q02978	SLC25A11	Mitochondrial 2-oxoglutarate/malate carrier protein [OS=Homo sapiens]	1.41481	1.76145	0.346638	22.9774	30.4674	3.58e-05	0.000347204	High	0	42.728	29	9	26	9	314	34	9.91	54.37	9	metabolic process;transport	membrane;mitochondrion;nucleus	RNA binding;transporter activity	Pf00153	8402	ENSG00000108528.13		17	NA	NA	Gluconeogenesis	4	1	Dimethyl [K73; K206; K268; K280]	55	47.4	38.2	35.6	173.4	124.2	118.1	60.5	113	150.6	161.2	122.8	5.20023e+06	1.63977e+07
P26885	FKBP2	Peptidyl-prolyl cis-trans isomerase FKBP2 [OS=Homo sapiens]	-0.272004	-0.90181	-0.629806	25.0503	30.4368	3.6e-05	0.000347891	High	0	150.95	58	8	113	8	142	15.6	9.13	301.28	8	metabolic process	endoplasmic reticulum;membrane	catalytic activity;protein binding	Pf00254	2286	ENSG00000173486.12		11	NA	NA	NA	0	1	Dimethyl [K30; K36; K45; K48; K59; K87; K101; K103]	129.8	138.5	146.9	108.8	102.6	97.7	100	117.1	55.7	71.3	74.6	57	4.56902e+07	3.61089e+07
Q03169	TNFAIP2	Tumor necrosis factor alpha-induced protein 2 [OS=Homo sapiens]	1.70562	0.740454	-0.965161	20.6583	30.4241	3.61e-05	0.000347891	High	0	18.336	9	5	9	5	654	72.6	6.46	18.52	5	cell differentiation;development;transport	NA	protein binding	Pf06046	7127	ENSG00000185215.8		14	NA	NA	NA	0	1	Dimethyl [K652]	65.6	65.5	40.7	44.1	192.9	198.3	104.4	165.3	106.9	69.3	54.7	92.3	1.32506e+06	3.89826e+06
Q6PI48	DARS2	Aspartate--tRNA ligase, mitochondrial [OS=Homo sapiens]	-0.061389	0.63619	0.697579	24.9827	30.406	3.62e-05	0.000348047	High	0	149.588	28	12	83	12	645	73.5	8.02	215.31	12	metabolic process	cytoplasm;mitochondrion;nucleus;organelle lumen	catalytic activity;nucleotide binding;protein binding;RNA binding	Pf00152, Pf00587, Pf01336, Pf02938	55157	ENSG00000117593.9		1	Aminoacyl-tRNA biosynthesis	NA	Mitochondrial tRNA aminoacylation	5	1	Dimethyl [K235; K247; K362; K368; K447]	90.3	88.4	100.6	78.6	89.8	88.1	74.8	77.9	141	131.7	112.4	126.2	2.95973e+07	2.94377e+07
O00221	NFKBIE	NF-kappa-B inhibitor epsilon [OS=Homo sapiens]	1.01858	0.762953	-0.255629	21.9255	30.2553	3.7e-05	0.000355275	High	0	36.502	13	5	17	5	500	52.8	6.68	47.51	5	regulation of biological process;transport	cytoplasm;cytosol;Golgi;nucleus	protein binding	Pf00023, Pf12796, Pf13637, Pf13857	4794	ENSG00000146232.15		6	Adipocytokine signaling pathway; Epstein-Barr virus infection; B cell receptor signaling pathway; T cell receptor signaling pathway; Neurotrophin signaling pathway; Th1 and Th2 cell differentiation	TNF alpha Signaling Pathway; Apoptosis; Oxidative Damage	Activation of NF-kappaB in B cells	14	1	Dimethyl [K145]	69.9	59.5	77.2	61	140.1	110.5	128	137.9	104.3	119.7	105.7	86.2	2.97183e+06	5.95562e+06
P01111	NRAS	GTPase NRas [OS=Homo sapiens]	-0.326827	-3.24327	-2.91644	21.7198	34.1812	3.76e-05	0.000360268	High	0	85.916	39	6	44	3	189	21.2	5.17	128.67	6	cellular component movement;metabolic process;regulation of biological process;response to stimulus;transport	Golgi;membrane	catalytic activity;nucleotide binding;protein binding	Pf00009, Pf00071, Pf02421, Pf08477	4893	ENSG00000213281.4		1	Tight junction; VEGF signaling pathway; Pathways in cancer; Apoptosis; Hepatitis C; Longevity regulating pathway; Serotonergic synapse; Chronic myeloid leukemia; Breast cancer; Melanoma; Bladder cancer; Signaling pathways regulating pluripotency of stem cells; Prolactin signaling pathway; MAPK signaling pathway; Gap junction; Long-term depression; GnRH signaling pathway; Insulin signaling pathway…	Signaling Pathways in Glioblastoma; RalA downstream regulated genes; TNF alpha Signaling Pathway; Aryl Hydrocarbon Receptor; Extracellular vesicle-mediated signaling in recipient cells; Rac1/Pak1/p38/MMP-2 pathway; G Protein Signaling Pathways; BDNF-TrkB Signaling; MAPK Signaling Pathway; PI3K-AKT-mTOR signaling pathway and therapeutic opportunities; Chemokine signaling pathway; Focal Adhesion-PI…	Regulation of RAS by GAPs; SHC-mediated cascade:FGFR4; Signaling by FGFR4 in disease; FRS-mediated FGFR4 signaling; SHC1 events in ERBB4 signaling; NCAM signaling for neurite out-growth; DAP12 signaling; Neutrophil degranulation; GRB2 events in EGFR signaling; Signaling by BRAF and RAF fusions; Constitutive Signaling by EGFRvIII; Signaling by RAS mutants; CD209 (DC-SIGN) signaling; Signaling by h…	179	1	Dimethyl [K104; K117; K147]	158.7	158.8	162.2	164.1	114	145.3	157.9	84.9	NA	7.1	17.7	29.3	7.36182e+06	5.2895e+06
Q9H7D7	WDR26	WD repeat-containing protein 26 [OS=Homo sapiens]	0.173943	-0.807086	-0.981028	24.5437	30.1025	3.79e-05	0.000361984	High	0	154.658	28	12	68	12	661	72.1	6.16	191.69	12	NA	cytoplasm;cytosol	protein binding	Pf00400, Pf08662	80232	ENSG00000162923.14		1	NA	NA	NA	0	1	Dimethyl [K219; K392; K459; K536]	119.4	124.8	107.4	104.1	144.6	143.9	119	93.4	56.6	79.8	61.6	45.5	3.00967e+07	3.64359e+07
P06396-2	GSN	Isoform 2 of Gelsolin [OS=Homo sapiens]	-0.193175	-0.803519	-0.610345	29.3326	30.0769	3.8e-05	0.000362578	High	0	2079.84	73	42	3141	19	731	80.6	5.85	10078.8	42	cell death;cell organization and biogenesis;metabolic process;regulation of biological process;response to stimulus;transport	cytoplasm;cytoskeleton;cytosol;extracellular;membrane;nucleus;organelle lumen	metal ion binding;protein binding	Pf00626	2934	ENSG00000148180.19		9	NA	Regulation of Actin Cytoskeleton; Senescence and Autophagy in Cancer	NA	2	1	Dimethyl [K10; K13; K24; K48; K111; K118; K126; K226; K238; K276; K287; K290; K317; K339; K396; K406; K491; K497; K533; K546; K564; K597; K624; K662; K669; K677; K697]	123.6	135.5	113.5	126.6	99.9	104.8	94.6	139.5	64.6	70.5	59.9	67	8.27274e+08	6.68991e+08
P04406	GAPDH	glyceraldehyde-3-phosphate dehydrogenase [OS=Homo sapiens]	-0.492516	-0.567604	-0.075088	31.1305	30.0285	3.83e-05	0.000364445	High	0	1397.22	93	31	3501	30	335	36	8.46	11032.7	31	cell death;cell organization and biogenesis;defense response;metabolic process;regulation of biological process;response to stimulus	cytoplasm;cytoskeleton;cytosol;membrane;nucleus	catalytic activity;enzyme regulator activity;nucleotide binding;protein binding	Pf00044, Pf02800	2597	ENSG00000111640.14		12	Biosynthesis of amino acids; Carbon metabolism; Glycolysis / Gluconeogenesis; HIF-1 signaling pathway; Metabolic pathways; Alzheimer's disease	Cori Cycle; Alzheimers Disease; Glycolysis and Gluconeogenesis; Sudden Infant Death Syndrome (SIDS) Susceptibility Pathways	Gluconeogenesis; Glycolysis	15	1	Dimethyl [K5; K27; K55; K61; K66; K84; K86; K107; K117; K139; K145; K162; K186; K194; K215; K227; K251; K254; K259; K260; K271; K309; K334]	117	127.5	130.9	137.6	86	87.7	90.3	105.7	72.9	79.8	79.9	84.7	2658858460	1955316727
Q9NR56-5	MBNL1	Isoform 5 of Muscleblind-like protein 1 [OS=Homo sapiens]	0.565637	1.27442	0.708784	23.9359	30.0138	3.84e-05	0.000364447	High	0	91.654	32	9	51	9	382	41	8.75	115.86	9	cell differentiation;metabolic process;regulation of biological process	cytoplasm;cytosol;nucleus	metal ion binding;protein binding;RNA binding	NA	4154	ENSG00000152601.17		3	NA	Adipogenesis	NA	1	1	Dimethyl [K35; K58; K91; K246; K281]	49.1	98.7	67.7	50.3	75.8	110.1	84.2	96.3	134	157.8	138.4	137.7	8.24048e+06	1.27078e+07
Q6FI81-1	CIAPIN1	Anamorsin [OS=Homo sapiens]	0.85772	0.491765	-0.365955	22.2488	29.9069	3.9e-05	0.000369329	High	0	32.303	13	3	14	3	312	33.6	5.62	52.34	3	cell death;cell organization and biogenesis;metabolic process;regulation of biological process	cytoplasm;mitochondrion;nucleus	catalytic activity;metal ion binding;protein binding	Pf05093, Pf08241	57019	ENSG00000005194.14		16	NA	NA	Cytosolic iron-sulfur cluster assembly	2	1	NA	87.4	75.1	72.7	63.3	146.7	126.4	119.5	123.6	95.3	101.8	109.7	78.6	4.55359e+06	7.64477e+06
Q15075	EEA1	Early endosome antigen 1 [OS=Homo sapiens]	-0.786844	-0.573952	0.212891	24.3778	29.8976	3.91e-05	0.000369329	High	0	235.306	29	29	101	29	1411	162.4	5.68	247.12	29	cell organization and biogenesis;metabolic process;transport	cytoplasm;cytosol;endosome;membrane	catalytic activity;metal ion binding;motor activity;protein binding;transporter activity	Pf01363, Pf01496, Pf01576, Pf04156, Pf05478, Pf09726, Pf10498, Pf12128, Pf13166	8411	ENSG00000102189.16		12	Tuberculosis; Phagosome; Endocytosis	VEGFA-VEGFR2 Signaling Pathway	Toll Like Receptor 9 (TLR9) Cascade	8	1	Dimethyl [K58; K81; K227; K342; K378; K387; K405; K422; K503; K534; K536; K544; K583; K606; K645; K647; K679; K734; K743; K910; K948; K1011; K1013; K1093; K1319]	151.1	160.1	136.6	106.1	84.4	76.5	72	72.8	102.7	83.9	81.8	72	3.34114e+07	1.86711e+07
O94788-1	ALDH1A2	retinal dehydrogenase 2 [OS=Homo sapiens]	-0.330708	1.61788	1.94859	22.3232	29.8736	3.92e-05	0.000369863	High	0	92.358	30	10	52	9	518	56.7	6.05	132.77	10	cell differentiation;metabolic process;regulation of biological process;response to stimulus	cytoplasm;cytosol	catalytic activity	Pf00171, Pf05893	8854	ENSG00000128918.14		15	Retinol metabolism; Metabolic pathways	Tryptophan metabolism; Vitamin A and Carotenoid Metabolism	RA biosynthesis pathway	8	1	Dimethyl [K36; K365; K366; K384; K415]	55.3	56.8	86.4	62	52.1	50	78.3	27.8	229.1	142.9	184	175.4	3.55209e+06	3.34604e+06
Q9H4E7	DEF6	differentially expressed in FDCP 6 homolog [OS=Homo sapiens]	0.134264	0.989718	0.855454	23.9921	29.8056	3.96e-05	0.000371967	High	0	102.793	18	10	65	10	631	73.9	6.05	167.96	10	NA	cytoplasm;cytoskeleton;cytosol;membrane;nucleus	protein binding	Pf00169, Pf08458, Pf10211, Pf14593	50619	ENSG00000023892.10		6	NA	NA	NA	0	1	Dimethyl [K360; K429; K491]	92.2	88.3	75.4	56.4	87.6	86.5	76.7	73.7	115	154.5	150.9	142.7	1.5754e+07	1.49588e+07
Q8NBX0	SCCPDH	saccharopine dehydrogenase-like oxidoreductase [OS=Homo sapiens]	0.732337	1.04285	0.310509	24.4092	29.7998	3.97e-05	0.000371967	High	0	112.424	35	9	62	9	429	47.1	9.14	182.2	9	metabolic process;transport	extracellular;membrane;mitochondrion;nucleus;organelle lumen	catalytic activity	Pf03435, Pf13460	51097	ENSG00000143653.9		1	NA	NA	Platelet degranulation	4	1	Dimethyl [K136; K144; K220; K228; K407]	61	63.8	80	62.5	122.9	98.9	84.6	123	132.1	121.4	134.1	115.7	1.37518e+07	2.77288e+07
Q9UEU0	VTI1B	vesicle transport through interaction with t-SNAREs homolog 1B [OS=Homo sapiens]	1.62868	0.0902959	-1.53838	18.8655	39.4642	3.97e-05	0.000371967	High	0.002	7.964	9	2	5	2	232	26.7	9.04	10.47	2	cell organization and biogenesis;cell proliferation;regulation of biological process;transport	cytosol;endosome;extracellular;Golgi;membrane;organelle lumen;vacuole	protein binding	Pf03908, Pf05008, Pf12352	10490	ENSG00000100568.10		14	SNARE interactions in vesicular transport	NA	Platelet degranulation	5	1	Dimethyl [K41]	NA	84.5	67.8	53.6	285.9	211.8	133.4	175.9	NA	82.7	62.7	41.6	NA	1.50144e+06
P40121	CAPG	Macrophage-capping protein [OS=Homo sapiens]	0.428503	0.740526	0.312023	28.7288	29.7447	4e-05	0.000373813	High	0	483.858	53	16	791	16	348	38.5	6.19	2310.47	16	cell organization and biogenesis;regulation of biological process	cytoplasm;extracellular;nucleus	protein binding	Pf00626	822	ENSG00000042493.15		2	NA	TYROBP Causal Network	NA	1	1	Dimethyl [K127; K137; K138; K227; K231; K243; K253; K265; K345; K348]; Acetyl [N-Term]	79.6	81.1	81.5	68.3	98.9	91.7	100.6	124.3	117	117.6	123.8	115.6	3.43327e+08	4.26234e+08
P20338	RAB4A	Ras-related protein Rab-4A [OS=Homo sapiens]	-1.51893	-0.579379	0.939554	21.2926	29.7324	4.01e-05	0.000373813	High	0	34.791	22	4	17	3	218	24.4	6.07	38.98	4	metabolic process;regulation of biological process;response to stimulus;transport	cytoplasm;cytosol;endosome;membrane	catalytic activity;enzyme regulator activity;nucleotide binding;protein binding;transporter activity	Pf00009, Pf00025, Pf00071, Pf08477	5867	ENSG00000168118.11		1	Endocytosis	VEGFA-VEGFR2 Signaling Pathway; Insulin Signaling	Translocation of GLUT4 to the plasma membrane; MET receptor recycling; TBC/RABGAPs; Synthesis of PIPs at the plasma membrane; RAB geranylgeranylation	20	1	Dimethyl [K36]	128.2	179.8	155.3	147.7	42.5	57	48.9	52.7	135.4	119.4	72.3	60.9	3.88275e+06	1.28628e+06
Q9H0C8	ILKAP	Integrin-linked kinase-associated serine/threonine phosphatase 2C [OS=Homo sapiens]	0.568146	0.908718	0.340572	23.7184	29.5602	4.12e-05	0.00038304	High	0	56.485	17	7	45	7	392	42.9	7.09	88.21	7	metabolic process	cytoplasm	catalytic activity;metal ion binding;protein binding	Pf00481	80895	ENSG00000132323.8		2	NA	NA	NA	0	1	Dimethyl [K204; K258; K330]	61.9	78.7	80.6	67.9	118.7	97.3	113.8	83.8	121.2	135.6	125.9	114.5	8.63517e+06	1.65576e+07
Q5C9Z4	NOM1	nucleolar MIF4G domain-containing protein 1 [OS=Homo sapiens]	0.619468	2.23596	1.61649	18.0811	29.5355	4.13e-05	0.000383665	High	0	27.95	10	6	13	6	860	96.2	8.1	26.86	6	cell differentiation	nucleus	protein binding;RNA binding	Pf02847, Pf02854	64434	ENSG00000146909.7		7	NA	NA	NA	0	1	Dimethyl [K227; K827]	60.3	65.2	37.2	31.1	38	118.3	76.1	47.7	132.6	212.3	172.9	208.3	231365	145743
Q96FN4	CPNE2	Copine-2 [OS=Homo sapiens]	-0.14018	0.730044	0.870224	22.3056	29.4988	4.16e-05	0.000385009	High	0	50.714	14	6	56	5	548	61.2	6.07	122.56	6	response to stimulus	cytoplasm;membrane;nucleus	protein binding	Pf00168, Pf07002, Pf10138	221184	ENSG00000140848.16		16	NA	NA	NA	0	1	Dimethyl [K183; K189; K536]	83.5	89.4	104	77.2	93.4	79.3	63.7	72.5	122.9	146.3	142.1	125.8	4.53479e+06	5.07152e+06
P0CG38	POTEI	POTE ankyrin domain family member I [OS=Homo sapiens]	-0.342406	-3.05616	-2.71375	21.4504	29.4702	4.17e-05	0.000385872	High	0	299.269	11	10	1899	1	1075	121.2	6.21	4616.53	10	NA	NA	protein binding	Pf00022, Pf00023, Pf12796, Pf13606, Pf13637, Pf13857, Pf14915	653269	ENSG00000196834.11		2	NA	NA	NA	0	1	Dimethyl [K768; K913; K915; K938; K1073]	203.2	130.1	173	124.8	84.3	93.6	117.2	192.3	8.7	13.3	43.1	16.4	9.02912e+06	3.74858e+06
Q9ULC5-1	ACSL5	Long-chain-fatty-acid--CoA ligase 5 [OS=Homo sapiens]	0.324602	-2.08176	-2.40636	20.242	29.3626	4.24e-05	0.000391525	High	0	33.855	12	6	20	5	683	75.9	6.92	51.27	6	metabolic process;regulation of biological process	endoplasmic reticulum;membrane;mitochondrion;nucleus	catalytic activity;nucleotide binding	Pf00501	51703	ENSG00000197142.10		10	Fatty acid degradation; Fatty acid biosynthesis; Fatty acid metabolism; Metabolic pathways; PPAR signaling pathway; Peroxisome; Adipocytokine signaling pathway	Fatty Acid Beta Oxidation; Fatty Acid Biosynthesis; PPAR signaling pathway	Synthesis of very long-chain fatty acyl-CoAs	15	1	Dimethyl [K344; K557; K660]	108.5	161.1	115.1	115.8	135.7	181.9	123.8	137.4	10.2	55.3	26.7	28.5	1.879e+06	2.35096e+06
Q8TD19	NEK9	Serine/threonine-protein kinase Nek9 [OS=Homo sapiens]	0.148663	0.971281	0.822618	23.9215	29.3286	4.27e-05	0.00039275	High	0	189.519	33	19	87	19	979	107.1	5.74	246.01	19	cell division;cell organization and biogenesis;metabolic process	cytoplasm;cytosol;nucleus	catalytic activity;metal ion binding;nucleotide binding;protein binding	Pf00069, Pf00415, Pf07714, Pf13540, Pf14531	91754	ENSG00000119638.12		14	NA	NA	Activation of NIMA Kinases NEK9, NEK6, NEK7; Nuclear Pore Complex (NPC) Disassembly	7	1	Dimethyl [K356; K840; K852; K862; K929; K933; K945]	94.4	85.7	66.8	64.5	96.8	84	60.6	91.1	157.3	141.7	137.7	119.4	1.5354e+07	1.57454e+07
Q9Y2Z0-1	SUGT1	Protein SGT1 homolog [OS=Homo sapiens]	0.500199	-1.81276	-2.31296	25.4736	29.269	4.31e-05	0.000395557	High	0	182.697	52	14	118	14	365	41	5.16	315.3	14	regulation of biological process	chromosome;cytoplasm;cytosol;nucleus	protein binding	Pf00515, Pf04969, Pf05002, Pf13414, Pf13431, Pf13432, Pf14559	10910	ENSG00000165416.14		13	NOD-like receptor signaling pathway	Nucleotide-binding Oligomerization Domain (NOD) pathway	The NLRP3 inflammasome	7	1	Dimethyl [K36; K41; K93; K171; K236; K295; K299; K302; K325; K349; K351; K363]	193.3	132.6	107.7	46.2	161.6	223.3	107.4	115.7	26.9	33.6	26.6	25	114931913	9.60621e+07
O14880	MGST3	Microsomal glutathione S-transferase 3 [OS=Homo sapiens]	0.184637	-0.928377	-1.11301	24.9131	29.1985	4.35e-05	0.000399071	High	0	136.779	39	6	94	6	152	16.5	9.38	295.02	6	metabolic process;response to stimulus	endoplasmic reticulum;membrane	antioxidant activity;catalytic activity;protein binding	Pf01124	4259	ENSG00000143198.12		1	Metabolism of xenobiotics by cytochrome P450; Chemical carcinogenesis; Glutathione metabolism; Drug metabolism - cytochrome P450; Platinum drug resistance	NRF2 pathway; Metapathway biotransformation	Glutathione conjugation; Aflatoxin activation and detoxification	12	1	Dimethyl [K37; K111]	126.1	124.5	92.1	120.6	148.9	138	103.7	118	54.3	80.8	44.8	48.2	4.14719e+07	4.89413e+07
Q9Y3E5	PTRH2	Peptidyl-tRNA hydrolase 2, mitochondrial [OS=Homo sapiens]	0.293876	-0.673976	-0.967851	22.6272	29.0831	4.43e-05	0.00040547	High	0	58.423	48	6	50	6	179	19.2	8.73	139.45	6	cell death;regulation of biological process	cytosol;membrane;mitochondrion	catalytic activity;protein binding	Pf01981	51651	ENSG00000141378.14		17	NA	NA	Ub-specific processing proteases	4	1	Dimethyl [K66; K115; K134; K171; K177]	127	110.4	102.1	96.3	142.5	131.2	131.1	108.2	56.3	69.1	56.3	69.3	8.66732e+06	9.72389e+06
Q07954	LRP1	prolow-density lipoprotein receptor-related protein 1 [OS=Homo sapiens]	1.61239	0.417086	-1.19531	24.7639	28.8616	4.59e-05	0.00041831	High	0	174.929	9	29	73	29	4544	504.3	5.39	193.09	29	cell proliferation;development;metabolic process;regulation of biological process;response to stimulus;transport	cytoplasm;cytosol;endosome;membrane;nucleus	metal ion binding;protein binding;receptor activity;RNA binding;transporter activity	Pf00057, Pf00058, Pf07645, Pf12662, Pf14670	4035	ENSG00000123384.13		12	Malaria; Alzheimer's disease	Alzheimers Disease; Regulation of Wnt/B-catenin Signaling by Small Molecule Compounds; Statin Pathway	Signaling by GPCR; Scavenging of heme from plasma; Retinoid metabolism and transport	15	1	Dimethyl [K347; K696; K1268; K1570; K1681; K1682; K4527]	57.8	85.5	48.7	42.5	109.4	183.8	190.6	201.1	75.1	85.5	59.7	60.5	1.83725e+07	3.47691e+07
P62273-1	RPS29	40S ribosomal protein S29 [OS=Homo sapiens]	1.53655	1.25157	-0.284981	25.5135	28.8576	4.59e-05	0.00041831	High	0.001	10.616	27	3	59	3	56	6.7	10.13	91.06	3	cell organization and biogenesis;metabolic process;transport	cytosol;ribosome	metal ion binding;structural molecule activity	Pf00253	6235	ENSG00000213741.9		14	Ribosome	Cytoplasmic Ribosomal Proteins	Peptide chain elongation; Eukaryotic Translation Termination; Viral mRNA Translation; Formation of the ternary complex, and subsequently, the 43S complex; L13a-mediated translational silencing of Ceruloplasmin expression; Selenocysteine synthesis; Nonsense Mediated Decay (NMD) independent of the Exon Junction Complex (EJC); Nonsense Mediated Decay (NMD) enhanced by the Exon Junction Complex (EJC)…	38	1	Dimethyl [K54]	34.3	45.8	65.6	55.8	122.4	105.4	146.6	189.4	95.4	90.1	117.9	131.3	1.76133e+07	6.2917e+07
O75792	RNASEH2A	Ribonuclease H2 subunit A [OS=Homo sapiens]	0.0971185	0.89326	0.796142	21.7707	28.8203	4.62e-05	0.000419879	High	0	26.189	18	4	21	4	299	33.4	5.25	58.21	4	metabolic process;response to stimulus	cytosol;nucleus	catalytic activity;metal ion binding;RNA binding	Pf01351	10535	ENSG00000104889.5		19	DNA replication	NA	NA	1	1	NA	82.4	77.1	82.9	79.7	76.2	99.2	75.2	79.4	150.6	126.8	126.2	144.4	3.13999e+06	2.90415e+06
Q9P035	PTPLAD1; HACD3	Very-long-chain (3R)-3-hydroxyacyl-CoA dehydratase 3 [OS=Homo sapiens]	-1.05668	-0.866827	0.189852	21.3421	28.7763	4.65e-05	0.000421911	High	0	31.713	12	3	13	3	362	43.1	8.94	41.81	3	metabolic process;regulation of biological process;response to stimulus	cytosol;endoplasmic reticulum;membrane;mitochondrion	catalytic activity;enzyme regulator activity;protein binding	Pf04387, Pf04969	51495	ENSG00000074696.12		15	Fatty acid elongation; Biosynthesis of unsaturated fatty acids; Fatty acid metabolism	NA	Synthesis of very long-chain fatty acyl-CoAs	8	1	Dimethyl [K43]	195.8	185.2	134.9	104.1	71.2	80.3	68.9	55.3	98	80.7	65.8	59.8	5.93691e+06	2.15758e+06
Q9NTJ3-1	SMC4	Structural maintenance of chromosomes protein 4 [OS=Homo sapiens]	-0.75389	0.285166	1.03906	23.1169	28.7215	4.69e-05	0.000424681	High	0	85.217	15	14	52	14	1288	147.1	6.79	118.29	14	cell division;cell organization and biogenesis;metabolic process	chromosome;cytoplasm;cytosol;nucleus	nucleotide binding;protein binding	Pf02463, Pf04012, Pf04111, Pf04156, Pf06470, Pf12128, Pf13166, Pf13304, Pf13476, Pf13555	10051	ENSG00000113810.15		3	NA	NA	Condensation of Prometaphase Chromosomes; Condensation of Prophase Chromosomes	7	1	Dimethyl [K170; K202; K387; K389; K522; K573; K582; K1009; K1067]	99.1	129.4	122.2	92.7	61.3	65.6	72.8	52.7	142.6	130.1	147	84.5	9.44018e+06	5.84253e+06
Q9BS26	ERP44	Endoplasmic reticulum resident protein 44 [OS=Homo sapiens]	0.66603	0.545946	-0.120084	27.0799	28.6518	4.75e-05	0.000428488	High	0	410.065	54	21	368	20	406	46.9	5.26	974.56	21	cellular homeostasis;metabolic process;regulation of biological process;response to stimulus;transport	cell surface;endoplasmic reticulum;extracellular;membrane;organelle lumen	catalytic activity;metal ion binding;protein binding	Pf00085, Pf01216, Pf07449, Pf13098, Pf13848	23071	ENSG00000023318.7		9	NA	NA	Neutrophil degranulation	3	1	Dimethyl [K76; K170; K200; K303; K313; K336; K343; K345; K355; K389]	68.2	82.9	85.4	72.3	109.4	131.9	113	123.6	93.2	118.8	99.2	102.2	9.43751e+07	1.51473e+08
A6NC98	CCDC88B	Coiled-coil domain-containing protein 88B [OS=Homo sapiens]	0.8012	1.70263	0.901433	20.6539	28.5254	4.84e-05	0.000436262	High	0	27.824	7	6	10	6	1476	164.7	5.11	26.46	6	cell organization and biogenesis;defense response;metabolic process;regulation of biological process;response to stimulus;transport	cytoplasm;cytoskeleton;endoplasmic reticulum;Golgi;membrane	protein binding	Pf04111	283234	ENSG00000168071.21		11	NA	NA	NA	0	1	Dimethyl [K754]	74.6	77.7	55.4	25.1	98.8	98	81.9	70.8	165.2	159.5	158.8	134.2	1.46698e+06	1.94307e+06
P55263-1	ADK	Adenosine kinase [OS=Homo sapiens]	0.761875	0.632238	-0.129637	24.8986	28.3389	4.99e-05	0.000447931	High	0	148.221	52	18	90	18	362	40.5	6.7	240.67	18	metabolic process	cytoplasm;cytosol;nucleus	catalytic activity;metal ion binding;nucleotide binding;RNA binding	Pf00294	132	ENSG00000156110.13		10	Purine metabolism; Metabolic pathways	NA	Purine salvage	6	1	Dimethyl [K51; K61; K71; K72; K74; K88; K99; K119; K162; K224; K358]	62.3	81.7	83.5	68.8	110.6	142.5	124.6	106.2	98.4	109.4	114.4	97.7	1.9335e+07	3.43483e+07
P52594-1	AGFG1	Arf-GAP domain and FG repeat-containing protein 1 [OS=Homo sapiens]	0.106877	-0.581138	-0.688015	23.6771	28.3338	4.99e-05	0.000447931	High	0	98.434	19	7	44	7	562	58.2	8.63	146.32	7	cell differentiation;cell organization and biogenesis;development;regulation of biological process;transport	cytosol;nucleus	DNA binding;enzyme regulator activity;metal ion binding;protein binding;RNA binding	Pf01412	3267	ENSG00000173744.17		2	Influenza A	NA	Cargo recognition for clathrin-mediated endocytosis	5	1	Dimethyl [K175; K313; K354]	102.6	142.5	118.6	91.5	125.6	128.1	114.2	99.4	69.2	77.2	73.6	57.7	1.39866e+07	1.71203e+07
Q9H993	C6orf211; ARMT1	protein-glutamate O-methyltransferase [OS=Homo sapiens]	-0.280737	-0.921665	-0.640929	24.3348	28.2779	5.04e-05	0.00045101	High	0	192.326	33	12	87	12	441	51.1	5.76	260.71	12	metabolic process;regulation of biological process;response to stimulus	NA	catalytic activity;protein binding	Pf01937	79624	ENSG00000146476.10		6	NA	NA	NA	0	1	Dimethyl [K40; K46; K56; K57; K73; K81; K105; K141; K178; K183; K193; K431]	117.5	168.4	133.5	108.1	103.4	133.6	84.6	95.8	61.5	81.5	54.7	57.4	2.5611e+07	2.25314e+07
Q68CZ2-1	TNS3	Tensin-3 [OS=Homo sapiens]	0.061236	-0.781189	-0.842425	25.4768	28.2553	5.06e-05	0.000451696	High	0	651.19	43	35	409	35	1445	155.2	6.81	1251.86	35	cellular component movement;regulation of biological process	cytosol	protein binding	Pf00017, Pf08416, Pf10409	64759	ENSG00000136205.16		7	NA	NA	MET interacts with TNS proteins	5	1	Dimethyl [K44; K57; K83; K157; K172; K237; K284; K293; K304; K442; K471; K663; K774; K792; K880; K906; K1143; K1211; K1224; K1225; K1244; K1306; K1332; K1352; K1406; K1436]	133.1	118.4	107.6	109.6	148.1	127.5	92.7	110.6	76.5	61.6	57.9	56.3	6.29458e+07	7.00401e+07
Q9UIA0	CYTH4	Cytohesin-4 [OS=Homo sapiens]	0.826225	0.802688	-0.0235372	22.7467	28.2151	5.09e-05	0.00045367	High	0	41.115	38	11	18	11	394	45.6	6.47	34.29	11	regulation of biological process	cytosol;membrane	NA	Pf00169, Pf01369, Pf15413	27128	ENSG00000100055.20		22	Endocytosis; Phospholipase D signaling pathway	NA	Intra-Golgi traffic	6	1	Dimethyl [K312]	66.6	81.9	61.3	69.6	115.4	107.6	120.4	131.4	111.9	111.9	104.9	117.3	4.82395e+06	8.36089e+06
Q15785	TOMM34	Mitochondrial import receptor subunit TOM34 [OS=Homo sapiens]	-0.134741	-0.828002	-0.693261	23.7511	28.1607	5.13e-05	0.0004564	High	0	96.73	33	8	64	8	309	34.5	8.98	167.5	8	transport	cytoplasm;cytosol;membrane;mitochondrion;nucleus	protein binding	Pf00515, Pf07719, Pf12895, Pf13414	10953	ENSG00000025772.7		20	NA	NA	NA	0	1	Dimethyl [K100; K143; K156; K197; K205]	127.2	136.8	119.8	116.8	108.2	105.2	97.3	129.4	64	61.1	63.4	70.8	1.83362e+07	1.55895e+07
Q04760-1	GLO1	lactoylglutathione lyase [OS=Homo sapiens]	0.277951	0.627648	0.349697	29.3056	28.1518	5.14e-05	0.0004564	High	0	349.208	71	13	724	13	184	20.8	5.31	2017.84	13	cell differentiation;metabolic process;regulation of biological process	cytoplasm;cytosol;membrane;nucleus	catalytic activity;metal ion binding	Pf00903, Pf12681, Pf13669	2739	ENSG00000124767.6		6	Pyruvate metabolism	NA	Pyruvate metabolism	5	1	Dimethyl [K44; K60; K67; K78; K83; K96; K140; K148; K179]	71.1	85.2	92.9	82.9	95.8	100.2	100.7	102.4	107.6	122.5	124.6	114.1	4.53867e+08	6.10941e+08
Q16610	ECM1	Extracellular matrix protein 1 [OS=Homo sapiens]	-1.58145	-0.106726	1.47473	19.8195	36.8788	5.19e-05	0.000459805	High	0.007	5.671	3	1	5	1	540	60.6	6.71	9.07	1	defense response;regulation of biological process;response to stimulus;transport	extracellular;organelle lumen	protein binding;signal transducer activity	Pf05782, Pf09770	1893	ENSG00000143369.14		1	NA	NA	Platelet degranulation	4	1	NA	106.3	200.1	186.1	168.2	43.8	58.1	NA	49.2	119.6	134.5	NA	134.3	1.01954e+06	420196
P42166	TMPO	Lamina-associated polypeptide 2, isoform alpha [OS=Homo sapiens]	-1.93531	-1.14604	0.78927	21.2416	28.0257	5.25e-05	0.000463846	High	0	226.362	46	19	136	11	694	75.4	7.66	433.41	19	regulation of biological process	chromosome;nucleus	DNA binding;protein binding	Pf03020, Pf08198, Pf11560	7112	ENSG00000120802.13		12	NA	NA	NA	0	1	Dimethyl [K17; K60; K107; K126; K242; K315; K323; K356; K462; K478; K500; K591; K620]	148.7	167.7	208.6	194.2	48.5	28.3	53.6	50.9	92.6	48.6	80	78.2	4.65133e+06	1.51828e+06
Q9UNF1	MAGED2	Melanoma-associated antigen D2 [OS=Homo sapiens]	-0.131366	-2.1276	-1.99623	21.625	27.9627	5.3e-05	0.00046763	High	0	53.542	13	6	33	6	606	64.9	9.32	84.57	6	transport	cytosol;extracellular;membrane;nucleus;organelle lumen	protein binding	Pf01454	10916	ENSG00000102316.16		X	NA	NA	Platelet degranulation	4	1	Dimethyl [K44; K337; K414; K422]	173.7	116.3	146.3	135.1	121.9	115.9	142.8	112	47	54.6	18.8	15.7	7.2649e+06	5.09887e+06
O43399-3	TPD52L2	Isoform 3 of Tumor protein D54 [OS=Homo sapiens]	-0.368061	-0.770656	-0.402595	21.6872	27.9176	5.34e-05	0.000469748	High	0	283.052	61	13	319	1	209	22.5	6.7	923.64	13	NA	NA	RNA binding	Pf04201	7165	ENSG00000101150.17		20	NA	NA	NA	0	1	Dimethyl [K55; K90; K107; K108; K119; K201]	130.4	159.3	130.6	106.5	107.7	117.3	82.4	81.8	82	81.5	68.6	51.7	4.75339e+06	3.92619e+06
P19404	NDUFV2	NADH dehydrogenase [ubiquinone] flavoprotein 2, mitochondrial [OS=Homo sapiens]	0.440111	1.65988	1.21977	22.2152	27.9092	5.35e-05	0.000469748	High	0	46.789	22	4	31	4	249	27.4	8.06	85.17	4	cell organization and biogenesis;metabolic process;transport	membrane;mitochondrion	catalytic activity;metal ion binding;protein binding	Pf01257	4729	ENSG00000178127.12		18	Parkinson's disease; Non-alcoholic fatty liver disease (NAFLD); Alzheimer's disease; Huntington's disease; Metabolic pathways; Oxidative phosphorylation	Electron Transport Chain; Oxidative phosphorylation	Complex I biogenesis	13	1	Dimethyl [K61; K209]	47.2	45.5	70.4	68.5	72.9	87.8	88.2	52.2	218.8	152.7	144.1	151.7	2.64329e+06	4.08231e+06
P35520-1	CBS; LOC102724560; CBSL	Cystathionine beta-synthase [OS=Homo sapiens]	0.143886	1.23628	1.09239	23.3529	27.8559	5.39e-05	0.000472856	High	0	68.749	30	11	44	11	551	60.5	6.65	111.13	11	cell communication;metabolic process;response to stimulus	cytoplasm;cytosol;nucleus	catalytic activity;metal ion binding;protein binding	Pf00291, Pf00571	875; 102724560	ENSG00000160200.17; ENSG00000274276.4		21	Metabolic pathways; Biosynthesis of amino acids; Cysteine and methionine metabolism; Glycine, serine and threonine metabolism	Selenium Micronutrient Network; Vitamin B12 Metabolism; Folate-Alcohol and Cancer Pathway; Folate Metabolism; Trans-sulfuration pathway; Trans-sulfuration and one carbon metabolism; Amino Acid metabolism; One carbon metabolism and related pathways	Metabolism of ingested SeMet, Sec, MeSec into H2Se; Cysteine formation from homocysteine	18	1	NA	56.6	86.4	83.8	56.7	68.5	75.9	75.6	75.7	196.9	185.5	109.9	128.4	6.51927e+06	7.89396e+06
Q8WUX9	CHMP7	Charged multivesicular body protein 7 [OS=Homo sapiens]	0.134359	-0.948791	-1.08315	19.2687	27.802	5.44e-05	0.000475312	High	0	24.429	10	3	9	3	453	50.9	5.35	25.87	3	cell organization and biogenesis;transport	chromosome;cytoplasm;cytosol;nucleus	protein binding;transporter activity	Pf03357	91782	ENSG00000147457.13		8	Endocytosis	NA	Budding and maturation of HIV virion; Macroautophagy; Endosomal Sorting Complex Required For Transport (ESCRT)	12	1	NA	111.8	153.9	132	94.6	113.5	123.5	105.8	145.3	46.6	77.9	46.4	48.5	836270	849081
O15127	SCAMP2	Secretory carrier-associated membrane protein 2 [OS=Homo sapiens]	0.283838	-0.538396	-0.822234	24.2065	27.7928	5.45e-05	0.000475312	High	0	129.611	10	3	73	3	329	36.6	6.1	288.37	3	transport	endosome;Golgi;membrane	protein binding	Pf04144	10066	ENSG00000140497.16		15	NA	Serotonin Transporter Activity; Monoamine Transport	NA	2	1	NA	126.8	127.8	92.7	84.3	132.2	137.1	104.8	125	74.5	72.5	63.2	59.2	2.49297e+07	2.5993e+07
Q9UPN3	MACF1	Microtubule-actin cross-linking factor 1, isoforms 1/2/3/5 [OS=Homo sapiens]	0.00193326	-0.586757	-0.588691	24.0597	27.786	5.46e-05	0.000475312	High	0	194.775	8	41	90	41	7388	837.8	5.39	184.47	41	cell organization and biogenesis;regulation of biological process;response to stimulus;transport	cytoplasm;cytoskeleton;Golgi;membrane	catalytic activity;metal ion binding;motor activity;protein binding;RNA binding	Pf00036, Pf00307, Pf00435, Pf00681, Pf01576, Pf02187, Pf10498, Pf11971, Pf13499, Pf13514, Pf13833	23499	ENSG00000127603.23		1	NA	Mesodermal Commitment Pathway	Signaling by BRAF and RAF fusions	5	1	Dimethyl [K147; K331; K360; K391; K407; K812; K1041; K1047; K1432; K2879; K4408; K5109; K6008; K6210; K6359; K6705]	122.7	117.2	125.7	101.4	110.7	112.2	111	113.9	79.2	70.2	69.2	66.5	2.14783e+07	1.9378e+07
O94919	ENDOD1	endonuclease domain-containing 1 protein [OS=Homo sapiens]	-1.89567	-2.12283	-0.227161	19.2259	27.6602	5.57e-05	0.000483034	Medium	0.01	4.839	5	2	4	2	500	55	5.71	7.15	2	metabolic process;transport	cytosol;extracellular;membrane	catalytic activity;metal ion binding	Pf01223	23052	ENSG00000149218.4		11	NA	NA	Platelet degranulation	4	1	NA	158.8	204.2	292.1	172.4	28.7	60	50.2	68	27.8	30.9	62.3	44.5	1.45773e+06	263191
Q86Y79	PTRH1	Probable peptidyl-tRNA hydrolase [OS=Homo sapiens]	-0.41584	-2.16963	-1.75379	19.2071	36.2169	5.57e-05	0.000483034	Medium	0.019	3.518	5	1	2	1	214	22.9	10.56	5.16	1	NA	mitochondrion	catalytic activity;protein binding;RNA binding	Pf01195	138428	ENSG00000187024.13		9	NA	NA	NA	0	1	NA	190.7	185.1	144	146.4	162.7	83.5	131	90.9	30	NA	35.7	NA	1.25033e+06	1.06656e+06
Q13011	ECH1	Delta(3,5)-Delta(2,4)-dienoyl-CoA isomerase, mitochondrial [OS=Homo sapiens]	0.478581	0.904823	0.426242	26.3271	27.6453	5.58e-05	0.000483034	High	0	176.885	41	12	184	12	328	35.8	8	480.78	12	metabolic process	membrane;mitochondrion	catalytic activity;protein binding	Pf00378	1891	ENSG00000282853.1; ENSG00000104823.8		19; CHR_HG26_PATCH	Peroxisome	Fatty Acid Biosynthesis	NA	2	1	Dimethyl [K112; K196; K231; K276; K309; K318]	74.9	64.7	83.7	70.7	103.1	87.5	106.3	101.1	136.6	104.1	140.5	127	6.23091e+07	8.57906e+07
P18440	NAT1	Arylamine N-acetyltransferase 1 [OS=Homo sapiens]	0.759035	1.35669	0.597652	19.5581	27.6372	5.59e-05	0.000483034	High	0.005	6.63	8	2	2	2	290	33.9	6.54	3.96	2	metabolic process	cytoplasm;cytosol	catalytic activity	Pf00797	9	ENSG00000171428.13		8	Metabolic pathways; Caffeine metabolism; Drug metabolism - other enzymes; Chemical carcinogenesis	Arylamine metabolism; Metapathway biotransformation	Acetylation	10	1	NA	54.1	85.9	61.5	49.5	72.6	115.1	85.4	114.2	111.9	213.6	112.9	123.2	491220	659737
Q9P2I0	CPSF2	Cleavage and polyadenylation specificity factor subunit 2 [OS=Homo sapiens]	1.66148	2.97323	1.31174	20.1265	27.5939	5.63e-05	0.000485488	High	0	24.269	10	5	10	5	782	88.4	5.11	26.52	5	metabolic process;transport	membrane;nucleus	protein binding;RNA binding	Pf00753, Pf07521, Pf10996, Pf12706, Pf13299	53981	ENSG00000165934.12		14	mRNA surveillance pathway	mRNA Processing	mRNA 3'-end processing; Transport of Mature mRNA Derived from an Intronless Transcript; mRNA Splicing - Major Pathway; Cleavage of Growing Transcript in the Termination Region ; Processing of Intronless Pre-mRNAs	16	1	Dimethyl [K472; K481; K497]	18.9	14.7	44.7	42.7	91.1	104.3	42.9	94.5	222.8	165.9	193.2	164.4	316639	1.53027e+06
P07355	ANXA2	Annexin A2 [OS=Homo sapiens]	-0.444239	-0.724478	-0.280239	29.4829	27.4743	5.74e-05	0.000494113	High	0	724.648	80	33	1510	33	339	38.6	7.75	4446.59	33	cell organization and biogenesis;metabolic process;regulation of biological process;response to stimulus;transport	cell surface;cytoplasm;cytosol;endoplasmic reticulum;endosome;extracellular;membrane;nucleus;organelle lumen	enzyme regulator activity;metal ion binding;protein binding;RNA binding	Pf00191	302	ENSG00000182718.16		15	NA	Prostaglandin Synthesis and Regulation	Dissolution of Fibrin Clot; Gene and protein expression by JAK-STAT signaling after Interleukin-12 stimulation; Smooth Muscle Contraction; Neutrophil degranulation; Interleukin-12 family signaling	12	1	Dimethyl [K28; K47; K49; K88; K104; K115; K157; K169; K176; K204; K227; K246; K279; K302; K324; K329]	123.9	138	130.3	130.8	80.3	97.5	92.6	115.9	64.4	76.1	71.5	78.7	9.12016e+08	5.90852e+08
O95486-1	SEC24A	Protein transport protein Sec24A [OS=Homo sapiens]	-0.725826	-2.52869	-1.80287	19.6638	27.438	5.78e-05	0.000496067	High	0	30.42	11	7	15	7	1093	119.7	7.66	34.76	7	cell organization and biogenesis;regulation of biological process;transport	cytoplasm;cytosol;endoplasmic reticulum;membrane	metal ion binding;protein binding	Pf00626, Pf04810, Pf04811, Pf04815, Pf08033	10802	ENSG00000113615.12		5	Protein processing in endoplasmic reticulum	Sterol Regulatory Element-Binding Proteins (SREBP) signalling	Regulation of cholesterol biosynthesis by SREBP (SREBF); Cargo concentration in the ER; Antigen Presentation: Folding, assembly and peptide loading of class I MHC; COPII (Coat Protein 2) Mediated Vesicle Transport; MHC class II antigen presentation	20	1	Dimethyl [K415; K625; K730]	199.2	205.9	103.4	187.2	121.2	124.3	91	54.7	14.3	50.1	30.7	18	2.45079e+06	1.49149e+06
Q9BRX8-1	FAM213A	Redox-regulatory protein FAM213A [OS=Homo sapiens]	-0.830001	0.288406	1.11841	19.8706	27.3881	5.82e-05	0.000499146	High	0	18.436	11	2	5	2	229	25.7	8.84	12.69	2	metabolic process;regulation of biological process	cytoplasm;extracellular	antioxidant activity;catalytic activity	Pf13911	84293	ENSG00000122378.13		10	NA	NA	NA	0	1	Dimethyl [K114; K217]	135.3	121.4	112.5	93.5	86.4	56.7	59.4	42.6	152.6	129	107.6	102.9	1.49263e+06	952785
Q14814-1	MEF2D	Myocyte-specific enhancer factor 2D [OS=Homo sapiens]	1.65248	1.00667	-0.64581	22.9363	27.3136	5.9e-05	0.000504309	High	0	24.787	15	4	18	4	521	55.9	7.88	36.64	4	cell death;cell differentiation;development;metabolic process;regulation of biological process	cytoplasm;nucleus	DNA binding;protein binding	Pf00319, Pf12347	4209	ENSG00000116604.17		1	cGMP-PKG signaling pathway	Energy Metabolism; SRF and miRs in Smooth Muscle Differentiation and Proliferation; miRs in Muscle Cell Differentiation; Cell Differentiation - Index; B Cell Receptor Signaling Pathway; Adipogenesis; p38 MAPK Signaling Pathway; EGF/EGFR Signaling Pathway	Transcriptional activation of mitochondrial biogenesis; CDO in myogenesis; Circadian Clock	16	1	Dimethyl [K521]	43.5	51.5	59.3	45.7	93.2	195.1	171.8	162.9	61.1	110.1	106.7	99.1	3.94611e+06	8.44928e+06
O76094	SRP72	Signal recognition particle subunit SRP72 [OS=Homo sapiens]	0.606868	1.97431	1.36744	26.039	27.2825	5.93e-05	0.000505891	High	0	339.362	47	26	193	26	671	74.6	9.26	502.11	26	cell organization and biogenesis;response to stimulus;transport	cytoplasm;cytosol;endoplasmic reticulum	protein binding;RNA binding	Pf08492, Pf12569, Pf12895, Pf13424, Pf14559	6731	ENSG00000174780.15		4	Protein export	NA	SRP-dependent cotranslational protein targeting to membrane	4	1	Dimethyl [K42; K51; K62; K84; K110; K148; K163; K197; K254; K297; K310; K376; K475; K498; K500; K515; K648; K656]	45.5	48.7	48.3	42.8	65.3	78.6	58.1	73.6	291.6	164.3	201.8	81.5	3.72038e+07	5.34334e+07
P54687	BCAT1	Branched-chain-amino-acid aminotransferase, cytosolic [OS=Homo sapiens]	0.00197139	-1.1437	-1.14567	24.2137	27.2113	6e-05	0.000510859	High	0	89.569	29	9	62	9	386	42.9	5.3	159.72	9	cell proliferation;metabolic process	cytoplasm;cytosol;mitochondrion	catalytic activity;protein binding	Pf01063	586	ENSG00000060982.14		12	Pantothenate and CoA biosynthesis; Cysteine and methionine metabolism; Valine, leucine and isoleucine biosynthesis; Valine, leucine and isoleucine degradation; 2-Oxocarboxylic acid metabolism; Metabolic pathways; Biosynthesis of amino acids	Amino Acid metabolism	Branched-chain amino acid catabolism	11	1	Dimethyl [K28; K39; K134; K146; K305; K360]	154.4	120.5	140.9	91.4	120	109.6	118.5	131.8	57.4	60.3	62	33.3	3.19309e+07	2.48033e+07
P48960-1	CD97; ADGRE5	CD97 antigen [OS=Homo sapiens]	0.0887821	0.939924	0.851142	22.4621	27.1346	6.07e-05	0.000516371	High	0	78.965	15	7	36	7	835	91.8	6.87	104.1	7	cell communication;cellular component movement;defense response;regulation of biological process;response to stimulus;transport	cell surface;extracellular;membrane	metal ion binding;protein binding;receptor activity;signal transducer activity	Pf00001, Pf00002, Pf00008, Pf01825, Pf04893, Pf06247, Pf07645, Pf12662, Pf12730, Pf12947	976	ENSG00000123146.19		19	NA	GPCRs, Class B Secretin-like	Neutrophil degranulation; Class B/2 (Secretin family receptors)	8	1	Dimethyl [K519]	76.1	106	63.6	71.7	94.4	98.8	61.5	69.5	173.8	154.9	111.9	117.7	4.67817e+06	5.8055e+06
Q9BUP3	HTATIP2	Oxidoreductase htatip2 [OS=Homo sapiens]	1.16874	0.626146	-0.542599	22.3212	27.0377	6.17e-05	0.00052372	High	0	40.919	37	8	20	8	242	27	8.38	41.43	8	cell death;cell differentiation;development;metabolic process;regulation of biological process;transport	cytoplasm;cytosol;membrane;nucleus	catalytic activity;nucleotide binding;protein binding	Pf01118, Pf03435, Pf13460	10553	ENSG00000109854.13		11	NA	NA	NA	0	1	Dimethyl [K54; K63; K133; K186; K220; K228]	77.7	82.4	56.2	47	155.3	168.3	112.4	123.9	98.5	127.1	92.5	58.7	4.43084e+06	8.85119e+06
Q9P0K7-1	RAI14	Ankycorbin [OS=Homo sapiens]	0.0630046	-2.01562	-2.07863	18.8148	26.9408	6.27e-05	0.000531197	High	0	14.174	6	4	5	4	980	110	6.21	12.91	4	cell differentiation;metabolic process	cytoplasm;cytoskeleton;cytosol;mitochondrion;nucleus	protein binding	Pf00023, Pf03961, Pf04111, Pf12796, Pf13606, Pf13637, Pf13857	26064	ENSG00000039560.13		5	NA	NA	NA	0	1	Dimethyl [K207; K226; K443; K937]	155	224.5	127	63.7	148.6	168.9	134.8	66.7	29	18.9	37.3	25.7	1.04454e+06	1.00175e+06
Q9BRU9	UTP23	rRNA-processing protein UTP23 homolog [OS=Homo sapiens]	1.98884	1.78532	-0.203524	20.4519	26.9086	6.31e-05	0.000533006	High	0	14.495	12	3	8	3	249	28.4	10.07	15.47	3	metabolic process	nucleus	protein binding;RNA binding	Pf04900	84294	ENSG00000147679.11		8	NA	NA	NA	0	1	Dimethyl [K159; K172; K179; K186]	21.8	45.4	68.3	28.7	111.6	142.4	161.8	139.8	131.9	142.2	144.4	61.5	400024	2.04522e+06
P42696	RBM34	RNA-binding protein 34 [OS=Homo sapiens]	-0.955915	-2.39361	-1.43769	19.1954	30.2584	6.32e-05	0.000533214	High	0	21.184	18	5	8	5	430	48.5	10.11	17.68	5	NA	nucleus	RNA binding	Pf00076, Pf14259	23029	ENSG00000188739.14		1	NA	NA	NA	0	1	Dimethyl [K297; K305]	170.7	191.9	167.3	255.1	118.9	113.1	53.6	NA	34	22	28.8	44.7	1.39969e+06	974891
Q13488	TCIRG1	V-type proton ATPase 116 kDa subunit a isoform 3 [OS=Homo sapiens]	-0.485655	-0.889054	-0.403399	25.4366	26.8178	6.4e-05	0.00053903	High	0	206.355	27	18	105	18	830	92.9	7.12	295.86	18	cell communication;cell organization and biogenesis;cellular homeostasis;defense response;metabolic process;regulation of biological process;response to stimulus;transport	membrane;mitochondrion	catalytic activity;protein binding;transporter activity	Pf01496	10312	ENSG00000110719.9		11	Vibrio cholerae infection; Tuberculosis; Synaptic vesicle cycle; Metabolic pathways; Phagosome; Collecting duct acid secretion; Rheumatoid arthritis; Epithelial cell signaling in Helicobacter pylori infection; Oxidative phosphorylation; Lysosome	TYROBP Causal Network	Transferrin endocytosis and recycling; ROS, RNS production in phagocytes; Ion channel transport; Insulin receptor recycling; Neutrophil degranulation	23	1	Dimethyl [K178; K298; K316; K819]	149.6	149.1	124.6	123.2	101.2	106.6	95.9	75.7	83.2	70.2	67.9	52.9	6.8724e+07	4.64778e+07
P04626-1	ERBB2	Receptor tyrosine-protein kinase erbB-2 [OS=Homo sapiens]	3.01967	4.34789	1.32822	19.8998	77.2574	6.42e-05	0.000539557	Low	0.107	1.372	1	1	4	1	1255	137.8	5.91	6.61	1	cell differentiation;cell organization and biogenesis;cell proliferation;cellular component movement;metabolic process;regulation of biological process;response to stimulus	cytoplasm;cytosol;membrane;nucleus	catalytic activity;nucleotide binding;protein binding;receptor activity;signal transducer activity	Pf00069, Pf00757, Pf01030, Pf07714, Pf14843	2064	ENSG00000141736.13		17	Endometrial cancer; Endocrine resistance; Pancreatic cancer; Proteoglycans in cancer; Prostate cancer; Breast cancer; Platinum drug resistance; MicroRNAs in cancer; Bladder cancer; HIF-1 signaling pathway; Focal adhesion; Pathways in cancer; Calcium signaling pathway; Adherens junction; EGFR tyrosine kinase inhibitor resistance; ErbB signaling pathway; Non-small cell lung cancer; Central carbon m…	Leptin signaling pathway; Prolactin Signaling Pathway; Signaling Pathways in Glioblastoma; Bladder Cancer; Extracellular vesicle-mediated signaling in recipient cells; Focal Adhesion; Rac1/Pak1/p38/MMP-2 pathway; Pathways Affected in Adenoid Cystic Carcinoma; Association Between Physico-Chemical Features and Toxicity Associated Pathways; EGF/EGFR Signaling Pathway; ErbB Signaling Pathway; DNA Dam…	TFAP2 (AP-2) family regulates transcription of growth factors and their receptors; SHC1 events in ERBB2 signaling; PI5P, PP2A and IER3 Regulate PI3K/AKT Signaling; GRB7 events in ERBB2 signaling; Downregulation of ERBB2:ERBB3 signaling; ERBB2 Regulates Cell Motility; PLCG1 events in ERBB2 signaling; ERBB2 Activates PTK6 Signaling; Sema4D induced cell migration and growth-cone collapse; GRB2 event…	69	1	NA	NA	NA	14.7	10.3	NA	NA	95.3	NA	325.1	416.2	192.3	146.1	NA	NA
P33241	LSP1	Lymphocyte-specific protein 1 [OS=Homo sapiens]	-0.677059	1.48068	2.15774	20.7301	26.7601	6.47e-05	0.000542127	High	0	39.387	27	6	18	6	339	37.2	4.74	46.44	6	cellular component movement;defense response;regulation of biological process;response to stimulus	cytoskeleton;membrane	protein binding;signal transducer activity	Pf02029	4046	ENSG00000130592.15		11	Tuberculosis	NA	NA	1	1	Dimethyl [K279]	75.8	130.7	41	54.7	51.5	64.7	21.2	36.6	209.9	250.6	96.4	166.8	1.80048e+06	1.22412e+06
O15155	BET1	BET1 homolog [OS=Homo sapiens]	0.379611	-1.02474	-1.40435	21.6907	26.7173	6.51e-05	0.000544969	High	0	33.279	25	2	16	2	118	13.3	9.06	44.5	2	cell organization and biogenesis;transport	endoplasmic reticulum;Golgi;membrane	protein binding	Pf05739	10282	ENSG00000105829.11		7	SNARE interactions in vesicular transport	NA	COPI-mediated anterograde transport; COPII (Coat Protein 2) Mediated Vesicle Transport	10	1	Dimethyl [K58; K80]	145.8	132.1	76.2	98.7	107.2	148.5	144.9	147	60.5	55.2	42.5	41.3	5.64921e+06	4.15377e+06
P08236	GUSB	beta-glucuronidase [OS=Homo sapiens]	-0.46044	0.19441	0.65485	24.6482	26.5411	6.71e-05	0.000560322	High	0	163.656	27	13	98	13	651	74.7	7.02	258.1	13	metabolic process;transport	extracellular;membrane;organelle lumen;vacuole	catalytic activity;protein binding	Pf02836, Pf02837, Pf12876	2990	ENSG00000169919.16		7	Glycosaminoglycan degradation; Metabolic pathways; Porphyrin and chlorophyll metabolism; Lysosome; Drug metabolism - other enzymes; Pentose and glucuronate interconversions	NA	MPS VII - Sly syndrome; Neutrophil degranulation; HS-GAG degradation; Hyaluronan uptake and degradation	21	1	Dimethyl [K341; K350; K359; K368; K438; K464; K491; K534; K563; K576]	119.4	114	108.1	94.8	88.5	76.7	69.6	70.8	107.7	125.4	119.3	105.7	3.10247e+07	2.29927e+07
Q14157-5	UBAP2L	Isoform 5 of Ubiquitin-associated protein 2-like [OS=Homo sapiens]	-0.263189	-0.673107	-0.409918	26.0611	26.4939	6.76e-05	0.000563713	High	0	422.597	35	23	317	23	1104	116.6	7.02	815.88	23	regulation of biological process	cytoplasm	protein binding;RNA binding	Pf00627, Pf12478, Pf14555	9898	NA		1	NA	NA	NA	0	1	Dimethyl [K26; K53; K63; K121; K161; K257; K290; K344; K353; K367; K407; K420; K438; K612; K864; K1088; K1093]	123.1	129.2	124.5	125	99.5	99.2	92.6	116.4	67.3	76.5	70.2	76.5	8.50367e+07	6.87435e+07
Q12789-2	GTF3C1	General transcription factor 3C polypeptide 1 [OS=Homo sapiens]	0.0842597	-1.27093	-1.35519	20.7361	26.3861	6.89e-05	0.000573	High	0	16.988	2	3	9	3	2109	238.7	7.3	21.53	3	metabolic process;regulation of biological process	membrane;nucleus	DNA binding;protein binding	Pf04182	2975	ENSG00000077235.17		16	NA	NA	RNA Polymerase III Abortive And Retractive Initiation; RNA Polymerase III Transcription Initiation From Type 1 Promoter; RNA Polymerase III Transcription Initiation From Type 2 Promoter	6	1	Dimethyl [K2105]	84.8	156.2	147.1	125.4	106.5	135.1	134.2	121.7	31.4	48.4	52.2	57	1.75795e+06	2.20938e+06
P01040	CSTA	Cystatin-A [OS=Homo sapiens]	2.22079	1.69002	-0.53077	21.4233	26.2421	7.06e-05	0.000586095	High	0	38.258	65	4	17	4	98	11	5.5	38.58	4	cell death;cell differentiation;metabolic process;regulation of biological process	cytoplasm;cytoskeleton;cytosol	enzyme regulator activity;protein binding;structural molecule activity	Pf00031	1475	ENSG00000121552.3		3	NA	NA	Formation of the cornified envelope	3	1	Dimethyl [K24; K30; K37; K89; K91]	61.4	44.1	28.3	18.9	156	120	154.3	189.9	163.2	96.7	68.1	99.1	2.21006e+06	5.61283e+06
Q7Z2W4	ZC3HAV1	zinc finger CCCH-type antiviral protein 1 [OS=Homo sapiens]	-0.318857	-0.730309	-0.411452	24.5519	25.9961	7.36e-05	0.000608955	High	0	185.532	37	25	78	24	902	101.4	8.4	190.53	25	defense response;metabolic process;regulation of biological process;response to stimulus	cytoplasm;cytosol;nucleus	catalytic activity;metal ion binding;nucleotide binding;protein binding;RNA binding	Pf00644	56829	ENSG00000105939.12		7	NA	NA	Signaling by BRAF and RAF fusions	4	1	Dimethyl [K119; K131; K151; K296; K360; K401; K519; K557; K597; K606; K625; K627; K761; K770; K774; K829; K882]	133.4	146.4	132.4	103.5	107.6	115.8	91.6	83	80	83.4	65.6	57.4	3.3076e+07	2.66708e+07
P04066	FUCA1	tissue alpha-L-fucosidase [OS=Homo sapiens]	-1.5818	0.276708	1.8585	20.9276	25.9873	7.38e-05	0.000608955	High	0	15.147	8	3	9	3	466	53.7	6.84	22.99	3	metabolic process;transport	cytoplasm;extracellular;organelle lumen;vacuole	catalytic activity	Pf01120	2517	ENSG00000179163.11		1	Lysosome; Other glycan degradation	NA	Neutrophil degranulation; Reactions specific to the complex N-glycan synthesis pathway	11	1	NA	117	98.4	136.2	143.8	70.5	37.2	33.4	24.8	136.1	149.2	101.3	152.1	2.88045e+06	1.73557e+06
P51809	VAMP7	vesicle-associated membrane protein 7 [OS=Homo sapiens]	1.19694	1.05685	-0.140094	21.7334	25.9851	7.38e-05	0.000608955	High	0	24.638	18	3	10	3	220	24.9	8.6	22.03	3	cell organization and biogenesis;cellular component movement;regulation of biological process;transport	cell surface;cytoplasm;endoplasmic reticulum;endosome;Golgi;membrane;vacuole	protein binding	Pf00957, Pf13774	6845	ENSG00000124333.15		X|Y; X	SNARE interactions in vesicular transport	NA	Cargo recognition for clathrin-mediated endocytosis; Golgi Associated Vesicle Biogenesis; Interleukin-12 family signaling; Lysosome Vesicle Biogenesis	13	1	Dimethyl [K83; K137; K160; K172]	58.4	56.9	70.2	50	99.3	116.3	143.1	159.5	97.8	127.6	103.9	117	2.23593e+06	3.80159e+06
P53674	CRYBB1	Beta-crystallin B1 [OS=Homo sapiens]	-1.40593	0.104197	1.51013	19.6526	25.8581	7.54e-05	0.000621244	High	0.002	8.142	16	3	4	3	252	28	8.56	9.85	3	NA	membrane	protein binding;structural molecule activity	Pf00030, Pf08964	1414	ENSG00000100122.5		22	NA	NA	NA	0	1	NA	198.5	136.8	83.8	114.2	69.6	56.2	30.8	30.9	143.9	138.9	105	91.4	2.041e+06	715567
P53621-1	COPA	coatomer subunit alpha [OS=Homo sapiens]	-0.144606	-0.583527	-0.438921	28.1253	25.7542	7.68e-05	0.000631308	High	0	991.636	61	64	759	64	1224	138.3	7.66	1997.32	64	regulation of biological process;transport	cytoplasm;cytosol;extracellular;Golgi;membrane	protein binding;structural molecule activity	Pf00400, Pf04053, Pf06957	1314	ENSG00000122218.14		1	NA	NA	COPI-dependent Golgi-to-ER retrograde traffic; COPI-mediated anterograde transport	11	1	Dimethyl [K46; K74; K198; K271; K362; K398; K411; K441; K446; K447; K480; K517; K550; K574; K598; K607; K631; K632; K643; K646; K671; K676; K715; K727; K775; K782; K793; K815; K825; K956; K1044; K1082; K1114; K1134; K1143; K1150; K1197; K1211]	127.2	118.6	123.4	110.5	100.1	113.2	102.9	111.1	73.7	79.3	69.4	70.6	363157444	2.85669e+08
Q7Z392	TRAPPC11	trafficking protein particle complex subunit 11 [OS=Homo sapiens]	-2.8059	-1.50204	1.30386	21.3841	25.6595	7.81e-05	0.000640551	High	0	16.735	4	4	8	4	1133	128.8	7.14	15.72	4	cell organization and biogenesis;transport	cytosol;Golgi	protein binding	Pf07919, Pf11817, Pf12742	60684	ENSG00000168538.15		4	NA	NA	RAB GEFs exchange GTP for GDP on RABs	4	1	NA	237.5	223.5	138.4	208.9	21.9	23	65.4	15.6	66	67.1	93.9	38.9	9.74176e+06	898204
P13987	CD59	CD59 glycoprotein [OS=Homo sapiens]	-0.493381	-2.56553	-2.07215	20.8455	25.6177	7.86e-05	0.00064398	High	0	15.099	25	3	15	3	128	14.2	6.48	33.73	3	cell organization and biogenesis;coagulation;regulation of biological process;response to stimulus;transport	cell surface;extracellular;membrane	protein binding	Pf00021	966	ENSG00000085063.14		11	Hematopoietic cell lineage; Complement and coagulation cascades	NA	Regulation of Complement cascade; Neutrophil degranulation; Cargo concentration in the ER; COPII (Coat Protein 2) Mediated Vesicle Transport; COPI-mediated anterograde transport	17	1	Dimethyl [K63; K90]	242.5	190.6	131.2	104.2	107.4	86.2	119.8	111.6	10.3	39.7	28.8	27.8	6.56188e+06	2.90545e+06
P08648	ITGA5	Integrin alpha-5 [OS=Homo sapiens]	0.0144375	-1.52578	-1.54021	25.6853	25.5236	7.99e-05	0.000653394	High	0	218.59	24	18	144	18	1049	114.5	5.77	349.15	18	cell differentiation;cell organization and biogenesis;cellular component movement;regulation of biological process;response to stimulus	cell surface;cytoplasm;endoplasmic reticulum;Golgi;membrane	metal ion binding;protein binding;receptor activity	Pf01839, Pf08441	3678	ENSG00000161638.10		12	Focal adhesion; Hematopoietic cell lineage; Shigellosis; Bacterial invasion of epithelial cells; Pertussis; Arrhythmogenic right ventricular cardiomyopathy (ARVC); PI3K-Akt signaling pathway; Proteoglycans in cancer; Phagosome; Hypertrophic cardiomyopathy (HCM); MicroRNAs in cancer; ECM-receptor interaction; Dilated cardiomyopathy; Regulation of actin cytoskeleton	Integrin-mediated Cell Adhesion; Arrhythmogenic Right Ventricular Cardiomyopathy; Focal Adhesion; Focal Adhesion-PI3K-Akt-mTOR-signaling pathway	RUNX2 regulates genes involved in cell migration; Integrin cell surface interactions; Signal transduction by L1; Elastic fibre formation; Fibronectin matrix formation; Cell surface interactions at the vascular wall	33	1	Dimethyl [K137; K295; K483; K910; K962; K990; K1038]	104.6	140.5	128	144.1	101.7	128.4	133.7	143	21.3	47.1	61.1	46.5	6.22992e+07	6.05692e+07
Q96EY8	MMAB	Cob(I)yrinic acid a,c-diamide adenosyltransferase, mitochondrial [OS=Homo sapiens]	0.691314	1.59189	0.900581	21.1699	25.4423	8.11e-05	0.000661489	High	0	24.124	18	4	10	4	250	27.4	8.6	18.68	4	metabolic process	mitochondrion;organelle lumen	catalytic activity;nucleotide binding;protein binding	Pf01923	326625	ENSG00000139428.11		12	Porphyrin and chlorophyll metabolism; Metabolic pathways	Vitamin B12 Metabolism	Cobalamin (Cbl, vitamin B12) transport and metabolism; Defective MMAB causes methylmalonic aciduria type cblB	12	1	Dimethyl [K51; K116]	54.1	67.9	81.1	32	73.7	106.5	95.5	68.1	106.5	191.7	184.9	138	1.5014e+06	2.04509e+06
Q99747	NAPG	Gamma-soluble NSF attachment protein [OS=Homo sapiens]	-0.177725	-0.703959	-0.526234	22.0425	25.3214	8.28e-05	0.000674392	High	0	22.601	16	4	8	4	312	34.7	5.41	17.7	4	cell organization and biogenesis;regulation of biological process;transport	membrane;mitochondrion	protein binding	Pf14938	8774	ENSG00000134265.12		18	NA	NA	COPI-dependent Golgi-to-ER retrograde traffic; Intra-Golgi traffic; COPII (Coat Protein 2) Mediated Vesicle Transport; COPI-mediated anterograde transport; Retrograde transport at the Trans-Golgi-Network	14	1	Dimethyl [K15; K28; K40]	129.7	143.3	120.1	104.3	101.7	124.6	105.7	88.5	79.1	85.8	58.4	58.7	5.93185e+06	4.65002e+06
Q5VTU8	ATP5EP2	ATP synthase subunit epsilon-like protein, mitochondrial [OS=Homo sapiens]	0.497939	1.25292	0.754978	24.3698	25.272	8.35e-05	0.000678983	High	0	15.605	45	3	21	3	51	5.8	10.14	33.68	3	metabolic process;transport	membrane;mitochondrion	catalytic activity;transporter activity	Pf04627	432369	ENSG00000180389.6		13	NA	NA	NA	0	1	Dimethyl [K21]	51.4	62	85.9	65	78.3	91.5	113.1	74.7	112.8	148.9	184.8	131.6	1.16083e+07	1.76723e+07
P20700	LMNB1	Lamin-B1 [OS=Homo sapiens]	0.437871	0.618182	0.180312	27.7988	25.2016	8.46e-05	0.000686157	High	0	769.127	69	49	903	43	586	66.4	5.16	2155.73	49	regulation of biological process;response to stimulus	membrane;nucleus	catalytic activity;motor activity;protein binding;structural molecule activity	Pf00038, Pf00932, Pf01576, Pf07888, Pf09726, Pf09731, Pf10186, Pf12128	4001	ENSG00000113368.11		5	Apoptosis	Fas Ligand (FasL) pathway and Stress induction of Heat Shock Proteins (HSP) regulation	Gene and protein expression by JAK-STAT signaling after Interleukin-12 stimulation; Breakdown of the nuclear lamina; Initiation of Nuclear Envelope Reformation; Clearance of Nuclear Envelope Membranes from Chromatin; Meiotic synapsis; Depolymerisation of the Nuclear Lamina; Formation of Senescence-Associated Heterochromatin Foci (SAHF); Deregulated CDK5 triggers multiple neurodegenerative pathway…	34	1	Dimethyl [K33; K49; K102; K109; K111; K123; K124; K134; K145; K156; K157; K182; K191; K209; K241; K261; K271; K312; K330; K367; K379; K457; K474; K483; K516; K528]	81	83.5	79.1	77	94	109.5	102	123	106.1	114.2	117.2	113.3	1.82876e+08	2.12095e+08
Q9H9Q2	COPS7B	COP9 signalosome complex subunit 7b [OS=Homo sapiens]	2.15131	2.4105	0.25919	20.4545	25.182	8.49e-05	0.000687227	High	0	18.502	7	2	15	2	264	29.6	6.15	31.57	2	cell organization and biogenesis;metabolic process;response to stimulus	cytoplasm;cytosol;nucleus	protein binding	Pf01399	64708	ENSG00000144524.17		2	NA	NA	Cargo recognition for clathrin-mediated endocytosis; DNA Damage Recognition in GG-NER; Formation of TC-NER Pre-Incision Complex; Neddylation	13	1	NA	10.4	47.6	32	47	97.3	170.4	111.6	116.8	99.7	187.3	123.4	156.6	202522	1.89293e+06
O75643-1	SNRNP200	U5 small nuclear ribonucleoprotein 200 kDa helicase [OS=Homo sapiens]	0.339292	0.593177	0.253885	26.2205	25.1607	8.52e-05	0.000687625	High	0	530.844	33	56	289	56	2136	244.4	6.06	727.87	56	cell differentiation;cell organization and biogenesis;metabolic process	membrane;nucleus;spliceosomal complex	catalytic activity;DNA binding;nucleotide binding;protein binding;RNA binding	Pf00270, Pf00271, Pf02889, Pf04851	23020	ENSG00000144028.14		2	Spliceosome	NA	mRNA Splicing - Major Pathway; mRNA Splicing - Minor Pathway	6	1	Dimethyl [K14; K46; K144; K284; K358; K368; K426; K479; K537; K695; K804; K914; K944; K966; K1025; K1213; K1294; K1324; K1356; K1557; K1603; K1800]	78.9	94.5	78.4	79.7	107	110	94.7	95.9	123.6	120.2	114.2	102.6	5.9949e+07	8.12957e+07
Q9NP61	ARFGAP3	ADP-ribosylation factor GTPase-activating protein 3 [OS=Homo sapiens]	-0.303797	-1.54335	-1.23956	21.9962	25.1571	8.53e-05	0.000687625	High	0	109.862	29	12	43	11	516	56.9	7.36	112.59	12	regulation of biological process;transport	cytoplasm;cytosol;Golgi;membrane	enzyme regulator activity;metal ion binding;protein binding;transporter activity	Pf01412	26286	ENSG00000242247.10		22	Endocytosis	NA	COPI-dependent Golgi-to-ER retrograde traffic; COPI-mediated anterograde transport	12	1	Dimethyl [K14; K280; K287; K380; K405; K419; K420; K467; K489]	171.1	180.7	98.5	116.3	150.9	153.8	61.2	89.3	62.8	47.3	34.7	33.4	8.53997e+06	7.53195e+06
Q99988	GDF15	Growth/differentiation factor 15 [OS=Homo sapiens]	3.84521	-0.471207	-4.31642	18.8251	32.4242	8.59e-05	0.000691182	High	0	27.571	24	5	15	5	308	34.1	9.66	39.82	5	cell communication;regulation of biological process;response to stimulus	cytoplasm;extracellular;nucleus	protein binding	Pf00019	9518	ENSG00000130513.6		19	NA	NA	NA	0	1	NA	21.3	NA	14.5	17	118.6	163.3	268.3	560.7	16.4	NA	15.2	4.8	249603	1.38917e+06
Q3ZCM7	TUBB8	tubulin beta-8 chain [OS=Homo sapiens]	2.38091	2.71157	0.330668	21.0961	25.1065	8.6e-05	0.000691182	High	0	606.267	32	13	1233	3	444	49.7	4.89	3500.71	13	cell organization and biogenesis	cytoplasm;cytoskeleton	catalytic activity;nucleotide binding;structural molecule activity	Pf00091, Pf03953, Pf10644	347688	ENSG00000261456.5		10	Gap junction; Phagosome; Pathogenic Escherichia coli infection	Pathogenic Escherichia coli infection; Parkin-Ubiquitin Proteasomal System pathway	COPI-independent Golgi-to-ER retrograde traffic; COPI-dependent Golgi-to-ER retrograde traffic; Carboxyterminal post-translational modifications of tubulin; Cilium Assembly; Recruitment of NuMA to mitotic centrosomes; Translocation of GLUT4 to the plasma membrane; Microtubule-dependent trafficking of connexons from Golgi to the plasma membrane; Separation of Sister Chromatids; COPI-mediated anter…	56	1	Dimethyl [K122; K154; K252]	28.2	37.8	22.7	12.8	107.5	60.8	119.1	230.1	107.9	205.2	165.4	102.5	916899	3.49912e+06
P40925	MDH1	Malate dehydrogenase, cytoplasmic [OS=Homo sapiens]	0.0862198	0.523446	0.437226	29.1942	25.0809	8.64e-05	0.000693014	High	0	489.898	66	23	1168	23	334	36.4	7.36	3267.97	23	metabolic process	cytoplasm;cytosol;mitochondrion	catalytic activity;nucleotide binding;protein binding	Pf00056, Pf02866	4190	ENSG00000014641.17		2	Pyruvate metabolism; Metabolic pathways; Carbon metabolism; Cysteine and methionine metabolism; Glyoxylate and dicarboxylate metabolism; Proximal tubule bicarbonate reclamation; Citrate cycle (TCA cycle)	Sterol Regulatory Element-Binding Proteins (SREBP) signalling; TCA Cycle and Deficiency of Pyruvate Dehydrogenase complex (PDHc); Amino Acid metabolism; Glycolysis and Gluconeogenesis	Gluconeogenesis	15	1	Dimethyl [K73; K79; K118; K121; K142; K149; K179; K199; K214; K220; K239; K248; K312; K318; K324]	82.4	96.6	90.4	86.5	93.8	95.4	86.2	100.2	110.6	126.3	113.3	118.2	485247894	5.52342e+08
P17096-2	HMGA1	Isoform HMG-Y of High mobility group protein HMG-I/HMG-Y [OS=Homo sapiens]	-0.137855	-1.03645	-0.898596	25.8921	25.0535	8.68e-05	0.000695077	High	0	75.288	46	5	158	1	96	10.7	10.32	333.89	5	cell organization and biogenesis;metabolic process;regulation of biological process;response to stimulus;transport	chromosome;cytosol;nucleus	catalytic activity;DNA binding;protein binding	NA	3159	ENSG00000137309.19		6	NA	Adipogenesis; Preimplantation Embryo; Senescence and Autophagy in Cancer	NA	3	1	Dimethyl [K15; K18; K31; K35; K44; K78; K81]	168	135.5	137	82.3	120.9	102.4	118.1	106.5	64.2	55.4	62.5	47.2	1.08158e+08	7.77952e+07
O15031	PLXNB2	Plexin-B2 [OS=Homo sapiens]	-0.0381532	-0.72635	-0.688197	24.731	24.936	8.87e-05	0.00070843	High	0	264.517	18	25	122	25	1838	205	6.24	281.31	25	cell proliferation;development;regulation of biological process;response to stimulus	cell surface;membrane	protein binding;receptor activity;signal transducer activity	Pf01403, Pf01437, Pf01833, Pf08337	23654	ENSG00000196576.14		22	Axon guidance	NA	NA	1	1	Dimethyl [K76; K77; K141; K207; K343; K360; K438; K460; K690; K708; K1176; K1290; K1667; K1680; K1694]	128.4	133	114.8	103.4	130.5	114.3	116	90.6	78.3	72.6	68.8	49.3	3.60802e+07	3.66834e+07
Q93009	USP7	Ubiquitin carboxyl-terminal hydrolase 7 [OS=Homo sapiens]	-1.05154	-1.37107	-0.319534	25.845	24.8505	9e-05	0.000717978	High	0	284.017	36	30	174	30	1102	128.2	5.55	428.15	30	cell organization and biogenesis;development;metabolic process;regulation of biological process;response to stimulus	chromosome;cytoplasm;cytosol;nucleus	catalytic activity;protein binding	Pf00443, Pf00917, Pf12436, Pf13423, Pf14533	7874	ENSG00000187555.14		16	FoxO signaling pathway; Epstein-Barr virus infection; Viral carcinogenesis; Herpes simplex infection	Regulation of toll-like receptor signaling pathway	Synthesis of active ubiquitin: roles of E1 and E2 enzymes; Ub-specific processing proteases; Gap-filling DNA repair synthesis and ligation in TC-NER; Regulation of TP53 Degradation; Dual incision in TC-NER; Formation of TC-NER Pre-Incision Complex; Regulation of PTEN localization	29	1	Dimethyl [K113; K217; K254; K272; K277; K378; K391; K420; K646; K712; K801; K841; K869; K1033; K1037; K1061]	197.9	231.3	157.7	86.7	74.2	90.8	70	63.8	56.5	69.3	53.5	48.3	1.31752e+08	4.94157e+07
Q562R1	ACTBL2	Beta-actin-like protein 2 [OS=Homo sapiens]	-1.47338	0.293057	1.76644	26.2836	24.7225	9.21e-05	0.000732612	High	0	512.051	62	23	5150	11	376	42	5.59	11933.9	23	NA	cytoplasm;cytoskeleton	nucleotide binding;protein binding	Pf00022	345651	ENSG00000169067.3		5	NA	NA	NA	0	1	Dimethyl [K51; K62; K114; K192; K285; K292; K329; K337]	135.2	117.2	99.5	114.9	38.3	40.1	28.9	61.7	242.8	122.2	100.6	98.5	1.24484e+08	3.52635e+07
Q4KMQ2-1	ANO6	Anoctamin-6 [OS=Homo sapiens]	0.133228	1.00539	0.87216	23.5706	24.7169	9.22e-05	0.000732612	High	0	72.491	13	10	44	10	910	106.1	7.77	103.16	10	cell organization and biogenesis;cellular component movement;cellular homeostasis;coagulation;regulation of biological process;response to stimulus;transport	cell surface;cytosol;membrane	protein binding;transporter activity	Pf04547	196527	ENSG00000177119.15		12	NA	NA	Neutrophil degranulation; Stimuli-sensing channels	6	1	Dimethyl [K120; K125; K176; K188; K251]	62.6	103.9	71.4	69.8	94.1	106.2	59.9	67.2	125.3	181.6	133.6	124.4	8.12918e+06	1.22185e+07
Q8NDX1	PSD4	PH and SEC7 domain-containing protein 4 [OS=Homo sapiens]	-0.67212	-2.20355	-1.53143	20.0961	24.6544	9.33e-05	0.000739513	High	0	51.784	10	5	19	5	1056	116.2	5.48	57.04	5	regulation of biological process	membrane	protein binding	Pf00169, Pf01369, Pf15410	23550	ENSG00000125637.15		2	Endocytosis	NA	NA	1	1	Dimethyl [K764; K779]	181.9	166.5	176.4	140.7	96.8	94.1	135.6	68.5	23.9	19.5	63.2	33.1	2.7646e+06	1.47216e+06
P11387	TOP1	DNA topoisomerase 1 [OS=Homo sapiens]	0.669354	0.566111	-0.103243	26.3661	24.5643	9.48e-05	0.000750213	High	0	290.954	42	31	244	31	765	90.7	9.31	565.58	31	cell death;cell division;cell organization and biogenesis;metabolic process;regulation of biological process;response to stimulus	chromosome;cytoplasm;nucleus	catalytic activity;DNA binding;nucleotide binding;protein binding;RNA binding	Pf01028, Pf02919, Pf14370	7150	ENSG00000198900.5		20	NA	NA	SUMOylation of DNA replication proteins	5	1	Dimethyl [K148; K150; K164; K172; K174; K216; K239; K245; K262; K271; K310; K388; K436; K439; K443; K484; K493; K558; K587; K615; K712; K720]	79.7	77.9	80.1	68.1	128.2	132.1	107.1	107.1	121.9	115	93.9	88.8	6.75778e+07	1.0876e+08
P69905	HBA2; HBA1	Hemoglobin subunit alpha [OS=Homo sapiens]	-2.4234	0.712171	3.13557	21.1929	24.5218	9.55e-05	0.000754585	High	0	147.515	32	5	447	1	142	15.2	8.68	1145.67	5	cell organization and biogenesis;metabolic process;regulation of biological process;response to stimulus;transport	cytosol;extracellular;membrane;organelle lumen	antioxidant activity;catalytic activity;metal ion binding;protein binding;transporter activity	Pf00042	3040; 3039	ENSG00000206172.8; ENSG00000188536.12		16	Malaria; African trypanosomiasis	Selenium Micronutrient Network; Vitamin B12 Metabolism; Folate Metabolism; Effects of Nitric Oxide	Scavenging of heme from plasma; Erythrocytes take up carbon dioxide and release oxygen; Erythrocytes take up oxygen and release carbon dioxide	13	1	Dimethyl [K41; K57; K100; K140]	99.3	66.4	144.2	116.7	37.6	20.9	8.5	15.9	188.8	105.8	310.1	85.8	3.81067e+06	1.44093e+06
O60783	MRPS14	28S ribosomal protein S14, mitochondrial [OS=Homo sapiens]	2.26786	2.09337	-0.174486	20.1168	24.5069	9.58e-05	0.000755212	High	0	17.325	22	2	9	2	128	15.1	11.41	26.28	2	cell organization and biogenesis;metabolic process	membrane;mitochondrion;ribosome	RNA binding;structural molecule activity	Pf00253	63931	ENSG00000120333.4		1	Ribosome	NA	Mitochondrial translation initiation; Mitochondrial translation elongation; Mitochondrial translation termination	7	1	NA	31	28.9	18.5	51.9	164.3	212.1	95.6	101.2	133.5	195.9	108.1	59	487464	2.58473e+06
Q9UG63	ABCF2	ATP-binding cassette sub-family F member 2 [OS=Homo sapiens]	-0.0878078	-0.73929	-0.651482	24.5052	24.472	9.64e-05	0.000758585	High	0	149.147	26	14	105	14	623	71.2	7.37	257.71	14	transport	membrane;mitochondrion	catalytic activity;nucleotide binding;transporter activity	Pf00005, Pf12848	10061	ENSG00000033050.7		7	NA	NA	NA	0	1	Dimethyl [K25; K42; K66; K124; K133; K188; K203; K227; K315; K326; K339; K436]	128.9	134.8	122	103.1	117.8	113.5	116.5	94.2	56.4	70.3	77.1	65.4	3.09144e+07	2.82589e+07
Q9BV44	THUMPD3	THUMP domain-containing protein 3 [OS=Homo sapiens]	0.880902	1.21832	0.337414	21.5898	24.448	9.68e-05	0.000760471	High	0	37.701	9	4	24	4	507	57	6.37	46.53	4	metabolic process	cytosol	catalytic activity;RNA binding	Pf01170, Pf02926, Pf13659	25917	ENSG00000134077.15		3	NA	NA	NA	0	1	NA	43.7	64.8	79.9	60.3	112.9	125.9	90.6	99.1	143.5	121.4	156	101.7	1.51835e+06	3.92092e+06
Q92636	NSMAF	Protein FAN [OS=Homo sapiens]	0.580983	0.975715	0.394732	21.7853	24.3145	9.92e-05	0.00077769	High	0	54.958	16	9	21	9	917	104.3	6.23	53.34	9	metabolic process;regulation of biological process;response to stimulus	cytoplasm;cytosol	enzyme regulator activity;protein binding;signal transducer activity	Pf00400, Pf02138, Pf02893, Pf14844	8439	ENSG00000035681.7		8	Sphingolipid signaling pathway	TNF alpha Signaling Pathway	TNFR1-mediated ceramide production	6	1	Dimethyl [K719]	77.2	102.1	62.8	47.8	103.5	120.1	88.8	88.2	148.5	143.1	125.1	92.9	3.00699e+06	4.03209e+06
P25815	S100P	Protein S100-P [OS=Homo sapiens]	1.73248	3.54968	1.8172	20.8612	24.2966	9.95e-05	0.00077879	High	0.001	10.491	24	2	7	2	95	10.4	4.88	14.58	2	cellular component movement;response to stimulus;transport	cytoplasm;extracellular;membrane;nucleus;organelle lumen	metal ion binding;protein binding	Pf01023	6286	ENSG00000163993.6		4	NA	Gastric Cancer Network 1	Neutrophil degranulation	4	1	NA	45.1	34.6	23.7	4.2	72.3	57.5	67.7	51.5	271.5	213.4	163.8	194.9	1.4376e+06	2.30103e+06
P09001	MRPL3	39S ribosomal protein L3, mitochondrial [OS=Homo sapiens]	0.809237	-0.139324	-0.948561	22.8894	24.1869	0.000101522	0.000792653	High	0	40.993	19	5	26	5	348	38.6	9.48	63.81	5	cell organization and biogenesis;metabolic process	membrane;mitochondrion;ribosome	catalytic activity;RNA binding;structural molecule activity	Pf00297	11222	ENSG00000114686.8		3	Ribosome	NA	Mitochondrial translation initiation; Mitochondrial translation elongation; Mitochondrial translation termination	7	1	Dimethyl [K62; K293]	102.2	86.4	78.2	74.1	141.9	165.1	130.3	135.5	54.1	81.8	78.6	71.8	8.34657e+06	1.15861e+07
O94804	STK10	Serine/threonine-protein kinase 10 [OS=Homo sapiens]	0.106282	-0.455717	-0.561999	27.5063	24.1797	0.000101656	0.000792653	High	0	621.207	46	44	515	42	968	112.1	6.95	1280.13	44	metabolic process;regulation of biological process;response to stimulus;transport	cytoplasm;membrane	catalytic activity;nucleotide binding;protein binding	Pf00069, Pf02463, Pf04111, Pf07714, Pf12128, Pf12474, Pf13868, Pf13904	6793	ENSG00000072786.12		5	NA	NA	Neutrophil degranulation	3	1	Dimethyl [K56; K65; K105; K151; K210; K277; K301; K412; K428; K464; K482; K532; K546; K553; K554; K586; K596; K605; K701; K703; K711; K823; K841; K849; K898; K911; K931; K940; K955]	109.8	119.6	115.2	96.5	118.1	116.8	112.3	116.7	80.4	80.7	67.7	66.2	204503724	2.19931e+08
Q92597	NDRG1	Protein NDRG1 [OS=Homo sapiens]	-0.930211	-0.917138	0.0130733	23.4786	24.1524	0.000102166	0.000795167	High	0	155.121	40	8	61	8	394	42.8	5.82	201.44	8	cell organization and biogenesis;regulation of biological process;response to stimulus	cytoplasm;cytoskeleton;cytosol;membrane;nucleus	protein binding	Pf00561, Pf03096, Pf12697	10397	ENSG00000104419.14		8	NA	VEGFA-VEGFR2 Signaling Pathway	TP53 regulates transcription of several additional cell death genes whose specific roles in p53-dependent apoptosis remain uncertain	7	1	Dimethyl [K14; K19; K198; K300; K388]	148.5	147.8	164.6	137.2	85.8	64.7	98.3	59.1	84.4	69.6	81.7	58.4	1.8272e+07	1.05551e+07
P19440	GGT1	glutathione hydrolase 1 proenzyme [OS=Homo sapiens]	0.675137	0.952697	0.27756	24.4364	24.138	0.000102435	0.000795799	High	0	105.209	22	9	65	9	569	61.4	7.12	176.96	9	metabolic process;regulation of biological process	membrane	catalytic activity;protein binding	Pf01019	2678	ENSG00000100031.18		22	Metabolic pathways; Glutathione metabolism; Arachidonic acid metabolism; Taurine and hypotaurine metabolism	Glutathione metabolism; Selenium Micronutrient Network; Eicosanoid Synthesis; NRF2 pathway	Glutathione synthesis and recycling; Synthesis of Leukotrienes (LT) and Eoxins (EX); Defective GGT1 causes Glutathionuria (GLUTH); Aflatoxin activation and detoxification	22	1	Dimethyl [K181; K447]	79	58.5	78.1	63.1	119.3	89.7	113.2	104.8	132.1	102.6	137.6	121.9	1.80521e+07	2.72498e+07
Q14232	EIF2B1	Translation initiation factor eIF-2B subunit alpha [OS=Homo sapiens]	0.659349	-0.171832	-0.831181	24.6642	24.1141	0.000102886	0.000797834	High	0	91.089	38	10	84	10	305	33.7	7.33	213.64	10	metabolic process;response to stimulus	cytoplasm;cytosol;membrane	protein binding;RNA binding	Pf01008	1967	ENSG00000111361.12		12	RNA transport	Translation Factors	Recycling of eIF2:GDP	7	1	Dimethyl [K35; K88; K162; K163; K224; K234; K249; K251]	75.8	90	89.4	105.8	142.4	132	142.2	129.1	71.3	72.9	82.8	66.3	2.02995e+07	3.81097e+07
Q8TBA6	GOLGA5	Golgin subfamily A member 5 [OS=Homo sapiens]	1.09688	-1.0446	-2.14148	19.1315	24.0995	0.000103161	0.000798508	High	0	12.862	8	4	7	4	731	83	5.83	12.2	4	cell organization and biogenesis;metabolic process;regulation of biological process;transport	Golgi;membrane	catalytic activity;motor activity;protein binding;structural molecule activity;transporter activity	Pf00038, Pf01496, Pf01576, Pf02463, Pf03961, Pf04111, Pf04156, Pf04912, Pf05557, Pf05701, Pf07888, Pf08317, Pf09726, Pf09787, Pf10174, Pf11559, Pf12128, Pf13166, Pf13514, Pf13654	9950	ENSG00000066455.12		14	NA	NA	Intra-Golgi traffic	4	1	Dimethyl [K59; K561; K569]	71.8	168.8	75.2	52.4	123.2	224	223.1	111.4	39.5	63.6	21.7	25.2	584549	1.00343e+06
Q6XQN6-1	NAPRT1; NAPRT	nicotinate phosphoribosyltransferase [OS=Homo sapiens]	0.182424	0.665701	0.483277	26.6395	24.008	0.000104908	0.000810546	High	0	396.215	45	17	347	17	538	57.5	5.68	952.77	17	metabolic process;response to stimulus;transport	cytoplasm;cytosol;extracellular;organelle lumen	catalytic activity;protein binding	Pf04095	93100	ENSG00000278488.2; ENSG00000147813.15		8; CHR_HSCHR8_3_CTG7	Nicotinate and nicotinamide metabolism; Metabolic pathways	NAD+ biosynthetic pathways	Neutrophil degranulation; Nicotinamide salvaging	11	1	Dimethyl [K396; K414; K421]	76.6	86	89.6	84	89.3	86.4	91.6	105.2	108.3	120.6	132.7	129.7	7.79455e+07	9.08724e+07
Q9UBS4	DNAJB11	DnaJ homolog subfamily B member 11 [OS=Homo sapiens]	-0.591233	-0.616841	-0.0256081	24.6873	23.8955	0.000107107	0.000826028	High	0	135.515	35	11	88	11	358	40.5	6.18	238.31	11	metabolic process;regulation of biological process	cytoplasm;endoplasmic reticulum;membrane;nucleus;organelle lumen	protein binding	Pf00226, Pf01556	51726	ENSG00000090520.11		3	Protein processing in endoplasmic reticulum	Photodynamic therapy-induced unfolded protein response	XBP1(S) activates chaperone genes	6	1	Dimethyl [K47; K66; K82; K200; K302; K315]	141.8	139.5	139.3	114.8	97.1	87.4	80	77.8	92.5	74.4	88.5	66.9	3.83349e+07	2.62415e+07
Q4G0F5	VPS26B	Vacuolar protein sorting-associated protein 26B [OS=Homo sapiens]	-0.898955	-0.36457	0.534386	22.421	23.8691	0.000107631	0.000828561	High	0	56.97	25	6	27	6	336	39.1	7.36	59.08	6	regulation of biological process;transport	cytoplasm;cytosol;endosome;membrane	protein binding;transporter activity	Pf03643	112936	ENSG00000151502.10		11	Endocytosis	NA	NA	1	1	Dimethyl [K230]	145.8	134.8	166.5	96.2	76.7	70.5	67.3	60.6	106.7	101.5	83.4	90.1	8.66326e+06	4.55523e+06
P50238	CRIP1	Cysteine-rich protein 1 [OS=Homo sapiens]	0.283171	0.867265	0.584094	24.9164	23.7407	0.00011022	0.000846516	High	0	35.535	56	3	19	3	77	8.5	8.75	39.7	3	cell proliferation;regulation of biological process;response to stimulus	cytoplasm	DNA binding;metal ion binding	Pf00412	1396	ENSG00000257341.5; ENSG00000213145.9		14	NA	NA	NA	0	1	Dimethyl [K30; K49; K64]	65.6	86.5	93.5	67.1	76.8	101.8	93.5	92.2	108.6	142	154	118.4	2.07641e+07	2.43219e+07
P24534	EEF1B2	Elongation factor 1-beta [OS=Homo sapiens]	-0.539245	-0.934775	-0.39553	27.8915	23.7337	0.000110363	0.000846516	High	0	304.011	54	10	537	9	225	24.7	4.67	1726.11	10	metabolic process;response to stimulus	cytoplasm;cytosol;endoplasmic reticulum;nucleus	protein binding;RNA binding	Pf00736, Pf14497	1933	ENSG00000283391.1; ENSG00000114942.13		2; CHR_HSCHR2_6_CTG7_2	NA	Translation Factors	Eukaryotic Translation Elongation	4	1	Dimethyl [K22; K60; K73; K129; K132; K133; K139; K147; K157; K176; K185]	153.9	124.4	134	142.5	98.4	73.7	93.5	112.8	76.8	54.9	69.9	65.3	3.85105e+08	2.46275e+08
Q9BWD1	ACAT2	Acetyl-CoA acetyltransferase, cytosolic [OS=Homo sapiens]	0.322477	0.811406	0.48893	26.1139	23.6637	0.000111808	0.000856052	High	0	411.734	57	13	264	13	397	41.3	6.92	910.7	13	metabolic process	cytoplasm;cytosol;mitochondrion;nucleus	catalytic activity;protein binding	Pf00108, Pf00109, Pf02803	39	ENSG00000120437.8		6	Pyruvate metabolism; Fat digestion and absorption; Fatty acid metabolism; Terpenoid backbone biosynthesis; Carbon metabolism; Tryptophan metabolism; Fatty acid degradation; Metabolic pathways; Butanoate metabolism; Synthesis and degradation of ketone bodies; Lysine degradation; Valine, leucine and isoleucine degradation; Propanoate metabolism; Glyoxylate and dicarboxylate metabolism	NA	Cholesterol biosynthesis	18	1	Dimethyl [K39; K169; K200; K233; K235; K265; K302]	68.4	84.1	78.7	80.8	80.5	116.5	84.6	100.6	107.5	142.2	123.7	132.5	4.89787e+07	5.76276e+07
Q5JTH9-1	RRP12	RRP12-like protein [OS=Homo sapiens]	0.526626	0.465709	-0.0609172	22.6943	23.6452	0.000112196	0.000857468	High	0	71.124	10	9	38	9	1297	143.6	8.75	102.18	9	NA	membrane;nucleus	RNA binding	Pf08161	23223	ENSG00000052749.13		10	NA	NA	NA	0	1	Dimethyl [K20]	80.6	88.1	85.8	72.8	123.8	126.3	104.2	100.1	102.3	126.2	103.2	86.5	5.56303e+06	8.53917e+06
Q9NQW7-3	XPNPEP1	Isoform 3 of Xaa-Pro aminopeptidase 1 [OS=Homo sapiens]	0.148905	0.941736	0.792831	23.9197	23.4539	0.000116279	0.000887069	High	0	201.835	38	17	108	17	666	74.8	5.88	278.31	17	metabolic process	cytoplasm;cytosol	catalytic activity;metal ion binding;protein binding	Pf00557, Pf01321	7511	ENSG00000108039.17		10	NA	NA	NA	0	1	Dimethyl [K173; K190; K196; K464; K484; K507; K613]	103	74.2	69.2	67.2	101.2	85.7	64.2	82.3	171.9	136.2	138.7	106.2	1.67736e+07	1.64766e+07
Q9HC16	APOBEC3G	DNA dC->dU-editing enzyme APOBEC-3G [OS=Homo sapiens]	2.62571	3.056	0.430295	20.3802	23.4361	0.000116668	0.000888437	High	0	12.978	14	5	7	5	384	46.4	8	14.29	5	defense response;metabolic process;regulation of biological process;response to stimulus	cytoplasm;cytosol;nucleus	catalytic activity;metal ion binding;protein binding;RNA binding	Pf05240, Pf08210	60489	ENSG00000239713.8		22	NA	Dual hijack model of Vif in HIV infection	Vif-mediated degradation of APOBEC3G; APOBEC3G mediated resistance to HIV-1 infection	7	1	Dimethyl [K76]	16.3	21.2	19.2	18.6	29.7	221.4	177.5	113.9	156.6	200.3	148.7	76.4	365653	665850
P63167	DYNLL1	Dynein light chain 1, cytoplasmic [OS=Homo sapiens]	1.58502	1.09613	-0.488891	24.4493	23.2401	0.000121053	0.000919826	High	0	101.263	64	6	84	4	89	10.4	7.4	223.38	6	cell communication;cell death;cell organization and biogenesis;cellular component movement;metabolic process;regulation of biological process;response to stimulus;transport	chromosome;cytoplasm;cytoskeleton;cytosol;membrane;mitochondrion;nucleus	catalytic activity;motor activity;protein binding	Pf01221	8655	ENSG00000088986.10		12	Vasopressin-regulated water reabsorption	NA	COPI-independent Golgi-to-ER retrograde traffic; Regulation of PLK1 Activity at G2/M Transition; Recruitment of NuMA to mitotic centrosomes; Loss of Nlp from mitotic centrosomes; Neutrophil degranulation; Separation of Sister Chromatids; COPI-mediated anterograde transport; HSP90 chaperone cycle for steroid hormone receptors (SHR); AURKA Activation by TPX2; Anchoring of the basal body to the plas…	55	1	Dimethyl [K31; K36; K43; K71]	35.5	44.3	72.8	55.3	170.9	177.9	109.6	131.6	115.1	125.8	76.5	84.8	8.83405e+06	4.25526e+07
Q460N5-1	PARP14	Isoform 1 of Poly [ADP-ribose] polymerase 14 [OS=Homo sapiens]	1.96483	1.89213	-0.0726914	19.633	23.2326	0.000121224	0.000919826	High	0	17.779	4	5	9	5	1720	193.6	7.97	17.96	5	metabolic process;regulation of biological process	cytoplasm;cytosol;membrane;nucleus	catalytic activity;protein binding;RNA binding	Pf00644, Pf01661	54625	NA		3	NA	NA	NA	0	1	Dimethyl [K71; K80; K758]	47.9	87.9	29.6	14.5	149.7	151	135.1	97.1	131.1	165.1	114.4	76.5	511503	1.59777e+06
Q14847	LASP1	LIM and SH3 domain protein 1 [OS=Homo sapiens]	-0.417401	-0.668565	-0.251164	28.7572	23.1963	0.000122057	0.000924491	High	0	451.368	87	22	779	22	261	29.7	7.05	1918.29	22	regulation of biological process;transport	cytoplasm;cytoskeleton	metal ion binding;protein binding;transporter activity	Pf00018, Pf00412, Pf00880, Pf07653, Pf14604	3927	ENSG00000002834.17		17	NA	NA	NA	0	1	Dimethyl [K17; K23; K27; K36; K42; K50; K59; K75; K87; K92; K96; K112; K121; K128; K187]	135.6	144.1	124.2	113.9	93	100.1	86.3	104	79.7	84.6	67.5	66.9	6.02785e+08	4.13445e+08
Q3KQU3	MAP7D1	MAP7 domain-containing protein 1 [OS=Homo sapiens]	-0.756138	-1.28443	-0.528294	21.6116	23.1792	0.000122454	0.000925836	High	0	58.509	11	8	36	8	841	92.8	10.11	92.62	8	cell organization and biogenesis	cytoplasm;cytoskeleton;cytosol	structural molecule activity	NA	55700	ENSG00000116871.15		1	NA	NA	NA	0	1	Dimethyl [K661; K696; K763; K778; K828]	180.4	161.4	143.7	130	96.2	71.8	78.4	100.4	72.9	76.5	38.5	49.8	6.58404e+06	3.50973e+06
P06280	GLA	alpha-galactosidase A [OS=Homo sapiens]	-0.211376	0.556528	0.767904	23.9243	23.1697	0.000122674	0.000925848	High	0	65.744	22	7	46	7	429	48.7	5.6	125	7	metabolic process;regulation of biological process;transport	cytoplasm;extracellular;Golgi;organelle lumen;vacuole	catalytic activity;protein binding	Pf02065	2717	ENSG00000102393.9		X	Glycerolipid metabolism; Glycosphingolipid biosynthesis - globo and isoglobo series; Galactose metabolism; Sphingolipid metabolism; Lysosome	NA	Glycosphingolipid metabolism; Neutrophil degranulation	12	1	Dimethyl [K127; K314; K326; K391]	98.4	106.5	83.9	87.4	92.8	82.5	57.7	82.7	134.3	139.8	109.5	124.6	1.57462e+07	1.48481e+07
[truncated: 4,716 more rows]
[truncated: 34 more columns]
