# Supplementary material for: Comparative Proteomic Analysis Reveals Varying Impact on Immune Responses in Phorbol 12-Myristate-13-Acetate-Mediated THP-1 Monocyte-to-Macrophage Differentiation
Source: Front Immunol. 2021 Jun 21;12:679458. doi: 10.3389/fimmu.2021.679458 (PMC8255674; doi:10.3389/fimmu.2021.679458)
Supplement: Supplementary file 2 [file Table_2.xlsx]

## Sheet: S2
S2. k-means clustering of identified and quantified proteins from the MS/MS data (Pinto et al., 2020)
Conditions	k_means_10	A	A	A	A	B	B	B	B	C	C	C	C
Replicate		2	1	3	4	1	2	3	4	2	1	3	4
GID8	1	-0.53	-1.5	-0.67	-0.84	1.64	1.4	0.59	1.07	0.17	0.17	-0.76	-0.73
FGD3	1	-0.37	-1	-0.92	-1.23	1.48	1.37	1.24	0.67	0.57	-0.64	-0.59	-0.58
TARS2	1	-0.4	-0.93	-0.78	-1.13	1.21	0.75	2.06	0.55	0.39	-0.92	-0.08	-0.73
APOOL	1	-0.5	0.14	-1.33	-1.68	1.9	1.13	0.88	0.39	-0.09	-0.12	-0.3	-0.43
HTATIP2	1	-0.45	-0.58	-1.13	-1.37	1.43	1.76	0.32	0.62	0.7	-0.04	-0.19	-1.07
ERBB2IP; ERBIN	1	-0.43	-0.43	-0.93	-1.14	1.86	1.76	0.58	0.24	0.24	-0.3	-0.33	-1.12
ITPR1	1	-0.37	-0.12	-1.21	-0.9	1.35	2.03	0.56	0.52	0.2	-0.47	-0.27	-1.32
HSP90B1	1	-0.41	-0.57	-0.5	-1.15	2	1.36	1.11	0.03	-0.09	-0.1	-0.4	-1.28
SEC23B	1	-0.11	-0.82	-1.41	-1.05	1.36	1.87	0.14	0.58	0.8	-0.01	-0.74	-0.6
ACY1	1	-0.07	-0.48	-1.47	-1.22	0.87	1.77	0.21	0.61	1.15	0.27	-0.67	-0.97
RPL21	1	0.41	-0.89	-1.25	-1.23	1.08	1.63	0.66	0.52	0.73	0.2	-0.71	-1.16
ARHGAP15	1	-0.19	-0.86	-0.96	-1.19	0.33	1.86	0.64	1.1	1.09	-0.07	-0.85	-0.89
GOPC	1	-0.25	-0.96	-0.53	-0.71	1.2	2.4	-0.88	0.23	0.69	-0.05	-0.37	-0.77
TSSC1; EIPR1	1	-0.33	-0.62	-0.77	0	2.67	-0.38	-0.63	0.45	0.96	-0.67	-0.81	0.14
SUMF2	1	0.01	-0.53	-0.41	-0.48	-0.76	0.95	-0.18	2.67	0.31	-1.04	-0.69	0.14
RABGAP1L	1	-0.36	-1.01	-0.93	0.88	1.02	0.39	-0.05	2.08	-0.34	-0.63	-1.42	0.38
EBNA1BP2	1	0.74	-1.4	-1	-0.16	1.25	0.37	-0.79	1.71	0.54	-0.08	-1.36	0.17
WDR33	1	-0.37	-1.09	-0.35	-0.74	0.02	1.12	0.75	1.66	-1.09	1.47	-0.92	-0.47
RAB8A	1	-0.82	-0.13	0.28	-0.63	1.03	0.93	0.2	0.61	-0.49	1.41	-0.1	-2.3
IL1B	1	-0.6	-0.64	-0.63	-0.62	0.81	1.22	1.61	1.66	-0.66	-0.73	-0.7	-0.72
CTSG	1	-0.73	-0.66	-0.75	-0.5	1.3	1.01	1.49	1.56	-0.71	-0.76	-0.67	-0.59
PLRG1	1	-0.57	-0.73	-0.72	-0.71	1.13	0.6	1.56	1.88	-0.44	-0.63	-0.66	-0.71
SGK223; PRAG1	1	-0.63	-0.63	-0.7	-0.74	1.06	0.52	1.67	1.86	-0.7	-0.43	-0.63	-0.66
LAT2	1	-0.76	-0.36	-0.45	-0.62	1.69	0.63	1.38	1.48	-0.87	-0.56	-0.96	-0.59
ETNK1	1	-0.66	-0.35	-0.67	-0.7	0.77	0.84	2.31	1.07	-0.56	-0.66	-0.63	-0.76
ARHGAP35	1	-0.35	-0.85	-0.43	-0.58	0.4	1.07	1.93	1.58	-0.4	-0.99	-0.63	-0.75
FGR	1	-0.46	-0.58	-0.53	-0.56	1.64	1.25	1.57	0.8	-0.73	-0.61	-0.8	-1
DERL1	1	-0.76	-0.76	-0.8	-0.67	1.9	1.02	1.53	0.57	-0.22	-0.51	-0.25	-1.03
EIF2B1	1	-0.34	-0.83	-0.37	0.2	1.46	1.1	1.45	1	-0.93	-0.99	-0.59	-1.16
NCF1	1	0.16	-0.61	-0.43	-0.59	1.49	1.33	1.09	1.22	-0.8	-1	-0.82	-1.05
FTSJ3	1	-0.61	-0.53	-0.65	-0.79	1.17	1.7	1.01	1.45	-0.83	-0.56	-0.74	-0.61
COPS5	1	-0.44	-0.86	-0.35	-0.8	1.46	1.28	0.97	1.59	-0.66	-0.72	-0.65	-0.82
CTDSPL2	1	-0.51	-0.4	-0.6	-1.26	1.77	1.25	0.82	1.33	-0.62	-0.48	-0.65	-0.65
MRPL3	1	-0.39	0.06	-0.63	-0.75	1.21	1.88	0.87	1.02	-0.53	-1.33	-0.62	-0.81
SPTAN1	1	-0.52	-0.99	-0.95	-1.13	1.35	1.09	1.02	1.57	0.17	-0.28	-0.49	-0.85
RAB32	1	-0.32	-0.44	-1.13	-1.49	1.21	1.42	0.86	1.32	-0.07	0.14	-0.51	-0.99
DRG2	1	-0.9	-0.81	-0.95	-0.72	1.27	1.78	0.73	1.35	-0.08	-0.4	-0.51	-0.76
OGT	1	-1.1	-1.16	-0.76	-0.58	1.01	1.53	0.93	1.6	-0.06	-0.28	-0.5	-0.63
TNFAIP2	1	-0.61	-0.61	-1.06	-1	1.65	1.75	0.08	1.16	-0.55	0.12	-0.81	-0.14
BAIAP2	1	-0.13	-0.13	-0.54	-1.49	1.38	0.73	1.43	1.42	-0.47	-0.44	-0.84	-0.91
KTN1	1	0.9	-0.16	-0.48	-1.25	0.92	0.86	1.15	1.37	-0.26	-0.63	-0.93	-1.5
KRAS	1	-0.48	0	-0.16	-0.53	0.39	1.61	1.39	1.48	-0.73	-0.88	-0.9	-1.21
COMMD9	1	-0.72	-0.04	-0.4	-0.44	0.41	1.81	0.87	1.79	-0.95	-0.75	-0.74	-0.85
RPL37	1	-0.41	-0.75	-0.51	-0.68	-0.26	2.18	1.17	1.44	-0.44	-0.79	-0.35	-0.6
LRP1	1	-0.25	-0.72	-0.88	-0.99	0.16	1.44	1.55	1.73	-0.25	-0.43	-0.69	-0.68
C21orf33; LOC102724023	1	-0.5	-0.55	-0.93	-1.11	-0.14	1.73	1.12	1.79	-0.06	-0.04	-0.72	-0.59
IRF3	1	-0.57	-0.35	-0.74	-0.65	0.12	1.79	1.38	1.65	-0.71	-0.5	-0.77	-0.65
MTIF3	1	-0.6	-0.54	-0.51	-0.68	-0.18	1.27	1.96	1.64	-0.65	-0.44	-0.51	-0.77
TOMM40	1	-0.2	-0.5	-0.45	-0.63	-0.37	1.48	1.76	1.65	-0.6	-0.53	-0.71	-0.9
GOLGA7	1	-1.23	0.19	-0.58	-0.77	-0.3	1.84	1.19	1.57	-0.5	-0.26	-0.24	-0.9
MID1IP1	1	0.14	-0.7	-0.76	-0.87	0.91	1.7	0.62	1.58	0.09	-0.67	-1.01	-1.03
MSRA	1	0.34	-0.15	-0.74	-0.5	0.81	1.76	0.26	1.53	0.08	-1.36	-1.03	-0.99
RPN1	1	0.31	-0.94	-0.38	-0.39	0.36	1.76	0.77	1.79	-0.77	-0.88	-0.84	-0.78
NUP35	1	-0.34	-1	-0.37	-0.58	0.47	1.63	0.36	2.15	-0.47	-0.99	-0.77	-0.09
CCT8	1	-0.19	-1.66	-0.23	-0.44	0.84	1.31	1.29	1.47	-0.22	-0.97	-0.63	-0.56
STOM	1	-0.51	-0.77	-0.24	-0.23	0.82	0.33	1.34	2.28	-0.86	-0.8	-0.68	-0.68
TBK1	1	-0.22	-0.41	-0.35	-0.35	0.82	0.79	0.73	2.4	-0.7	-0.99	-0.89	-0.81
RPS21	1	0.21	-0.51	-0.72	-0.36	0.52	0.68	0.65	2.5	-0.62	-0.66	-1.28	-0.41
PDIA6	1	0.44	-0.39	-0.49	-0.9	0.56	0.65	0.67	2.43	-0.82	-0.5	-0.49	-1.17
SRP54	1	-0.12	-0.09	-0.25	-0.56	-0.12	0.45	0.24	2.93	-0.41	-0.62	-1	-0.44
DDI2	1	-0.58	-0.1	-0.35	-0.62	0.46	0.16	-0.07	2.97	-0.1	-0.71	-0.5	-0.56
HYI	1	-0.95	-1.02	-0.69	-0.29	0.05	1.37	1.02	2.01	0.13	-0.13	-1.2	-0.28
UBXN7	1	-1.23	0.1	-0.09	-0.22	0.1	1.15	0.71	2.26	-0.42	-1.08	-1.05	-0.22
MAT2A	1	-1.29	-0.76	0.49	-0.79	1.04	0.57	1.29	1.75	-0.29	-0.23	-0.71	-1.06
PPIL4	1	-0.9	0.14	-0.1	-1.03	0.53	0.71	1.08	2.23	-0.65	-0.63	-0.27	-1.12
RPL35	1	-1.31	0.01	0.17	-1	0.07	1.07	0.38	2.35	-0.15	-0.32	-0.15	-1.12
GOSR1	1	0.63	-0.24	-1.38	-1.71	0.48	1.77	0.69	1.05	-0.02	-0.06	-0.47	-0.73
SSB	1	-0.85	0.21	-1.45	-1.37	0.66	1.21	1.25	1.26	0.35	-0.55	0.14	-0.87
2019-09-02	1	-0.11	-0.53	-0.6	-1.89	0.59	1.35	0.53	1.73	0.6	-0.49	-0.72	-0.46
PAK2	1	0.4	-0.65	-0.51	-1.55	0.41	0.79	0.22	2.11	0.92	-0.55	-0.65	-0.94
CAPZB	1	0.11	-1.18	-0.03	-1.61	1.18	1.28	-0.41	1.56	0.21	0.3	-0.34	-1.07
CD63	1	0.04	-1.38	-0.41	-0.81	-0.45	1.84	1.62	0.69	0.24	-1.04	0.26	-0.61
BECN1	1	-1.2	-0.22	-0.22	-0.47	-0.71	0.78	1.37	1.84	0.99	-0.55	-0.41	-1.19
STAU1	1	-0.5	-0.35	-0.99	-0.52	-0.49	1.71	0.6	1.19	1.35	-1.08	0.23	-1.17
MTA2	1	-0.86	-0.63	-0.39	-1.44	0.51	1.39	1.85	0.87	-0.99	-0.17	0.31	-0.45
RPS9	1	-0.92	-0.68	0.51	-0.86	1.18	1.3	1.74	0.16	-0.67	-0.77	0.22	-1.21
CUTA	1	-1	-0.5	-0.62	-0.44	1.88	0.64	0.34	1.9	-0.99	-0.32	-0.63	-0.25
NDUFB8	1	-1.15	-0.45	-0.6	-0.98	1.63	0.27	1.11	1.74	-1.04	-0.11	-0.26	-0.16
SPCS3	1	-1.48	-0.06	-0.16	-0.69	1.45	0.46	1.19	1.52	-1.31	-0.46	-0.57	0.1
LSG1	1	0.66	-0.02	-0.99	0.26	1.36	0.95	1.29	0.71	-0.7	-1.16	-1.17	-1.19
QRICH1	1	0.44	-0.37	-0.9	-0.09	2.17	0.19	0.72	1.21	-1.24	-0.9	-0.5	-0.72
DDX60	1	0.79	-0.9	-0.63	1.47	1.42	0.08	1	0.54	-1.17	-0.92	-0.73	-0.96
ARF4	1	-0.1	0.01	0.42	0.1	1.47	0.64	1.42	0.46	-0.69	-1.91	-0.59	-1.24
YIPF4	1	-0.34	-0.13	-0.29	0.12	0.82	0.59	2.45	0.06	-0.53	-1.66	-0.76	-0.33
SLC43A3	1	0.47	0.19	0.4	-0.65	0.17	0.67	1.56	1.56	-1.09	-1.21	-0.97	-1.1
PLAUR	1	-0.06	0.02	0.44	0.07	0.65	0.76	1.54	1.33	-1.26	-1.17	-1.01	-1.3
IRF2BPL	1	-0.32	0.23	0.17	0.15	0.33	0.93	1.49	1.55	-1.34	-1.15	-1.01	-1.04
FAM3C; WNT16	1	0.24	0.02	0.05	-0.11	0.8	1.15	1.02	1.54	-1.08	-1.39	-1.08	-1.16
DPYSL2	1	0.41	-0.36	0.46	-0.02	0.9	0.84	0.99	1.5	-1.45	-1.06	-0.92	-1.3
JUNB	1	0.51	0.12	-0.43	-0.47	0.41	1.25	0.84	1.89	-0.87	-1.07	-1.21	-0.97
ADAM17	1	0.78	-0.29	-0.46	-0.28	0.88	1.11	0.81	1.59	-0.71	-1.65	-0.83	-0.95
SQSTM1	1	-0.09	-0.21	-0.4	-0.19	1.12	1.04	1.24	1.62	-1	-1.07	-1.09	-0.96
ALOX5AP	1	0	-0.27	-0.64	0.32	0.86	1.18	1.16	1.58	-1.16	-1.25	-0.91	-0.85
MBP	1	0.2	0.13	-0.78	-0.15	0.7	0.42	1.3	2.02	-1.3	-0.77	-0.93	-0.84
SAFB2	1	0.26	-0.04	-0.61	-0.09	0.37	1.13	1.16	1.73	-1.35	-0.61	-1.57	-0.37
RCC1	1	0.3	-0.15	0.6	0.37	-0.29	1.16	0.89	1.65	-1.12	-1.49	-0.69	-1.22
SDF4	1	0.66	0.22	0.23	-0.02	1.06	1.71	-0.42	0.97	-0.7	-0.84	-1.46	-1.41
RCN1	1	0.73	-0.18	-0.07	-0.24	0.34	1.25	-0.06	2.08	-0.32	-1.1	-0.99	-1.44
AP2B1	1	0.11	0.03	-0.11	1.28	0.76	1.13	1.02	0.59	-0.77	-1.56	-1.26	-1.23
HGS	1	0.09	0.59	-0.64	1.1	0.74	0.71	0.74	1.23	-1.81	-0.61	-1.01	-1.12
NHP2	1	-0.48	-0.07	-0.03	0.15	0.27	0.63	0.35	2.66	-1.08	-0.92	-0.63	-0.83
APEH	1	0.06	0.05	0.05	0.34	0.34	0.17	0.52	2.52	-0.98	-1.02	-1.19	-0.85
DCTPP1	1	-0.41	0.13	0.17	0.99	-0.59	0.87	0.58	2.12	-1.25	-0.76	-1.02	-0.82
HSPA8	1	0.05	0.32	0.46	0.24	0.79	0.42	0.59	1.93	-1.3	-1.23	-1.18	-1.08
SNX12	1	0.51	-0.75	0.44	0.23	0.04	0.34	0.53	2.28	-0.47	-1.77	-0.81	-0.57
RPL4	1	0.7	-0.62	0.46	0.54	0.35	0.54	0.21	2.09	-1.17	-1.1	-1.32	-0.68
DDX21	1	1.36	-0.29	0.07	-0.38	0.6	1.57	0.88	0.53	-0.72	-1.16	-0.96	-1.5
PTK2B	1	1.29	0	-0.34	-0.62	0.56	1.94	0.54	0.23	-0.14	-1	-0.83	-1.64
TDO2	1	1.38	-0.26	0.15	-0.32	1.05	1.29	0.23	0.93	-0.7	-1.33	-1.42	-0.98
SLC39A14	1	1.29	-0.17	-0.52	-0.25	1.05	1.25	0.52	0.96	-0.37	-1.6	-1.3	-0.86
DYNC1LI1	1	1.57	-0.46	-0.16	-0.17	0.98	1.15	0.47	0.5	0.14	-1.4	-1.1	-1.53
MRPL37	1	0.38	-0.79	0	-0.07	1.11	1.87	0.83	0.45	-0.2	-0.9	-1.03	-1.64
DDX54	1	0.53	-0.46	-0.22	-0.5	1.63	1.42	0.11	1.07	-0.23	-0.85	-0.77	-1.74
MRI1	1	0.68	-1.43	-0.5	-0.04	0.93	1.46	0.37	1.33	-0.3	-0.84	-0.07	-1.59
GOLGA5	1	0.96	-0.39	-0.35	-0.67	0.32	1.73	1.72	0.16	-0.51	-0.85	-1.09	-1.05
MOGS	1	1.27	-0.59	0.45	-0.75	-0.28	1.72	1.41	0.13	-0.32	-1.22	-0.97	-0.84
RBM19	1	0.76	-1.17	0.16	-0.12	-0.12	1.85	1.03	0.94	-0.6	-1.53	-0.3	-0.91
DCAF13	1	0.81	-0.45	0.22	-0.46	-1.02	1.89	1.09	1.05	-0.51	-0.9	-0.44	-1.3
MANF	1	1.47	-0.51	0.21	-0.48	-0.27	1.9	0.27	0.83	-0.08	-0.8	-1.11	-1.41
STIP1	1	1.43	-0.2	0.16	-0.56	0.01	1.56	0.08	1.16	0.13	-1.21	-1.21	-1.36
WDR43	1	0.77	-1.04	-0.22	-0.19	0.81	1.61	0.94	0.22	0.15	-1.72	-1.44	0.1
LUC7L	1	0.62	-1.08	-0.09	0.11	-0.02	0.87	0.95	2	-0.38	-0.98	-0.45	-1.57
EFHD2	1	0.52	-1.09	0.63	-0.48	0.13	1.06	0.66	1.85	-0.26	-1.12	-0.32	-1.57
COA3	1	1.03	-1.06	0.36	-1.06	-0.17	0.65	1.51	1.44	0.08	-0.97	-0.58	-1.21
PTPN6	1	0.44	-0.42	-0.3	-0.99	-0.01	1.7	0.69	1.82	-0.59	-0.12	-1.18	-1.05
RPL36AL	1	0.62	-0.62	-0.69	-0.46	-0.71	1.09	1.17	2.1	-0.06	-0.83	-0.99	-0.62
MSN	1	0.68	-0.59	-0.29	-0.92	-0.17	1.32	0.7	2.09	-0.08	-0.98	-0.62	-1.14
RPL10A	1	0.69	-0.7	0.4	-0.37	-0.22	0.73	0.27	2.29	-0.13	-0.93	-1.69	-0.35
RBM14; RBM14-RBM4	1	0.27	-1.25	0.83	-0.64	-0.62	0.79	0.59	2.35	-0.49	-0.48	-0.6	-0.75
RPL17	1	0.62	-1.49	-0.25	-0.61	-0.12	1.44	0.82	1.13	0.98	-0.96	-0.13	-1.43
CEMIP	1	-0.61	-0.65	-0.61	-0.7	0.71	1.87	1.74	0.83	-0.6	-0.64	-0.67	-0.66
GCN1L1; GCN1	1	-0.49	-0.56	-0.77	-0.66	1.05	2.17	1.15	0.73	-0.54	-0.57	-0.72	-0.79
SCARB1	1	-0.57	-0.72	-0.49	-0.77	0.5	2.44	0.88	1.02	-0.52	-0.67	-0.53	-0.56
MORC3	1	-0.2	-1.14	-0.89	-0.48	1.07	1.92	1.17	0.88	-0.16	-0.67	-0.9	-0.6
LCP2	1	0.19	-0.54	-0.81	-0.83	0.91	2.01	1.19	0.78	-0.27	-0.86	-0.74	-1.04
OGFR	1	-0.05	-0.54	-0.58	-1.09	0.24	2.12	1.21	1.05	0.03	-0.89	-0.5	-1
CYP20A1	1	-0.55	-0.53	-0.62	-0.59	1.01	2.55	0.7	0.45	-0.6	-0.56	-0.65	-0.62
PSTPIP1	1	-0.39	-0.44	-0.59	-0.58	1.08	2.63	0.65	0	-0.44	-0.54	-0.67	-0.71
CPEB2	1	0.12	-0.67	-0.19	-0.73	1.27	2.4	0.63	0.1	-0.76	-0.54	-0.79	-0.83
C1orf50	1	-0.18	-0.58	-0.86	-0.56	1.04	2.52	0.45	0.28	-0.24	-0.08	-1.21	-0.59
PPAN; PPAN-P2RY11	1	-0.19	-1.45	-0.25	-0.78	0.91	1.95	1.05	0.78	-0.59	0	-0.23	-1.2
PDP1	1	0.09	-1.3	0.05	-0.68	0.85	2.28	0.52	0.23	0.53	-0.72	-0.67	-1.17
TP53I11	1	0.03	-0.89	0.08	-0.82	0.1	2.4	1.24	-0.13	0.22	-0.95	-0.2	-1.09
EIF2S3	1	0.44	-0.9	0.45	-0.72	0.48	2.17	0.91	0.04	0	-1.1	-0.27	-1.5
XRCC1	1	-0.47	-0.48	0.03	-1.32	1.29	1.8	0.64	1	-0.25	-0.99	-0.03	-1.21
TALDO1	1	0.08	-1.13	0.28	-1.33	1.25	1.63	0.58	0.78	0.24	-0.93	-0.11	-1.33
DHX36	1	0.67	-0.21	-0.62	-1.09	1.06	1.84	0.48	0.95	0.01	-0.82	-1.19	-1.08
TRIP12	1	0.81	-0.52	-0.78	-1.15	1.05	2.15	0.37	0.42	0.03	-0.96	-0.42	-1
EIF5B	1	0.69	-0.19	-0.8	-1.18	1.61	1.8	-0.07	0.31	0.45	-0.71	-0.99	-0.91
ARL8B	1	0.27	-0.15	-0.77	-0.98	0.83	2.48	0.6	-0.1	0.24	-0.84	-0.57	-1.02
CUL2	1	0.58	-0.14	-0.57	-1.25	0.92	2.1	0.78	0.03	0.04	-0.54	-0.39	-1.56
ISG15	1	0.4	-0.65	-0.38	-0.7	0.85	2.36	1.03	-0.39	-0.08	-0.75	-0.49	-1.2
A2M	1	0.86	-0.16	-0.7	-0.62	1.33	2.02	0.46	-0.51	0.14	-0.52	-0.92	-1.38
CSNK1A1	1	0.71	-0.94	-0.8	-0.66	1.46	1.78	0.35	-0.24	0.81	-1.31	-0.47	-0.68
UTP15	1	0.58	-0.86	-0.8	-1.03	0.34	2.46	0.61	0.5	0.04	-0.17	-0.94	-0.71
YWHAQ	1	0.59	-0.99	-1.26	-0.65	0.58	2.4	0.11	0.29	0.64	-0.82	-0.36	-0.52
NOSIP	1	0.46	-0.86	-0.19	-0.75	-0.24	2.77	0.23	0.53	-0.14	-0.99	-0.32	-0.5
ASNA1	1	0.08	-0.23	-0.69	-0.66	0.29	2.94	-0.1	-0.25	0.36	-0.67	-0.37	-0.7
BAG3	1	-0.05	-0.16	-0.61	-0.81	-0.39	2.76	0.38	0.02	0.63	-1.05	0.02	-0.75
ERGIC2	1	0.34	0.23	-0.49	-0.75	-0.32	2.5	0.96	0.43	-0.34	-0.48	-0.88	-1.21
VASP	1	0.59	-0.19	-0.17	-0.57	0.98	2.47	0.05	0.19	-0.52	-0.66	-0.86	-1.3
SAMD9	1	0.96	-0.43	-0.43	-0.21	0.28	2.61	0.12	0.16	-0.66	-0.29	-1.17	-0.94
USP10	1	1.02	0.43	0.15	-0.77	-0.2	2.6	0.06	-0.3	-0.62	-0.74	-0.78	-0.86
WDR82	1	0.37	-0.86	-0.61	-1.03	-0.64	2.33	1.14	0.06	0.81	-0.45	-0.41	-0.72
RPL10	1	0.2	-0.19	-0.56	-0.39	0.28	2.12	-0.5	1.07	1.06	-0.7	-1.11	-1.28
HSP90AB1	1	0.77	0.28	-1.04	-0.28	0.95	1.76	-0.78	0.92	0.43	-0.43	-1.5	-1.05
ENO1	1	0.5	0.16	-0.95	-1.11	0.77	1.17	-0.47	1.95	0.41	-0.53	-1.38	-0.54
NUP88	1	-0.48	-0.99	-1.12	-0.38	0.14	2.56	0.33	0.69	0	-1.02	-0.15	0.43
SGK3; C8orf44-SGK3	1	-0.29	-0.62	-0.94	-0.54	-0.28	2.78	-0.69	0.97	-0.22	-0.21	-0.12	0.16
NCDN	1	0	-0.55	-0.39	-0.5	-0.61	2.47	-0.43	1.67	-0.08	-0.64	-0.45	-0.5
SIL1	1	-0.02	-0.97	-0.78	-0.79	2.26	1.35	0.31	0.19	-0.06	0.32	-0.96	-0.87
CCDC86	1	1.09	-0.99	-0.79	-1.06	1.95	1.33	0.2	0	-0.25	0.13	-0.59	-1
DNAJC10	1	1.27	-0.8	-0.27	-0.93	1.8	1.06	0.11	0.48	0.27	-0.73	-1.25	-1
SNRPA	1	0.92	-1.18	0.1	-1.31	0.74	1.19	1.07	0.31	0.93	-0.68	-0.64	-1.45
RALBP1	1	1.08	-0.63	-0.81	0.15	2	1.46	0.13	-0.88	-0.27	-0.55	-0.73	-0.95
ARHGAP25	1	0.53	-0.48	-0.27	0.13	1.5	1.76	0.25	-0.66	0.52	-0.8	-1.75	-0.74
PRPF8	1	0.76	-0.91	-0.12	-1.07	0.94	1.49	1.13	-0.81	0.13	-1.11	0.8	-1.22
FAM203B; FAM203A; HGH1	1	0.04	-0.36	-0.67	-0.29	1.35	0.89	-0.28	0.57	1.13	-2.38	-0.43	0.43
CHCHD3	1	0.84	-1.26	-0.15	0.04	1.95	0.58	-1.3	0.64	0.73	-1.25	-0.28	-0.53
ZCCHC6	1	0.06	0.37	-0.46	-0.37	1.83	1.29	0.64	0.81	-1.09	-0.88	-1	-1.2
STK38L	1	0.32	0.1	-0.39	-0.54	1.62	1.32	1.03	0.62	-0.82	-0.61	-1.1	-1.54
DOCK10	1	0.2	0.21	-0.01	-0.46	2.35	0.71	0.66	0.38	-0.86	-0.96	-1.06	-1.15
FHOD1	1	0.14	0.46	-0.11	-0.15	2.04	0.84	0.58	0.51	-0.88	-0.59	-1.18	-1.66
IREB2	1	-0.01	-0.05	-0.45	-0.37	2.14	1.54	0.56	-0.07	-0.39	-0.48	-1	-1.42
IL4I1	1	0.24	-0.11	-0.7	-0.93	1.93	1.52	0.57	0.34	-0.21	-0.18	-1.24	-1.22
MCCC1	1	-0.34	0.91	-0.99	-0.48	1.38	1.67	0.66	0.74	-0.84	-0.7	-1.01	-0.99
GTF2I	1	-0.19	0.35	-0.77	-0.93	1.9	1.43	0.4	0.86	-0.19	-0.77	-0.96	-1.13
ZNF622	1	-0.07	0.87	-0.35	-1.28	2	1.28	0.38	0.3	-0.49	-0.94	-0.82	-0.88
NAT10	1	0.33	0.2	0.23	-1.3	1.26	1.79	0.46	0.59	-0.81	-0.63	-0.59	-1.53
KLC1	1	-0.02	0.38	-0.77	-1.27	0.85	2.16	0.59	0.82	-0.48	-0.32	-0.9	-1.06
STX4	1	0.65	0.75	-0.15	-1.43	1.1	0.56	1.2	0.7	-0.63	-0.42	-0.4	-1.94
LGALS3	1	0.46	0.9	-0.62	-1.47	1.6	1	0.43	0.69	-0.75	-0.1	-0.69	-1.46
PLEK	1	0.22	0.89	0.49	-1.61	1.63	0.74	0.92	-0.1	-0.72	-0.3	-0.68	-1.49
OXSR1	1	0.24	0.96	0.08	-0.62	1.09	1.1	0.53	0.28	-0.32	0.3	-1.7	-1.95
VPS33B	1	-0.24	0.29	-0.27	0.05	1.77	1.8	-0.39	0.56	-0.36	-0.63	-1.55	-1.02
SPTLC1	1	0.35	0.05	-0.32	-0.64	1.92	1.85	-0.47	0.45	-0.76	-0.38	-0.98	-1.08
NUTF2	1	0.01	0.08	-0.13	-0.11	2.22	1.8	-0.5	-0.22	-0.9	-0.75	-0.73	-0.76
SF1	1	-0.39	0.18	-0.7	-0.47	2.34	1.51	-0.77	0.44	-0.43	-0.08	-0.81	-0.84
EPHX1	1	0.18	0.62	-0.13	-0.65	1.98	1.57	0.08	-0.71	-0.49	-0.03	-0.96	-1.46
DHCR24	1	-0.06	0.19	-0.04	-0.15	2.31	1.4	0.09	-0.8	-0.94	0.01	-0.75	-1.25
PTPRE	1	-0.79	-0.82	-1.01	-0.97	1.81	0.78	1.12	1.03	-0.75	0.62	-0.71	-0.32
SASH1	1	0.02	-0.09	-0.92	-1.22	2.01	0.65	0.91	0.6	-0.79	0.72	-0.85	-1.05
LYN	1	-0.45	0.03	-1.03	-1.22	1.84	0.78	-0.01	1.52	-0.67	0.65	-0.82	-0.61
SH3KBP1	1	-0.17	-0.03	-0.96	-1.07	2.12	0.24	-0.02	1.37	-0.17	0.68	-0.88	-1.1
EWSR1	1	-0.04	-0.16	-0.99	-1.73	1.81	1.06	-0.16	1.11	0.15	0.44	-0.86	-0.63
COX1	1	-0.95	0.75	-0.84	-1.16	1.52	1.21	1.23	0.27	-0.85	0.35	-0.51	-1.02
UBA52	1	-0.57	0.61	-0.79	-1	1.17	1.05	0.45	1.49	-0.38	0.49	-0.91	-1.61
FMNL2	1	-0.59	1.02	-0.98	-1.21	1.39	0.87	0.54	0.47	0.3	0.75	-1.46	-1.1
SH3GL1	1	-0.22	0.06	-0.71	0	1.09	1.68	0.55	1.17	-0.74	-0.01	-1.68	-1.19
NR3C1	1	0.11	-1.01	-0.36	-0.3	1.17	1.4	0.47	1.65	-0.92	0.09	-1.16	-1.14
VAV3	1	-0.04	0.32	-0.75	-0.21	1.54	0.6	0.99	0.76	-1.17	0.79	-1.53	-1.29
REPS1	1	0.18	-0.39	-0.25	-0.98	1.04	0.63	0.81	1.43	-1.68	1.06	-0.92	-0.93
SLC30A6	1	-0.71	0.08	-0.21	-0.13	1.24	2.22	0.92	-0.01	-0.96	-0.56	-0.71	-1.16
VPRBP; DCAF1	1	-0.61	0.58	-0.1	-0.43	0.71	1.87	1.51	0.12	-0.45	-0.76	-1.08	-1.36
TFB2M	1	-1.07	0.15	0.28	0.53	1.01	1.32	0.99	0.99	-0.59	-1.2	-1.4	-1
XPO5	1	-0.87	-1.06	-0.53	0.44	1.31	1.94	1.14	-0.22	0.13	-0.54	-0.85	-0.87
B4GALT1	1	-0.95	-0.39	-0.22	-0.18	2.42	0.63	1.4	-0.27	-0.56	-0.59	-0.48	-0.81
SIRT2	1	-0.95	0.04	-0.16	-0.92	1.69	1.8	0.92	-0.97	0.02	0.02	-1.07	-0.42
PRPF38B	1	-0.16	-0.57	0.39	-0.21	1.42	1.93	1.1	-0.98	-1.15	-0.62	-0.31	-0.86
MRPL47	1	-0.69	-0.47	-0.85	-0.84	2.8	0.47	-0.04	0.15	0.56	-0.12	-0.53	-0.43
DKC1	1	-0.18	-0.92	-0.34	-0.53	2.85	0.81	0.04	-0.5	-0.02	-0.09	-0.39	-0.73
WIPI2	1	-0.59	-0.37	-1.27	-0.59	2.48	1.11	0.06	-0.15	-0.37	0.58	-0.83	-0.06
UCK2	1	-0.71	0.37	-0.88	-0.37	2.41	0.51	0.11	0.49	-0.18	0.29	-1.7	-0.33
IQGAP2	1	0.57	-0.04	-0.71	-0.69	2.47	0.9	-0.17	-0.17	-0.51	0.47	-1.13	-0.98
MLEC	1	-0.13	-0.23	-1.57	-0.45	2.03	1.27	0.72	-1.14	-0.12	0.33	0.07	-0.77
IK	1	-0.11	-0.03	0.84	-1.37	2.07	0.63	0.42	-0.53	0.15	0.34	-0.88	-1.53
RPL9	1	0.1	-0.26	-0.12	-0.65	1.57	0.57	1.81	-0.47	-0.15	-0.36	-0.05	-2
ARHGAP1	1	0.49	0.46	-0.09	-0.64	1.62	0.9	0.87	-0.68	-0.47	-1.12	0.59	-1.91
ATG3	1	-0.66	-1.68	0.91	-0.66	1.42	1.47	0.14	-0.4	0.17	0.79	-1.15	-0.37
PSMG1	1	-0.14	-1.69	0.58	-0.09	2.48	0.52	-0.88	0.08	-0.38	0.33	-0.41	-0.4
BAG6	1	0.12	0.15	-0.46	-0.59	0.87	0.07	2.62	0.4	-0.81	-0.53	-0.9	-0.94
OSBPL9	1	-0.23	-0.53	0.16	0	0.36	0.09	2.36	1.28	-1.26	-0.58	-0.83	-0.82
TRAM1	1	-1.07	1.08	0.07	0.12	0.38	0.18	2.07	0.57	-1.4	-0.06	-0.81	-1.13
BZW2	1	-0.58	0.34	0.29	-0.31	1.57	-0.91	1.68	0.98	-1.23	-0.18	-0.4	-1.26
ATAD3A	1	-0.09	0.22	0.24	-0.33	1.51	-0.99	1.21	1.59	-0.69	-0.34	-0.79	-1.53
MAGT1	1	-0.99	-0.24	0.52	-0.98	2.42	-0.18	1.04	0.12	-1.03	0.01	0.13	-0.81
SLC25A5	1	0.18	-0.16	0.18	-1.17	2.2	-0.71	0.87	0.93	-1.1	0.3	-0.48	-1.02
GNL3	1	-0.7	-1.15	0.24	0.57	2.22	-0.42	0.62	0.36	-1.22	0.74	-0.22	-1.04
RRAD	1	0.39	0.47	0.17	0.03	0.65	1.29	1.27	0.76	-1.29	-1.35	-1.24	-1.14
SQLE	1	0.47	-0.05	0.04	-0.07	0.65	1.86	1.19	0.47	-1.04	-1.26	-1.12	-1.15
SLFN5	1	0.88	-0.04	0.14	0.13	0.52	1.43	1.31	0.45	-1.09	-1.05	-1.13	-1.55
MTSS1	1	0.7	0.3	0.04	0.12	1.02	0.96	0.79	1.16	-1.32	-1.18	-1.27	-1.32
FMNL1	1	0.6	0.39	0.14	0.18	0.89	0.87	0.42	1.54	-1.14	-1.3	-1.24	-1.35
DAB2	1	0.42	0.8	0.13	-0.07	0.98	0.92	0.87	0.97	-0.95	-1.06	-1.35	-1.67
S100A10	1	0.65	0.65	0.08	-0.08	1.13	0.98	0.46	1.12	-1.09	-1	-1.62	-1.29
EHD1	1	0.43	0.38	-0.25	-0.14	1.11	1.52	0.66	1	-1.08	-1.17	-1.17	-1.31
NUMB	1	0.7	0.48	-0.27	-0.32	1.61	1.02	0.59	0.8	-1.05	-0.91	-1.23	-1.42
EEF2	1	0.66	0	0.11	-0.41	1.26	1.28	0.32	1.31	-0.93	-1.04	-0.99	-1.55
BET1	1	0.74	1.06	-0.55	-0.03	0.17	1.12	1.04	1.09	-1.03	-0.91	-1.33	-1.35
NIPSNAP1	1	0.33	1.22	0.34	-0.82	1.19	1.05	0.32	0.92	-1.06	-1.21	-1.09	-1.18
SUGT1	1	0.47	1.35	0.11	-0.78	0.89	1.78	0.11	0.23	-0.96	-1.06	-1.06	-1.08
PTRH2	1	0.34	0.88	0.07	-0.12	1.38	1.02	1.01	0.27	-1.01	-1.42	-1.42	-1
BTF3	1	0.4	0.95	0.47	-0.85	1.24	0.92	0.78	0.39	-1.26	-0.26	-0.99	-1.79
SCAMP2	1	0.96	0.92	-0.25	-0.54	1.11	1.28	0.16	0.86	-0.95	-0.88	-1.27	-1.41
UBE2L3	1	0.62	0.89	-0.18	-0.39	1.55	0.8	-0.02	1.03	-1.26	-0.48	-0.86	-1.73
MYH9	1	0.94	0.54	0.83	-1.25	0.07	0.54	0.75	1.35	-0.58	-0.36	-0.93	-1.89
TNFAIP8	1	1.07	0.32	0.25	-0.4	0.84	1.6	0.99	-0.09	-1.1	-1.08	-1.16	-1.25
CD82	1	1.45	-0.07	0.1	-0.44	1.02	1.18	1.18	-0.06	-0.89	-0.94	-1.25	-1.28
NAP1L1	1	0.71	0.62	-0.65	-0.09	1.28	0.91	-0.19	1.54	-0.57	-0.95	-1.6	-1.01
RPL27A	1	0.54	0.47	-0.53	0.21	1.39	0.98	-0.02	1.23	-0.77	-0.61	-1.99	-0.9
VAMP3	1	-0.09	1.12	-0.52	-0.17	1.87	1.19	-0.5	0.67	-0.74	-0.51	-1.57	-0.75
NEK6	1	-0.07	0.73	-0.43	-0.47	1.41	1.48	-0.15	1.39	-0.93	-1.28	-0.78	-0.9
NMRAL1	1	-0.12	0.46	-0.74	0.84	1.67	0.62	-0.32	1.48	-0.81	-1.46	-0.82	-0.78
PPP6R1	1	0.21	0.22	-0.53	0.4	0.67	1.43	-0.43	1.95	-1.31	-0.98	-0.85	-0.78
DRG1	1	1.04	0.17	-0.5	0.46	1.15	1.22	-1.13	1.31	-1.15	-0.81	-1.07	-0.7
TIAL1	1	0.27	-0.05	0.72	0.16	1.71	0.93	-0.46	0.68	0.09	-1.82	-1.34	-0.9
NOP16	1	-0.41	0.54	0.09	-0.51	1.38	0.41	0.87	1.57	-1.18	-0.44	-0.56	-1.75
USP14	1	0.17	0.4	0.71	-0.4	1.4	0.12	0.4	1.49	-1.19	-0.61	-0.58	-1.92
ECHDC1	1	-0.64	0.86	0.16	0.32	1.91	-0.17	0.75	0.89	-1.54	-0.62	-0.77	-1.16
RBM4	1	-0.39	1.01	-0.15	-0.69	1.5	1	0.28	1.04	-1.84	-0.08	-0.68	-1.03
ATG7	1	-0.81	1.74	-0.3	0.31	0.89	0.36	0.36	1.22	-0.61	-0.49	-0.93	-1.75
RECQL	1	0.54	-0.48	0.23	-0.28	1.54	0.45	1.43	0.27	-1.82	0.13	-0.58	-1.42
AKAP8	1	0.74	1.02	-0.37	-0.8	0.56	1.77	0.18	0.24	0.16	-0.55	-1.94	-1.01
CLPB	1	0.73	0.77	-0.45	-0.05	1.63	1.46	0.17	-0.11	-0.7	-1.02	-0.81	-1.62
MRTO4	1	1.11	0.26	0.12	-0.66	2.06	1.02	0	-0.2	-0.69	-0.63	-0.91	-1.5
COPB1	1	0.95	0.56	-0.21	-0.21	1.47	1.52	0.22	-0.5	-0.56	-0.24	-1.35	-1.65
DDX58	1	0.74	0.07	0.48	-0.42	1.01	2.02	0.68	-0.72	-0.71	-0.85	-0.95	-1.36
FCER1G	1	1.54	-0.63	-0.37	0.44	-0.71	1.02	0.02	1.74	-1.19	-0.56	-1.26	-0.04
TYMS	1	-0.04	0.19	-0.12	-0.07	-0.63	1.53	-0.62	2.45	-0.76	-0.64	-0.57	-0.7
SH3BGRL3	1	0.37	1.54	-0.42	-0.73	-0.06	0.8	-0.85	2.07	-0.61	-0.44	-1.1	-0.58
CDC37	1	0.55	0.58	-0.44	-1.3	0.25	1.08	-0.28	2.17	-0.89	-0.95	-0.87	0.1
KIAA2013	1	-0.24	1.56	-0.53	-0.48	-0.14	1.86	0.47	0.7	-0.93	0.14	-1.27	-1.14
USO1	1	1.3	0.71	-0.28	-0.98	0.99	1.27	-0.28	0.38	-1.31	-0.27	-1.76	0.22
BOP1	1	0.31	-0.02	0.14	0.3	2.24	0.13	-0.06	0.66	-0.85	0.17	-1.52	-1.51
NXF1	1	-0.22	-0.07	0.14	-0.31	1.85	0.74	-0.92	1.5	-0.72	0.45	-1.09	-1.36
PPM1G	1	0.15	0.22	-0.93	-0.15	1.68	1.06	-1.04	1.36	-0.01	0.13	-1.42	-1.06
MRPL24	1	-0.42	0.73	0.17	0.13	0.4	0.52	-0.43	1.81	-0.33	0.74	-1.99	-1.33
FUBP1	1	0.57	-0.35	0.25	0.03	0.77	0.06	0.04	2.18	-0.74	0.2	-1.45	-1.57
HNRNPDL; HNRPDL	1	-0.08	-0.58	0.44	0.02	0.64	0.24	0.35	2.13	-0.8	0.57	-1.61	-1.33
IFIH1	1	-0.89	-0.09	-0.54	-0.5	0.68	0.83	-0.31	2.5	-0.39	0.52	-0.74	-1.08
HSPA5	1	-0.54	0.21	-0.4	-0.61	0.95	0.24	-0.34	2.62	-0.98	0.26	-1	-0.41
SRSF11	1	-0.24	0.56	-0.84	-0.53	0.58	-0.27	-0.2	2.59	-0.61	0.34	-1.42	0.05
GALK1	1	0.45	0.81	-0.73	-0.8	0.98	-0.21	-0.39	2.04	0.04	0.39	-1.59	-1
IFI35	1	0.95	0.45	-0.55	-0.84	0.63	0.22	-1.38	2.19	-0.32	0.13	-1.26	-0.23
EIF4EBP1	1	0.42	0.38	-1.49	-0.24	-0.36	0.96	-0.02	1.95	-0.31	0.96	-1.21	-1.04
LUC7L2	1	0.64	1.22	0.44	-1.76	0.49	1.03	-0.01	0.87	-0.62	-1.1	0.25	-1.46
YLPM1	1	1.29	0.48	-0.94	-1.39	0.63	1.5	0.66	0.38	-0.09	-0.5	-0.41	-1.63
CSDE1	1	1.29	0.6	-0.25	-1	0.74	1.4	0.48	0.59	-0.5	-0.67	-0.84	-1.84
ARRB2	1	0.87	0.37	-1.35	-0.9	1.45	1.47	-0.24	0.22	-0.09	0.4	-1.61	-0.6
IFIT1	1	-0.55	-0.75	-0.58	-0.69	-0.08	0.13	2.3	1.82	-0.51	-0.22	-0.33	-0.54
COPS8	1	-0.56	-0.46	-0.41	-0.53	-0.52	0.59	1.91	2.14	-0.5	-0.46	-0.6	-0.6
SNRPA1	1	-0.92	-1.23	0.1	-0.48	0.65	0.26	1.17	2.25	-0.71	-0.97	-0.01	-0.11
HK2	1	-0.78	-1.26	-0.31	-0.35	0.72	0.49	1.53	1.81	-1.04	-1.03	-0.03	0.24
RPS18	1	-0.29	-1.69	0.06	0.26	0.13	1.1	1.34	1.44	-0.63	-1.53	0.19	-0.37
HMG20A	1	-0.54	-0.78	1.77	-1.06	-0.99	1.54	0.58	1.02	-0.17	-0.3	-0.08	-0.99
COL4A3BP	1	0.47	0.14	0.03	-0.08	0.92	-0.95	0.69	2.3	-0.6	-0.92	-0.86	-1.15
RPS15	1	0.28	-0.34	1.5	-1.95	0.46	-0.03	1.29	-0.4	-0.31	0.23	0.69	-1.45
HNRNPD	1	0.43	0.55	1.17	-2.45	-0.54	0.86	0.54	0.49	-0.28	-0.17	0.52	-1.11
TMED4	1	0.2	0.91	0.48	-0.59	0.9	1.15	1.51	-0.56	-0.42	-0.85	-1.73	-0.98
PGPEP1	1	1.15	-0.38	-0.18	-0.81	0.63	0.77	2.05	-0.98	0.43	-0.62	-1.13	-0.92
OGFRL1	1	0.84	-0.32	-0.03	-1	-0.28	0.58	2.59	-0.98	0.21	-0.44	-0.28	-0.88
COPS3	1	0.46	1.16	-0.76	-0.83	-0.31	-0.26	2.01	-0.09	1.02	-0.8	-0.09	-1.52
UXS1	1	0.49	-0.14	-0.06	0.18	-0.1	0.22	2.81	-0.91	-0.42	-1.15	-0.36	-0.55
AP2S1	1	-1.01	-1.01	1.28	-0.26	1.37	0.33	1.42	-0.95	0.1	-0.59	0.59	-1.27
EDEM3	1	-1.15	0.22	0.8	0.22	1.08	0.25	1.58	-1.72	0.83	-0.95	-0.52	-0.63
MTX2	2	1.03	0.23	-0.43	-0.89	-0.24	0.84	-0.73	-2.06	1.03	0.77	1.12	-0.67
SYK	2	2.12	-0.85	-1.08	-1.2	-0.38	0.17	-0.65	-0.66	1.21	0.59	0.55	0.18
USP9X	2	1.13	0.01	-0.64	-1.28	0.23	1.21	-0.77	-1.34	1.09	-1.08	1.15	0.29
RRP8	2	0.49	-1.2	-1.08	-1.16	0.97	1.87	-0.23	0.03	1.21	0.31	-0.59	-0.63
TES	2	0.44	-0.89	-1.42	-1.17	0.64	1.6	0.06	0.19	1.71	-0.02	-0.43	-0.71
SKIV2L	2	0.29	-1.22	-0.56	-1.22	0.23	2.35	0.34	-0.21	1.17	-0.3	-0.22	-0.64
FAM162A	2	0.38	-0.9	-0.59	-1.39	0.67	2.28	0.2	-0.41	0.97	-0.38	0.07	-0.9
TBC1D15	2	-0.03	-0.49	-1.08	-1.37	0.88	2.33	-0.26	-0.16	0.58	0.45	0.08	-0.92
UGGT1	2	0.38	-0.52	-0.81	-1.68	1.55	1.36	-0.21	0.37	0.9	0.31	-0.39	-1.26
SNRPG	2	-0.59	0.01	-0.18	-1.93	0.14	1.25	0.68	-0.8	1.85	-0.25	0.51	-0.68
PTBP3	2	1.02	-0.46	-0.08	-2.59	1.47	-0.5	-0.09	-0.22	0.51	0.29	0.39	0.26
THEMIS2	2	0.99	-0.92	-0.47	-0.56	-0.26	0.36	-0.99	-0.29	1.16	2.27	-0.51	-0.77
SEC31A	2	-0.24	0.86	1.34	-1.03	0.33	0.85	-0.14	-1.43	0.17	0.59	0.64	-1.92
PMPCA	2	1.11	-0.6	-0.65	-0.93	0.76	2.02	0.02	-0.07	0.94	-0.78	-0.53	-1.29
GUK1	2	-0.12	0.4	0.34	-0.97	0.29	2.75	-0.1	-0.8	-0.43	0.19	-0.9	-0.66
APP	2	0.82	0.09	-0.64	-1.02	0.28	2.46	-0.01	0.02	0.5	-0.33	-1.04	-1.13
NINJ1	2	1.32	0.11	-0.24	-0.89	0.11	2.3	-0.33	-0.62	0.66	-0.52	-0.76	-1.14
CAMSAP1	2	1.13	-0.08	-0.53	-1.17	0.26	2.07	-0.53	0.66	0.78	-0.81	-0.6	-1.17
CEBPZ	2	1.1	-0.13	-0.3	-1	-0.21	2.41	-0.59	0.43	0.56	-0.44	-0.71	-1.12
POLR1A	2	1.12	-0.68	-0.02	-1.13	-0.39	2.41	-0.02	0.35	0.32	-0.39	-0.31	-1.25
CRYZL1	2	1.02	-0.28	-1.26	-1.11	0.06	2.1	-0.01	0.32	0.95	0.02	-1.04	-0.77
MRPS31	2	1.49	-0.45	-1.21	-1.15	0	1.55	-0.24	0.18	1.48	-0.19	-0.64	-0.83
AQR	2	1.74	-0.08	-0.91	-1.01	0.44	1.24	-0.69	-0.3	1.43	0.01	-1.04	-0.84
RAN	2	1.98	-0.51	-0.65	-0.94	0.25	1.34	-0.73	0.25	1.12	-0.27	-1.1	-0.75
MRPL15	2	1.37	-0.97	-0.16	-1.17	1	0.91	-0.09	0.76	0.94	-0.65	-0.2	-1.74
POLR2I	2	1.21	-0.37	0.26	-1.1	1.63	0.75	0.2	-0.42	0.95	-1.21	-0.43	-1.46
WDR3	2	1.34	-0.56	0.31	-0.35	1.24	1.32	0.43	-1.44	0.51	-0.77	-0.7	-1.33
KIAA0020; PUM3	2	0.66	-0.49	-0.15	0.05	1.7	1.45	0.28	-1.64	0.65	-0.84	-0.83	-0.85
TTC37	2	-0.22	-0.54	0.05	0.46	1.22	1.77	0.15	-0.82	1.17	-0.86	-0.9	-1.49
PPP4R2	2	-0.29	-1.03	0.36	0.19	1.61	1.77	-0.14	-1.2	0.9	-0.71	-0.51	-0.96
MTHFD1L	2	1.89	-1.57	-0.29	-1.14	0.37	0.83	0.62	-0.45	0.24	0.79	-0.07	-1.22
UBR4	2	1.14	-1.27	-0.31	-0.92	1.12	1.19	0.86	-0.7	0.11	0.14	0.38	-1.75
XPO1	2	0.56	-0.79	-0.02	-1.14	1.6	1.2	1.02	-1.4	-0.07	0.34	-0.02	-1.28
CAB39	2	0.65	-1.69	0	-0.41	0.86	1.46	0.84	-1.63	0.71	-0.15	0.25	-0.88
TECR	2	1.12	-0.71	0.62	-1.74	0.68	0.97	0.61	-1.04	0.56	-0.44	0.75	-1.38
DMXL2	2	-0.1	0.07	-0.33	-0.37	1.9	2.18	-0.64	-0.96	-0.17	-0.17	-0.73	-0.66
DTX3L	2	1.61	0.95	-0.59	-0.92	1.9	0.08	-0.78	-0.76	-0.06	-0.34	0.06	-1.16
CISD1	2	0.54	0.2	-1.38	-2.23	0.62	0.53	0.39	-0.66	0.6	0.79	1.12	-0.51
PPME1	2	0.86	0.53	-1.29	-2.04	1.13	0.71	0.48	-1.02	0.44	0.15	0.68	-0.64
MRPL13	2	-0.1	-0.21	-0.52	-1.19	2.05	0.88	0.23	-1.52	0.68	0.46	0.31	-1.07
UBFD1	2	0.14	-0.41	0.34	-1.56	2.09	0.81	-0.57	-1.37	0.1	0.94	-0.26	-0.24
ATG16L1	2	-0.19	0.86	0.01	-1.2	1.61	1.18	0.64	-0.93	0	0.18	-0.31	-1.85
RPL15	2	1.22	1.1	-0.43	-0.6	0.87	1.17	0.19	-1.11	-0.21	-0.64	0.38	-1.94
COG7	2	1.51	-1.49	-0.67	-0.31	1.94	-0.13	0.3	-0.59	-0.66	0.93	-0.22	-0.61
PCIF1	2	0.26	-0.67	0.41	-0.47	1.82	0.84	-1.22	-1.17	1.02	0.87	-0.79	-0.9
RRP1	2	0.43	-0.65	0.55	-0.11	1.78	0.34	-0.76	-0.72	0.64	1.08	-1.91	-0.68
SMC2	2	0.88	-1	1.25	0.36	0.13	0.62	-1.2	-0.54	0.56	1.28	-0.55	-1.78
NFKB1	2	1.85	0.62	-0.19	0.07	1	0.69	-0.2	-0.85	0.3	-0.2	-1.45	-1.64
TAGLN3	2	2.34	1.03	-0.42	-0.04	0.4	0.5	-0.84	-0.85	0.38	-0.5	-1.17	-0.82
PFKL	2	2.34	0.89	0.26	-0.47	-0.27	0.43	-0.61	-1.44	0.49	-0.08	-0.4	-1.15
RRBP1	2	2.09	0.92	0.27	-0.2	0.05	0.33	-0.93	-0.81	0.82	-0.33	-0.47	-1.75
CXorf38	2	1.22	1.69	-0.3	0	0.41	0.15	-0.77	-0.79	0.89	0.21	-1.92	-0.79
TAOK1	2	1.5	1.26	0.04	-0.4	0.8	0.47	-0.47	-0.81	0.13	0.6	-1.45	-1.66
FAM120A	2	1.8	1.22	0.1	-0.54	0.69	0.27	-0.66	-1.15	0.59	0.22	-1.1	-1.44
GOLGA2	2	0.61	1.58	-0.19	-0.09	0.87	0.57	-0.26	-1.68	0.48	0.19	-0.11	-1.96
NUP133	2	1.59	0.84	0.08	-0.88	0	1.45	-0.27	0.15	0.33	-0.25	-1.49	-1.55
CSNK1D	2	1.38	0.15	-0.04	-0.64	1.31	1.83	-0.17	-0.76	-0.82	-0.1	-1	-1.14
HEATR1	2	0.91	-0.27	0.16	-0.69	1.15	2.05	0.45	-1	0.08	-0.96	-0.64	-1.24
ITPRIP	2	1.48	0.26	0.07	-0.85	0.32	1.66	1	-0.87	-0.2	-0.86	-0.5	-1.53
NCK2	2	1.7	0.73	0.08	-0.73	0.56	1.64	0.1	-1.18	-0.24	-0.55	-0.83	-1.27
MKLN1	2	1.88	0.27	0.34	-0.89	0.14	1.58	0.22	-0.89	0.31	-0.87	-0.84	-1.26
FAM20C	2	1.61	0.29	-0.04	-1.02	0.46	1.6	0.35	-0.94	0.58	-0.86	-0.6	-1.43
ADAM9	2	1.63	0.21	0.05	-0.02	0.85	1.9	-0.54	-0.82	-0.46	-0.61	-0.96	-1.23
SMG9	2	1.62	0.36	-0.01	-1.1	0.93	1.25	0.24	-1.11	0.35	-1.01	-0.05	-1.47
ALG2	2	1.34	0.09	0.24	-0.93	0.86	1.33	0.42	-1.9	0.54	-0.97	-0.15	-0.85
PYCRL; PYCR3	2	1.32	0.17	0.94	-0.93	0.09	1.59	0.47	-0.47	0.07	-0.82	-0.56	-1.88
RPL19	2	1.25	-0.36	1.12	-0.98	0.75	1.54	0.06	-0.21	0.15	-0.87	-0.81	-1.64
PA2G4	2	1.5	-0.6	0.62	-0.28	0.33	1.75	-0.08	-0.08	0.07	-0.23	-1.2	-1.8
EIF3M	2	1.33	0.11	0.05	0.38	1.77	0.98	-1.04	-0.67	0.09	-0.48	-1.11	-1.41
GK	2	1.72	-0.33	0.22	0.03	1.44	0.66	-0.56	-1.02	0.71	-0.23	-1.31	-1.32
CYB5B	2	1.98	0.16	0.86	-0.23	0.45	1.1	-0.34	-1.01	-0.42	0.01	-0.89	-1.66
MEMO1	2	1.18	0.81	0.38	0.19	0.92	0.79	-0.74	-1.94	0.65	-0.17	-0.6	-1.47
QARS	2	1.37	0.39	0.73	0	0.79	1.12	-0.81	-1.11	0.46	-0.21	-0.75	-1.96
YTHDF3	2	1.4	1.1	0.56	-0.85	1.25	0.63	-0.36	-0.9	0.12	-0.48	-0.69	-1.78
SURF4	2	1.68	0.84	0.35	-0.68	0.97	0.98	-0.28	-0.94	-0.03	-0.48	-0.53	-1.88
RPS24	2	1.79	0.67	0.27	-0.7	0.56	1.19	-0.15	-0.87	0.33	-0.44	-0.83	-1.81
CCDC25	2	2.06	0.77	0.57	-0.84	0.41	0.72	-0.23	-1.36	-0.06	0.08	-0.66	-1.45
XDH	2	1.84	1.24	0.26	-0.55	0.52	0.78	-0.06	-1.6	-0.13	-0.34	-0.61	-1.34
EIF4A2	2	0.85	0.89	1.09	-1.06	1.27	0.64	0.15	-0.96	0.22	-0.38	-0.99	-1.73
AGK	2	1.35	0.87	1.15	-0.88	0.79	0.73	0.14	-1.69	0.06	-0.73	-0.59	-1.19
SELT; SELENOT	2	1.17	1.23	0.74	-1.26	0.81	0.73	-0.24	-1.67	0.36	-0.2	-0.38	-1.28
MAP2K2	2	1.65	0.54	0.43	-0.48	1.6	0.08	-0.74	-1.49	0.05	0.26	-0.52	-1.37
DIS3	2	0.68	0.46	0.42	-0.61	1.36	1.33	0.38	-1.68	-0.49	0.09	-0.24	-1.7
WDR75	2	1.01	0.36	-0.25	-0.04	1.74	1.24	-0.1	-1.63	-0.26	0.12	-0.88	-1.31
PRMT1	2	0.88	0.82	0.1	-0.36	1.68	0.87	-0.22	-2.07	-0.22	0.09	-0.48	-1.09
GNPAT	2	1.16	0.66	-0.35	-0.56	1.16	1.23	-0.24	-2.05	0.24	0.36	-0.49	-1.13
BRCC3	2	1.41	-0.08	0.11	-0.37	-0.62	2.08	0.59	-1.13	-0.14	0.09	-0.43	-1.52
MON2	2	0.76	0.81	-1.22	0.43	0.68	2.11	-0.19	-0.6	0.08	-0.71	-0.98	-1.16
REL	2	0.88	0.93	-0.28	-0.28	0.54	2.18	-0.42	-1.47	0.04	-0.42	-0.51	-1.19
RER1	2	1.1	0.58	-0.38	-0.1	0.26	2.15	-0.07	-1.84	0.02	-0.16	-0.82	-0.73
MTMR6	2	-0.2	1.39	-0.32	0.2	0.32	1.92	0.44	-1.47	0.43	-0.64	-0.93	-1.14
RPL31	2	1.69	0.42	0.55	-0.06	-0.03	1.43	-0.13	-0.79	0.35	-0.73	-0.79	-1.92
ZNFX1	2	2.07	0.93	-0.03	-1.07	-0.75	1.3	0.21	-0.17	-0.36	-0.06	-1.28	-0.8
RABGAP1	2	2.33	0.49	0.39	-1.09	0.01	0.75	0.42	-0.58	0.18	-0.82	-1.2	-0.88
NOC2L	2	2.33	-0.01	0.32	-1.23	-0.02	1.18	-0.09	-0.59	0.46	-0.57	-0.71	-1.07
MMS19	2	1.73	0.84	0.52	-1.53	-0.27	1.57	-0.17	-0.3	-0.14	-1.14	-0.31	-0.8
YIPF6	2	2.23	1.02	-0.26	-0.15	-0.62	0.4	-0.58	-0.85	1.13	-0.43	-1.05	-0.84
RNASEL	2	2.33	0.73	-0.01	-0.7	-0.29	0.93	-0.69	-0.58	0.78	-0.98	-0.65	-0.87
MRPL33	2	2.06	0.18	0.09	-0.07	-0.38	1.06	-1.14	-0.35	1.15	-0.42	-0.76	-1.4
MRPS9	2	1.4	0.3	-0.1	-0.97	-0.07	1.31	-0.95	0.53	1.48	-0.73	-1.14	-1.04
UFC1	2	1.48	0.06	-0.35	-0.17	-0.17	0.95	-1.58	0.39	1.49	0.08	-1.58	-0.6
YBX1	2	2.06	0.68	0.09	-0.48	-0.75	0.77	-0.99	0.49	0.26	0.32	-1.71	-0.74
SKP1	2	1.94	0.55	-0.82	0.06	-0.17	1.47	-0.98	-0.25	0.5	-0.02	-1.44	-0.83
DDX41	2	1.89	-1.36	-0.9	-0.04	0.82	1.47	-0.9	-0.7	0.2	0.42	-0.53	-0.38
PRPF39	2	2.74	-0.03	-0.51	-0.26	-0.06	0.52	-0.6	-0.82	-0.33	0.81	-0.63	-0.83
NISCH	2	2.65	0.01	-0.06	-0.91	0.38	-0.07	-0.34	-0.5	0.19	0.69	-1.01	-1.05
TRAPPC12	2	2.6	-0.32	-0.67	-0.74	0.77	0.7	-0.16	-1.1	-0.6	-0.05	0.21	-0.66
OTUB1	2	-0.03	-1.1	0.25	-0.96	0.61	0.6	0.45	-1.65	2.15	-0.34	0.47	-0.45
TOR4A	2	0.91	0.64	-1.02	0.1	-0.33	1.32	-0.44	0.7	0.79	-0.52	-2.29	0.14
GLUL	2	0.35	0.39	0.65	-0.87	-1.28	2.15	-1.2	-1.22	0.1	0.27	0.53	0.13
KIAA1033; WASHC4	2	1.53	0.56	-0.1	-0.73	0.03	0.58	-0.62	-0.61	-0.14	-0.63	1.84	-1.71
RWDD1	2	1.41	0.99	-0.42	-1.39	1.23	0.52	-0.28	-1.29	-0.52	-0.41	1.07	-0.91
HNRNPH3	2	1.05	1.27	-0.17	-0.27	-0.59	0.73	-1.9	1.21	0.34	0.18	-1.35	-0.49
NFX1	2	1.73	0.7	-0.25	-0.67	-0.64	0.19	-0.93	1.02	1.33	-0.11	-1.31	-1.07
NCKIPSD	2	1.38	1.04	-1.74	0.53	-1.44	0.14	-0.89	0.52	0.64	0.67	-0.82	-0.02
MAPK3	2	1.83	0.93	0.37	-0.47	-0.7	0.1	-0.93	-1.35	1.33	0.4	-0.46	-1.04
CTNNBL1	2	1.47	1.16	0.19	-0.69	-0.39	0.32	-1.57	-1.26	1.05	0.81	-0.15	-0.95
SZRD1	2	1.64	1.14	-0.03	-0.44	-0.35	0.68	-1.91	-1.03	0.82	0.54	-0.5	-0.56
BRD4	2	1.63	0.79	-0.34	-0.87	0.15	0.19	-1.86	-1.21	0.88	0.52	0.69	-0.58
FADD	2	1.97	0.84	-0.6	0.2	-0.57	0.02	-1.18	-1	1.41	0.43	-0.74	-0.77
MRPS30	2	2.39	0.46	-0.38	-0.12	-0.66	0.22	-0.98	-1.12	1.15	0.25	-0.84	-0.37
C14orf159; DGLUCY	2	2.54	0.52	-0.6	-0.42	0.02	0.03	-1.2	-0.67	0.59	0.65	-0.88	-0.58
PRKAA1	2	2.43	1.08	-1.15	-0.22	0.23	-0.08	-0.84	-1.05	0.56	-0.13	-0.34	-0.5
ATP6V1A	2	1.74	0.4	-0.05	0.17	-0.07	0.5	-1.83	-1.26	1.4	0.11	-0.67	-0.43
NUP160	2	1.7	-0.35	0.53	0.07	0.75	-0.5	0.4	-2.03	0.99	0.01	-0.39	-1.2
PSMB8	2	1.55	0.83	0.66	-0.91	0.07	-0.05	-0.58	-2.01	0.75	0.71	0.07	-1.1
ACADVL	2	1.48	0.67	0.67	-0.63	0.47	-0.06	-0.5	-2	0.15	0.93	0.26	-1.44
UGP2	2	2.06	0.24	-0.32	-0.96	0.03	0.13	-0.72	-1.66	1.39	0.24	0.17	-0.6
TSN	2	1.83	0	0.11	-0.67	0.79	0.28	-1.1	-1.64	1.01	0.64	-0.2	-1.06
SMC3	2	1.95	0.18	1.15	-1.2	0.72	-0.08	-0.58	-1.14	0.56	0.01	-0.19	-1.38
IMMT	2	1.71	0.31	0.89	-0.68	0.26	0.05	-1.46	-0.59	1.12	0.41	-0.42	-1.6
DGKZ	2	1.49	0.69	-0.12	-1.25	-0.11	0.55	-0.76	-1.15	1.49	0.67	-0.14	-1.35
ACTN4	2	1.21	0.6	0.74	-1.63	0.31	0.6	-0.5	-1.03	0.8	0.75	-0.11	-1.74
PREB	2	1.5	0.41	0.74	-1.21	0.05	0.93	-0.7	-0.95	1.01	0.45	-0.59	-1.65
XPO7	2	1.17	0.08	0.33	-0.77	0.21	1.16	-0.11	-2	1.1	0.27	0.06	-1.49
OARD1	2	1.4	0.48	-0.01	-1.34	0.03	1.14	-0.16	-1.56	1.08	0.01	0.34	-1.41
ATP5F1	2	1.77	0.56	0.01	-1.08	0.14	1.05	-0.16	-1.59	0.81	0.01	-0.1	-1.43
ERMP1	2	1.32	0.78	0.75	-0.69	0.38	0.52	0.08	-1.7	0.45	0.1	0.05	-2.03
DNAJC5	2	1.62	0.24	0.59	-1.22	0.38	0.14	0.12	-1.49	1.02	0.22	0.11	-1.74
SNX17	2	0.95	0.73	1.6	-0.52	0.1	1.21	-0.68	-1.24	0.45	-0.28	-1.54	-0.78
NDUFS2	2	1.05	0.44	1.37	-1.29	-0.49	1.19	-1.25	-0.75	0.73	0.65	-0.7	-0.96
PCCA	2	1.3	-0.1	0.96	-0.85	0.29	0.77	-0.77	-1.75	1.44	-0.02	-1.13	-0.13
NELFA; WHSC2	2	1.71	-1.04	0.75	-0.29	0.23	0.86	-0.99	-1.25	0.4	1.06	-1.3	-0.13
TM9SF1	2	1.86	0.68	0.29	-0.3	-0.68	0.24	-0.94	-1.14	0.21	1.59	-0.83	-0.97
NUP107	2	1.91	1.1	0.18	-0.46	-0.25	0.6	-0.61	-0.99	-0.24	0.96	-0.46	-1.71
MAEA	2	2.1	1.02	-0.28	-1.32	-0.35	0.44	-0.85	-0.8	0.06	1.04	-0.98	-0.09
PTGR1	2	0.98	1.02	-0.9	-0.79	0.49	0.18	-1.42	-1.26	1.23	0.6	-1.01	0.88
C9orf78	2	1.21	1.79	-0.67	-1.26	-0.07	0.74	-1.01	-1.21	0.86	-0.29	-0.53	0.43
HCCS	2	0.84	0.49	0.12	-0.79	0.78	0.3	-0.11	-2.42	1.34	0.61	-0.65	-0.52
RENBP	2	-0.22	0.85	-0.78	-0.75	-0.21	0.19	1.32	-1.93	1.84	0.1	-0.26	-0.16
FAM107B	2	0.52	1.04	0.62	-1.98	0.01	-0.23	1.24	-1.08	0.94	-0.06	0.25	-1.29
UQCRFS1	2	0.57	-0.12	-0.79	-1.09	-0.46	0.74	-1.22	-0.55	2.3	0.88	-0.48	0.22
RPA2	2	0.73	-0.06	-1.27	-0.94	-0.11	0.74	-1.37	-0.68	1.82	1.31	-0.15	-0.03
MYEF2	2	0.93	0.07	-1.08	-1.06	-0.07	0.68	-1.15	-0.55	1.77	1.45	-0.56	-0.44
IDI1	2	0.93	-0.56	-1.04	-1.08	0.44	0.97	-1.25	-1.01	1.34	1.36	-0.37	0.27
YY1	2	0.76	0.3	-1.21	-1.48	0.22	0.61	-1.17	-0.83	1.46	1.25	-0.44	0.53
FAM54B; MTFR1L	2	-0.34	-0.12	-1.09	-1.16	0.62	1.46	-1.09	-0.73	1.7	1.07	-0.19	-0.13
C14orf1; ERG28	2	-0.22	-0.03	-1.43	-0.88	0.93	0.9	-0.21	-1.52	1.58	1.22	-0.3	-0.04
HNRNPLL; HNRPLL	2	0.73	0.27	0.22	-1.27	-0.76	0.27	-0.75	-1.25	2.13	0.87	0.31	-0.77
STAG2	2	0.52	-0.3	-0.83	-1.32	-0.27	1.17	-0.98	-0.93	1.92	0.68	0.75	-0.41
PTRHD1	2	0.23	-0.4	-0.36	-1.54	0.22	0.91	-0.07	-1.54	1.93	0.76	0.52	-0.66
MRPL22	2	0.71	-0.59	-0.28	-1.11	-0.76	1.06	-0.3	-1.46	2.03	0.38	0.7	-0.37
TTC1	2	0.62	-0.27	-0.35	-2.38	0.62	0.49	-0.16	-0.54	1.38	0.84	0.64	-0.88
HIST2H2AB	2	0.42	-0.5	-0.65	-1.75	0.46	0.66	0.03	-0.8	1.79	1.18	0.22	-1.07
HNRNPC	2	0.68	-0.07	0.09	-1.86	0.9	0.36	-0.61	-1.5	1.22	0.85	0.77	-0.85
PFKP	2	0.96	-0.25	-0.83	-1.65	0.65	0.62	0.07	-1.51	1.69	0.33	0.47	-0.54
SCAF4	2	1.33	-0.31	-0.6	-1.55	0.29	0.86	-0.41	-0.99	1.92	0.21	0.06	-0.81
PSMA2	2	0.77	-0.01	-0.35	-1.71	0.53	1.45	-0.2	-0.97	1.7	-0.09	-0.07	-1.05
ARHGAP9	2	0.65	0.07	-0.34	-1.14	-0.12	0.35	-0.82	-0.83	2.15	1.42	-0.59	-0.8
CTCF	2	0.6	0.12	-0.68	-1.41	0.06	0.92	-0.76	-1.05	2.15	0.85	-0.42	-0.37
HMGB1	2	0.77	-0.06	-0.89	-1.53	0.22	1.19	-0.59	-0.77	1.88	0.79	-0.16	-0.84
SWAP70	2	1.29	0.3	-0.52	-1.23	0.09	0.63	-1.23	-1.23	1.74	0.75	0.07	-0.64
SDHA	2	0.82	0.14	-0.55	-1.32	0.47	0.64	-0.72	-1.1	1.97	0.72	0.14	-1.21
LIPA	2	0.72	-0.43	-0.44	-0.65	-0.09	0.84	-0.85	-1.61	2.07	1.09	-0.34	-0.31
FAM50A	2	0.6	-0.48	-0.48	-0.72	-0.11	1.05	-0.98	-1.02	2.23	1	-0.54	-0.54
VPS18	2	0.55	-0.63	0.38	-0.89	-0.33	1.08	-0.59	-1.16	2.19	0.75	-0.46	-0.9
HIST2H3A; HIST2H3C; HIST2H3D	2	-0.15	0.65	-0.41	-1.7	0.52	0.59	-0.63	-1.26	1.78	1.13	0.11	-0.64
MAPRE2	2	0.11	0.4	-0.74	-1.5	0.44	0.3	-0.49	-0.39	2.07	0.9	0.35	-1.45
NIPSNAP3A	2	0.14	-1.14	-0.95	-1.25	0.33	1.3	0.35	-0.74	2.12	-0.11	0.3	-0.37
GALT	2	0.4	-0.72	-1.16	-1.39	0.12	1.27	-0.64	-0.24	2.19	0.22	0.16	-0.2
STXBP2	2	0.31	-0.94	-1.04	-1.27	0.31	1.13	-0.35	-0.75	2.14	0.72	0.14	-0.4
PHF5A	2	0.73	-0.95	-0.88	-1.66	-0.69	1.73	0.19	-0.12	1.58	-0.07	0.09	0.07
TSNAX	2	0.86	-1.15	-0.9	-1.1	0.1	1.36	-0.09	-0.29	2.14	-0.11	-0.28	-0.54
CELF2	2	0.96	-1.3	-0.59	-1.01	0.02	1.23	-0.64	-0.21	2.18	0.12	-0.28	-0.47
RAVER1	2	0.6	-0.88	-0.71	-1.27	-0.33	0.81	-0.42	0.21	2.5	0.27	-0.63	-0.14
SF3A2	2	0.64	-0.53	-0.89	-1.08	0.07	1.13	-1.15	0.09	2.23	0.38	-0.78	-0.1
PRDX3	2	0.69	-0.53	-0.64	-1.14	0.28	0.63	-0.54	-0.46	2.65	-0.01	-0.68	-0.25
SUCLG1	2	1.17	-0.76	-0.34	-1.41	-0.5	1.23	-1.08	-0.21	1.93	0.37	-0.34	-0.05
RMND5A	2	-0.02	-0.97	-0.11	-0.82	-0.21	1.84	-0.37	-0.64	2.19	-0.03	-0.06	-0.78
MYO1B	2	0.39	-0.66	-0.71	-0.85	-0.33	1.43	-0.12	-0.23	2.45	-0.34	-0.1	-0.92
NDUFS8	2	1.08	-1.03	-0.81	-0.62	-0.92	1.36	-0.66	-0.96	1.84	-0.03	0.47	0.29
GBAS; NIPSNAP2	2	0.84	-0.97	0.04	-1.33	-0.68	1.33	0	-0.95	1.97	-0.34	0.53	-0.44
SMARCA2	2	1.07	-0.84	-0.14	-1.31	-0.99	1.59	-1.14	-0.4	1.25	0.25	0.87	-0.22
SRRT	2	0.25	-0.79	-1.12	-1.68	-0.13	1.51	-0.15	-0.14	1.57	1.07	0.14	-0.54
IARS2	2	1.35	-0.61	-1.04	-1.67	-0.59	1.32	-0.33	0.2	1.41	0.6	-0.02	-0.62
RNASE2	2	0.83	-0.18	-0.5	-2.24	-0.21	0.99	-0.72	-0.13	1.07	1.36	0.3	-0.58
PPIP5K2	2	1.55	-0.29	-1.28	-1.66	-0.58	1.63	0.18	-0.34	0.71	-0.15	0.57	-0.34
INTS9	2	0.55	-1.23	-1.4	-0.72	0.65	1.45	-0.47	-0.58	1.7	0.7	-0.48	-0.17
LSM2	2	1.08	-1.31	-1.23	-1.01	0.06	0.74	-0.12	-0.81	1.77	1.05	-0.35	0.12
EXOC7	2	-0.16	-1.01	-0.88	-1.03	0.36	0.86	0.14	-0.33	2.1	1.33	-0.59	-0.79
NUDT19	2	0.53	-0.69	-0.83	-1.15	0.93	0.64	-0.04	-1.12	2.13	0.72	-0.43	-0.67
UBE2I	2	0.27	-0.43	-0.84	-1.28	0.57	1.03	-0.42	-0.88	2.24	0.72	-0.48	-0.51
DIAPH1	2	0.03	-1.01	-1.13	-1.47	1.02	1.11	-0.18	-0.5	1.48	1.21	0.01	-0.57
BCAT2	2	0.18	-0.5	-1.03	-1.54	0.97	0.71	-0.42	-1.04	1.69	1.17	0.32	-0.49
HUWE1	2	0.15	-0.85	-0.85	-1.52	0.83	1.65	-0.07	-1.01	1.22	0.86	0.3	-0.7
PIK3CD	2	0.74	-1.08	-0.49	-1.05	0.81	1.08	-0.71	-1.27	1.22	1.21	0.47	-0.92
SLC25A10	2	-0.16	-0.98	-0.62	-1.17	1.31	0.48	0.48	-1.12	1.46	1.35	-0.09	-0.92
PCYOX1	2	0.03	-0.85	-1	-1.48	1.34	1.02	0.9	-1.27	0.88	0.67	0.43	-0.67
WDTC1	2	0.03	-0.03	-1.3	-1.2	0.46	1.67	-0.01	-0.95	0.78	1.66	-0.57	-0.54
WDFY1	2	0.43	-0.35	-0.93	-1.25	0.23	1.57	-0.01	-1.21	0.78	1.69	-0.03	-0.92
THOC2	2	0.09	-1.05	-0.93	-0.78	1.53	1.32	-0.11	-1.21	1.63	-0.18	0.09	-0.4
CES2	2	0.3	-0.26	-0.93	-1.22	1.1	1.67	-0.21	-1.09	1.03	0.49	0.44	-1.33
ADRM1	2	-0.14	-0.69	-0.75	-0.53	1.11	1.81	0.49	-0.77	0.88	0.27	0.18	-1.86
NADSYN1	2	0.88	-0.22	-1.26	-0.66	1.49	0.71	0.48	-1.3	1.2	0.02	0.11	-1.44
INTS4	2	0.42	-1.05	-0.27	-0.92	0.57	1.94	0.64	-1.22	1.07	0.38	-1.16	-0.4
PARP10	2	0.18	-0.44	0.2	-1.27	0.78	0.44	0.59	-1.03	1.92	0.85	-0.89	-1.32
MBLAC2	2	-0.94	-0.04	-0.54	-1.05	0.89	1.38	-0.33	-1.11	1.78	0.74	0.18	-0.97
PFAS	2	-0.2	-0.34	0.04	-0.37	0.86	1.4	-0.81	-1.25	1.93	0.56	-0.66	-1.16
SFXN1	2	0.23	0.75	-0.68	0.03	0.73	1.31	-0.73	-1.35	1.32	0.78	-0.98	-1.42
PIGK	2	0.64	-0.94	-0.31	-1.61	0.56	0.78	-1.43	0.18	0.65	1.54	0.75	-0.8
LAMTOR5	2	0.73	-1	-0.53	-1.26	0.83	1.43	-1.15	0.22	0.9	1.2	-0.32	-1.05
COX17	2	0.09	-0.5	-0.5	-1.28	0.53	1.63	-0.82	-0.14	1.45	1.27	-1.01	-0.72
TFEB	2	0.54	-1.38	0.04	-0.97	0.7	0.98	-1.48	-0.29	1.27	1.45	-0.59	-0.28
ARGLU1	2	0.1	0.07	-1.44	-1.09	-0.22	1.48	-1	0.75	1.64	0.66	-0.89	-0.05
SF3B14; SF3B6	2	0.5	-0.93	-0.56	-0.84	0.47	1.82	-1.15	1	1.03	0.27	-1.36	-0.24
WDR81	2	0.64	-0.26	-0.94	-1.08	0.22	1.61	-1.05	1.07	0.97	0.78	-1.21	-0.75
PRPF3	2	-0.27	-0.08	-1.38	-1.43	0.95	0.89	-0.59	-0.05	0.99	1.83	-0.1	-0.76
SF3A1	2	0.1	0.15	-0.56	-2	1.39	0.5	-0.86	-0.11	0.85	1.57	-0.5	-0.54
HNRNPA3	2	-0.24	0.23	-1.13	-1.25	1.53	0.85	-0.77	-0.14	1.15	1.33	-0.64	-0.93
ALDH3B1	2	0.78	0.14	-0.51	-1.48	0.56	0.19	-1.32	-1.42	1.52	1.2	0.2	0.13
SMU1	2	0.55	0.29	-0.45	-0.85	0.49	-0.07	-1.39	-1.4	1.8	1.45	0.03	-0.44
SUMO3	2	0.4	0.8	-1.23	-0.77	0.46	0.69	-1.6	-0.38	1.36	1.41	-0.89	-0.26
NIP7	2	0.21	0.95	-0.98	-0.68	1.29	-0.11	-1.08	-1.67	1.6	0.48	0.31	-0.31
TRAPPC8	2	-0.19	1.05	-0.94	-1.17	1.3	0.51	-1.17	-1.19	1.54	0.58	-0.39	0.06
PIGT	2	0.91	0.68	-0.59	-1.44	1.6	0.16	-1.18	-1.45	0.58	0.84	-0.33	0.23
CCDC12	2	0.96	0.63	-1.38	-1.43	-0.38	0.7	-0.12	-1.36	1.11	1.36	-0.33	0.24
POLR2J	2	0.57	0.6	-2.36	-0.47	0.62	1.12	-0.52	-0.79	1.34	0.25	-0.33	-0.01
CTR9	2	1.06	-1.19	-1.53	-0.09	-0.31	0.46	-0.68	0.07	2.16	0.18	0.48	-0.62
PCYT2	2	-0.28	-0.21	-1.05	0.64	0.54	0.92	-1.66	0.04	2.05	-0.67	0.46	-0.79
DBI	2	0.88	0.1	-0.3	-1.15	0.94	-0.01	-1.19	0.24	1.81	0.58	-0.23	-1.67
DAXX	2	-0.01	0.33	-0.54	-0.39	0.59	-0.35	-0.63	-0.28	2.86	-0.01	-0.62	-0.96
CCDC59	2	0.75	0.21	-0.13	-2.19	0.46	1.46	-0.15	-1.31	0.47	0.35	-0.72	0.8
INPP4B	2	-0.16	-0.26	-1.05	-1.07	-0.34	0.74	-0.03	0.71	2.03	1.28	-0.79	-1.04
WAC	2	0.81	0.27	-1.24	-1.28	0.12	0.53	0.7	0.72	1.15	0.87	-1.04	-1.62
CCDC9	2	1.78	0.2	-1.61	-0.5	0.82	0.28	0.32	-0.07	0.14	0.81	-0.35	-1.82
TMEM209	2	1.04	-0.39	-1.72	-0.22	-0.34	1.37	0.11	-0.52	0.87	1.33	-0.16	-1.38
RBM12B	2	0.03	0.27	-0.98	-0.66	0.22	1.18	-0.38	-0.08	0.67	2.02	-0.5	-1.79
CHD4	2	0.57	-0.07	0.39	-1.37	-0.58	0.46	-0.01	-0.99	0.54	1.43	1.35	-1.72
ACAA2	2	0.85	0.35	1.08	-1.26	-0.55	0.86	-0.34	-1.4	0.95	0.86	0.21	-1.61
SMARCD2	2	0.86	0.65	-0.03	-1.42	-1.57	0.44	0.06	-0.67	1.72	1.03	-0.28	-0.79
INIP	2	0.74	0.9	0.02	-0.99	-1.92	1.28	-0.42	-0.35	0.76	1.14	-0.1	-1.05
HNRNPH1	2	0.8	-1.12	0.59	-1.77	-0.44	1.41	-0.4	-0.1	1.44	0.39	0.22	-1.01
SNRNP40	2	0.59	-0.32	0.76	-1.5	-0.39	1.3	-0.22	-0.63	1.85	-0.03	0.02	-1.42
HNRNPA2B1	2	0.57	-0.4	-0.15	-2.2	0.16	0.83	0.02	0.14	1.5	0.09	0.85	-1.4
HCLS1	2	1.24	0.05	-0.03	-2.02	0.26	0.9	-0.24	0.7	0.91	-0.18	0.17	-1.76
SERBP1	2	0.5	0.43	0.2	-1.74	0.49	0.9	-0.6	0.05	1.23	0.35	0.28	-2.09
MRPL1	2	1.2	-0.79	0.89	-1.72	0.66	-0.04	0.38	-0.36	0	-0.17	1.46	-1.51
PDLIM4	2	1.65	0.18	1.12	-1.59	-0.16	0.5	0.44	-0.8	-0.02	0.5	-0.07	-1.75
EDC3	2	0.88	0.7	-0.9	-0.72	1.06	1.51	-0.33	0.28	0.85	-1.41	-0.62	-1.31
RLF	2	0.54	1.31	-1.37	-1.01	0.55	1.66	0.18	-0.22	0.41	-1.58	0.08	-0.54
FCGR1B	2	0.8	1.93	-0.26	-0.9	0.74	0.31	-0.08	-0.83	0.93	-1.22	0	-1.43
VPS4B	2	1.51	0.52	-1.2	-1.67	0.23	1.37	-0.35	0.83	0.45	-0.71	-0.12	-0.86
DDX52	2	1.57	1.04	-0.41	-1.77	0.07	1.17	-0.28	0.37	0.37	-0.1	-0.6	-1.43
PRKCSH	2	1.59	1.12	-0.41	-1.12	0.29	1.25	-0.45	0.82	-0.08	-0.63	-1.04	-1.34
DNAJA4	2	0.4	1.44	-0.66	-0.98	0.14	1.57	0.15	-0.7	1.09	-0.08	-0.75	-1.62
ARHGEF1	2	0.84	1.01	-0.45	-1.92	0.4	1.07	-0.33	-0.3	1.54	-0.18	-0.61	-1.06
THRAP3	2	0.78	1.75	-0.29	-1.44	0.38	0.97	-0.69	-1.05	1.13	-0.19	-0.28	-1.06
LRPAP1	2	0.9	1.56	-0.2	-2.04	-0.23	0.38	-0.79	0.35	1.35	-0.03	-0.52	-0.73
TBCE	2	0.55	-0.02	-0.72	-1.32	1.78	1.48	0.26	-0.53	0.79	-0.28	-0.84	-1.15
NAA10	2	0.7	1.03	-0.95	-1.1	1.54	1.33	0.09	-0.27	0.38	-0.35	-1.22	-1.17
ASCC3	2	0.72	0.54	-0.32	-0.44	1.71	1.83	-0.4	-0.69	-0.18	-0.45	-0.99	-1.33
EIF4G3	2	1.27	0.55	-0.54	-0.7	1.5	1.37	-0.66	-0.23	0.45	-0.5	-1.41	-1.11
BST2	2	0.72	0.54	-0.87	-0.86	1.74	1.63	-0.71	-0.15	0.01	0.16	-1.14	-1.09
COL6A1	2	1.34	0.37	-0.43	-0.61	1.76	1.08	-0.42	-0.12	-0.28	0.07	-1.05	-1.7
CEP170	2	0.9	0.81	-0.42	-1.08	1.18	1.76	-0.61	0.02	-0.03	-0.11	-0.78	-1.64
HIBCH	2	0.98	0.88	-0.29	-1.17	1.03	1.64	-0.6	-0.57	0.41	0.18	-1.02	-1.46
NBAS	2	1.07	-0.01	-1.14	-1.02	0.96	2.15	0.07	-0.47	0.06	0.12	-0.66	-1.13
MAN2A1	2	0.99	-0.03	-1.18	-0.85	0.68	1.98	-0.02	0.11	0.49	0.19	-0.67	-1.68
TRAF2	2	0.34	0.43	-1.08	-1.12	0.86	2.43	-0.47	-0.37	0.51	-0.15	-0.67	-0.72
PFKFB3	2	1.1	0.51	-0.87	-1.16	0.91	2.03	-0.61	-0.45	0.38	0	-1.05	-0.8
HSD17B12	2	0.53	-0.57	-0.89	-1.15	0.68	2.35	-0.51	-0.59	0.9	0.38	-0.78	-0.34
RALB	2	0.81	-0.53	-0.88	-1.24	1.5	1.77	-0.96	-0.24	0.71	0.33	-0.57	-0.7
CCNT1	2	0.65	0.13	-0.05	-1.2	0.63	2.06	0.75	-0.64	-0.01	0.24	-0.97	-1.59
SLTM	2	1.14	0.34	-0.3	-1.98	0.89	1.31	0.04	0.08	0.74	-0.25	-0.52	-1.48
NOP56	2	1.01	-0.42	0.37	-1.78	0.96	1.49	0.07	-0.33	0.75	0.12	-0.85	-1.4
SLC16A3	2	0.95	-0.17	-0.21	-1.56	1.15	1.41	0.26	-0.82	0.85	0.18	-0.41	-1.62
CD276	2	0.69	0.42	-0.72	-1.83	0.87	1.61	0.07	-0.76	1.02	0.04	-0.2	-1.21
SPCS2	2	0.95	0.51	-0.88	-1.53	0.97	1.76	0.13	-0.67	0.56	0.07	-0.63	-1.23
NSA2	2	0.76	0.59	-0.76	-1.5	1.14	1.48	-0.08	-1.11	0.49	0.58	-0.21	-1.37
PPP3CC	2	1.14	0.35	-0.6	-1.18	0.85	2.08	0.02	-0.85	0.43	-0.48	-0.69	-1.07
EBP	2	0.96	0	-0.36	-0.93	0.83	2.1	0.16	-1.14	0.3	0.17	-0.63	-1.45
FAM114A2	2	0.98	0.06	-0.18	-1.27	0.56	1.73	0.15	-1.29	1.18	-0.04	-0.61	-1.27
SUPT6H	2	0.89	0.52	-0.21	-1.97	0.39	1.5	-0.34	-1.02	1.05	0.59	-0.68	-0.73
YTHDF2	2	1.2	0.31	0.26	-1.25	0.61	1.45	-0.17	-0.94	0.58	0.66	-1.49	-1.21
CELF1	2	0.9	0.05	0.52	-1	1.34	1.39	-0.38	-0.36	0.8	-0.41	-1.58	-1.26
U2SURP	2	1.57	-0.58	-0.47	-1.09	1.03	1.54	-0.37	-0.59	0.76	0.13	-0.51	-1.42
VPS4A	2	1.77	-0.24	0.17	-1.1	0.71	1.62	-0.57	-0.42	0.3	0.02	-0.74	-1.52
TPT1	2	1.66	-0.36	0	-0.66	0.9	1.47	-0.25	-0.39	0.71	-0.33	-1.14	-1.6
DUSP23	2	1.25	-0.27	0.63	-1.08	0.51	1.98	-0.57	-0.65	0.64	-0.41	-0.68	-1.35
PPID	2	1.31	-0.34	-0.2	-1.44	0.64	0.8	-0.66	-0.64	0.17	1.91	-0.37	-1.16
SF3B1	2	1.15	-0.2	-0.38	-0.9	0.75	1.17	-0.71	-0.45	0.49	1.3	-0.2	-2.02
C12orf73	2	0.62	0.44	-1.05	-1.17	1.04	1.4	-0.99	-1.1	1.07	0.93	-0.65	-0.55
NUP62	2	0.5	0.72	-1.12	-1.15	1.33	0.84	-0.87	-0.63	1.07	1.11	-1.05	-0.75
SLC39A9	2	1.04	0.57	-0.95	-1.13	1.01	1.24	-0.39	-1.18	0.76	0.94	-0.79	-1.11
USP8	2	0.11	0.73	-0.52	-1.32	1.83	0.93	-0.29	-1.14	0.49	0.93	-0.55	-1.21
CAST	2	0.66	0.84	-0.31	-1.29	1.86	0.73	-0.54	-0.5	0.3	0.63	-0.82	-1.55
XAB2	2	0.74	0.43	-0.81	-0.95	1.81	0.88	-0.87	-0.62	0.75	0.67	-0.53	-1.5
ZNF579	2	0.32	0.01	-0.7	-1.3	1	1.08	-0.67	-1.12	1.38	1.31	-0.2	-1.11
RTN3	2	0.84	-0.2	-0.78	-0.63	1.05	1	-0.67	-1.69	1.23	1.05	-0.1	-1.1
STXBP5	2	0.52	-0.06	-0.74	-0.28	1.11	1.02	-0.39	-1.78	0.93	1.1	0.12	-1.55
SNRPD1	2	1.25	-0.55	-0.47	-0.92	1.42	1.25	-0.36	-1.45	0.52	0.77	-0.3	-1.16
BLMH	2	1.2	0.26	-0.09	-1.38	1.01	0.72	-0.84	-1.61	1.04	0.8	-0.13	-0.99
PHF6	2	1.25	0.55	-0.33	-1.09	0.95	1.05	-0.42	-1.58	0.7	0.74	-0.39	-1.41
RPL26L1	2	0.61	0.54	-0.26	-1.71	0.63	0.99	0.57	-0.83	0.89	0.32	0.24	-2
CAMK1	2	0.42	0.78	-0.16	-1.73	1.38	0.66	-0.08	-1.66	0.41	0.5	0.62	-1.15
PPP6C	2	0.54	0.57	-0.29	-1.24	1.29	0.82	0.16	-1.95	0.79	0.66	-0.1	-1.24
RRP1B	2	0.69	1.37	-0.57	-1.07	0.74	1.46	-0.14	-1.53	0.25	0.51	-0.43	-1.27
NUP188	2	0.63	1.14	-0.05	-0.22	0.77	2.02	-1.03	-0.27	-0.29	-0.14	-1.15	-1.42
HMGCS1	2	1.61	0.91	-0.02	-0.4	0.82	1.01	-0.95	0.24	0.28	-0.53	-1.4	-1.56
MIA3	2	1.34	0.98	0.13	-0.52	0.85	1.21	-1.47	0	0.25	-0.16	-1.05	-1.55
TBC1D5	2	1.26	0.17	0	-0.18	1.06	1.4	-1	0.49	0.37	-0.56	-1.46	-1.56
MTDH	2	1.66	0.24	-0.52	-0.16	0.6	1.67	-1.17	0.15	0.43	-0.48	-1.33	-1.09
RAE1	2	1.29	0.52	-0.47	0.06	0.71	0.57	-0.66	0.08	1.6	-0.75	-1.29	-1.67
TAF15	2	2.07	0.09	-0.15	-0.54	0.7	1.45	-0.75	-0.07	0.24	-0.99	-1.24	-0.81
LMNA	2	2.05	0.42	-0.44	-0.72	0.31	1.58	-0.51	0.05	0.09	-0.43	-1.16	-1.23
PMPCB	2	2.24	0.25	-0.02	-0.88	0.36	1.13	-0.81	-0.03	0.45	-0.38	-1.34	-0.97
METAP1	2	1.55	0.66	-0.45	-0.45	0.72	1.66	-0.53	-0.38	0.5	-0.75	-1.17	-1.37
CSNK2A1	2	1.41	0.54	-0.3	-0.69	0.95	1.55	-0.33	-0.61	0.66	-0.76	-0.73	-1.68
PSMD6	2	1.54	0.37	-0.03	-0.68	0.47	1.85	-0.46	-0.2	0.35	-0.71	-0.88	-1.65
FPGS	2	1.87	1.31	-0.2	-0.55	0.83	0.82	-0.68	-0.73	0.32	-0.96	-0.95	-1.07
NMD3	2	1.96	1.22	-0.52	-0.49	0.49	1.21	-0.45	-0.46	-0.12	-0.5	-1.01	-1.33
EXOSC4	2	1.62	1.26	-0.31	-0.66	0.58	1.37	-0.97	-0.41	0.23	-0.43	-0.97	-1.32
GPATCH4	2	2.15	0.85	-0.93	-0.51	0.85	1.09	-0.84	-0.44	-0.06	-0.41	-0.74	-1
RPS7	2	2.18	0.8	-0.26	-0.36	0.69	1.17	-0.91	-0.33	-0.7	-0.24	-0.92	-1.11
OTUD4	2	1.56	1.18	-0.82	-0.76	1.34	0.94	-0.8	-0.85	0.1	0.06	-0.95	-0.99
FMR1	2	1.35	1.67	-0.11	-0.74	0.21	0.63	-0.9	-1.05	0.98	0.14	-0.88	-1.31
SMYD5	2	0.92	1.4	0.13	-0.54	0.72	0.98	-1.12	-1.13	0.59	0.58	-1.27	-1.25
CTAGE5; MIA2	2	1.2	1.32	-0.26	-1.05	0.85	1	-0.95	-0.94	0.64	0.43	-1.04	-1.2
GYS1	2	1.04	1.4	-0.31	-0.85	1.14	0.79	-0.8	0.05	0.51	-0.06	-1.31	-1.61
NUCB1	2	1.44	1.38	-0.39	-0.77	0.51	0.76	-0.73	-0.24	0.75	0.21	-1.48	-1.44
DNAJB1	2	1.54	1.17	-0.17	-0.98	0.5	1.25	-0.61	-0.78	0.42	0.06	-0.75	-1.65
USP5	2	1.86	1.01	-0.44	-0.98	0.03	0.87	-1.01	-0.23	0.91	0.25	-0.91	-1.35
HINT3	2	1.82	0.68	-0.19	-0.75	-0.11	0.94	-1.11	-1.33	1.21	0.35	-0.75	-0.76
STRN	2	1.95	0.78	-0.44	-0.39	0.31	1	-1.53	-0.72	0.86	-0.06	-0.95	-0.81
RBBP4	2	1.81	0.99	-0.32	-0.55	0.47	0.54	-1.55	-1.01	0.86	0.46	-0.84	-0.85
PDXK	2	1.66	0.88	-0.7	-0.76	0.25	0.82	-1.29	-0.88	1.13	0.63	-0.78	-0.97
PCBD1	2	1.99	1.19	-0.79	-0.53	0.5	0.51	-1.15	-1.11	0.64	0.26	-0.91	-0.59
ISG20L2	2	1.73	1.03	-0.32	-0.38	0.91	0.22	-1.2	-1.12	1.12	-0.17	-0.6	-1.21
PRPF38A	2	1.93	0.77	-0.45	-0.97	0.59	0.54	-0.77	-1.16	0.44	0.97	-0.89	-1.01
MRPL4	2	2.05	0.8	-0.58	0.14	0.36	0.82	-1.33	-1.28	0.42	-0.12	-0.1	-1.18
NME1-NME2; NME1; NME2	2	1.97	0.33	-0.94	-0.11	1.18	0.57	-1.15	-0.8	0.47	0.41	-0.67	-1.26
COMMD2	2	2.14	0.61	-0.14	-0.52	-0.13	1.26	-1.01	-1.13	0.45	0.17	-0.54	-1.16
SPATA20	2	2.37	0.48	-0.18	-0.62	0.2	0.72	-0.6	-1.24	0.69	0.01	-0.63	-1.19
COX7B	2	1.91	0.74	-0.01	-0.89	0.52	1.03	-0.54	-1.42	0.55	0.06	-0.69	-1.26
RPS6KA1	2	1.83	0.51	0.16	-0.88	0.17	1.05	-0.33	-1.13	0.89	0	-0.52	-1.73
GRPEL1	2	2.44	0.52	-0.14	-0.61	0.02	1.08	-0.45	-0.6	0.3	-0.35	-1.03	-1.18
STAT1	2	2.3	0.33	-0.28	-0.79	0.3	1.13	-0.48	-0.69	0.31	0.18	-1.07	-1.24
ATP8	2	2.48	0.34	-0.29	-0.89	0.21	0.67	-0.76	-0.54	0.69	0.01	-0.67	-1.26
SEL1L	2	2.08	0.43	-0.29	-0.5	0.42	1.32	-0.56	-1.04	0.74	-0.71	-0.79	-1.09
TBC1D10B	2	2.17	-0.09	-0.69	-0.5	0.93	0.99	-0.85	-0.91	0.86	-0.28	-0.68	-0.94
LYPLAL1	2	1.86	0.17	0.42	-0.55	0.45	1.03	-0.18	-1.89	0.52	0.09	-0.88	-1.04
DDX24	2	1.7	0.41	-0.02	-0.69	0.31	1.56	-0.56	-1.5	0.54	0.24	-1.14	-0.84
DYNLT3	2	1.65	0.27	-0.29	-0.79	0.72	1.44	-0.92	-1.06	0.85	0.19	-1.01	-1.07
HTT	2	1.42	0.64	-0.37	-0.56	0.29	1.52	-0.33	-1.56	0.5	0.5	-0.49	-1.56
RAD50	2	1.95	1.35	-0.18	-1.47	0.45	-0.21	-0.9	0.07	0.6	-0.11	-0.26	-1.3
NAA38; LSM8	2	2.35	0.99	-0.54	-0.62	0.32	-0.08	-0.89	-0.29	0.9	-0.19	-1.22	-0.73
OLA1	2	1.93	1.34	-0.44	-0.63	0	0.64	-0.77	-0.26	0.91	-0.39	-1.39	-0.95
PDE12	2	1.88	1.21	-0.34	-1.23	0.14	0.7	-1.52	-0.18	0.62	-0.09	-1.07	-0.13
DBT	2	1.62	0.84	-0.32	-0.42	1.11	0.39	-1.78	-0.29	0.76	-0.08	-1.42	-0.4
TRAF6	2	1.4	0.73	-0.43	-0.57	0.75	1.31	-1.63	-0.54	0.65	-0.32	-1.49	0.16
C20orf27	2	0.46	0.51	-0.88	-1.58	0.81	0.86	-0.95	-0.02	2.08	-0.3	-0.46	-0.56
ADAR	2	0.23	0.47	-1.06	-0.64	0.64	1.04	-0.7	-0.98	2.13	0.33	-1.26	-0.21
ARMC10	2	0.7	1.15	-1.05	-0.8	0.63	1.26	-0.88	-0.53	1.58	-0.14	-1.05	-0.88
RBM33	2	1.21	0.82	-0.81	-0.83	-0.06	0.93	-1.78	-0.94	1.19	0.98	-0.4	-0.32
ECHS1	2	1.24	0.03	-0.7	-0.58	0.09	1.29	-1.27	-1.45	1.41	0.9	-0.49	-0.46
SMCHD1	2	1.56	-0.15	-0.25	-0.65	0.04	1.32	-1.32	-1.3	1.18	0.84	-0.67	-0.61
PACSIN2	2	1.07	0.3	-1.02	-0.74	0.13	1.38	-1.2	-0.94	1.56	0.78	-0.77	-0.54
C19orf66	2	1.51	0.15	-1.06	-1.2	0.3	1.2	-0.72	-0.85	1.28	0.83	-0.64	-0.8
HNRNPU	2	1.37	0.28	-0.99	-1.02	0.49	1.17	-1.02	-0.64	1.22	0.89	-0.63	-1.14
PSMC5	2	1.96	0.27	-1.15	-0.67	0.38	1.13	-1.18	-0.65	1.01	0.23	-0.42	-0.91
PSMD9	2	1.5	0.61	-0.91	-0.79	0.18	1.33	-1.19	-0.67	1.3	0.33	-0.8	-0.89
VPS29	2	1.36	0.41	-0.62	-0.97	0.35	1.26	-1.4	-0.46	1.17	0.51	-1.45	-0.17
C11orf54	2	1.34	0.54	-1.08	-0.46	0.61	1.16	-1.1	-0.59	1.4	0.21	-1.34	-0.68
ACTL6A	2	1.04	0.76	-1.31	-1.36	1.2	1.18	-1	0.38	0.62	0.06	-1.1	-0.47
C11orf58	2	1.09	1.07	-1.11	-0.93	0.46	1.43	-1.01	0.02	0.86	0.27	-1.37	-0.79
ACOX3	2	1.53	0.13	-1.28	-0.94	0.31	1.62	-1.17	0.51	0.7	0.11	-1.04	-0.47
NDUFV3	2	2.13	-0.1	-1.3	-1.22	0.67	0.68	-0.85	-0.26	0.75	0.62	-0.54	-0.57
RDX	2	1.51	0.45	-1.49	-1.26	0.93	1.01	-0.88	-0.15	0.78	0.56	-0.81	-0.64
TRMT112	2	1.31	0.7	-1.26	-0.89	1.1	0.85	-1.42	-0.52	0.76	0.77	-0.55	-0.85
CRKL	2	1.19	0.54	-0.71	-1.34	1.33	0.77	-1.4	-0.1	0.94	0.51	-0.81	-0.93
ARID1A	2	1.03	0.44	-1.2	-1.24	0.54	0.5	-1.2	-0.54	1.64	0.89	0.16	-1
MGRN1	2	0.49	1.09	-1.02	-1.33	0.5	0.73	-0.71	-1	1.55	0.91	-0.09	-1.13
LAMTOR3	2	1.22	1.14	-1.58	-0.77	0.19	0.17	-0.64	-1.13	1.52	0.78	-0.24	-0.65
ABHD10	2	0.83	1.6	-0.82	-0.67	-0.04	0.72	-0.73	-1.4	1.28	0.81	-0.94	-0.65
TMEM205	2	0.83	1.55	-0.94	-0.63	0.69	0.51	-0.69	-0.94	1.24	0.63	-0.89	-1.35
UQCRB	2	0.73	0.7	-0.02	-1.5	0.5	0.61	-0.83	-0.55	1.28	1.23	-0.49	-1.65
NT5C	2	0.77	1.14	-0.06	-1.41	0.67	0.54	-0.94	-1.04	1.12	1.13	-1.08	-0.84
COPS6	2	1.11	0.46	-0.45	-0.9	1	0.59	-0.85	-1.5	1.77	0.19	-0.67	-0.76
WDR61	2	0.9	0.5	0.56	-1.02	0.17	1.04	-0.85	-1.28	1.4	0.79	-0.85	-1.35
TTLL12	2	1.45	0.28	-0.01	-1.31	0.67	0.88	-1.24	-0.89	1.35	0.52	-0.78	-0.92
ICT1; MRPL58	2	0.97	0.57	-0.07	-0.88	0.59	1.02	-0.89	-1.02	1.65	0.42	-1.35	-1.01
LRRFIP1	2	0.28	0.8	-1.12	-1.47	0.52	1.77	-0.11	0.45	-0.02	0.99	-0.76	-1.3
IMPDH2	2	0.39	0.43	-0.94	-1.26	1.42	1.21	-0.85	0.27	0.54	1.04	-1.2	-1.05
KIAA1429; VIRMA	2	0.55	1.27	-1.02	-1.17	0.81	0.9	-0.53	0.06	0.7	0.88	-1.79	-0.68
ADNP	2	1.49	0.86	-0.69	-0.56	1.07	0.47	-1.67	-0.4	0.28	1	-1.2	-0.65
PTPN2	2	1.15	0.68	-0.29	-0.95	0.8	0.14	0.43	-0.92	0.57	1.32	-1.75	-1.19
KNTC1	2	1.3	-0.1	-0.51	-1.51	0.6	0.26	-0.76	0.24	0.85	1.52	-1.62	-0.26
ABCD3	2	1.86	0.01	-0.46	-0.73	0.93	0.38	-0.86	-0.57	0.88	0.64	-1.87	-0.22
NUDCD2	2	1.83	-0.53	-1.02	-0.67	-0.44	0.75	-1.03	-0.26	1.66	0.74	-0.82	-0.2
WDR55	2	0.85	-0.56	-0.1	-0.29	-0.61	1.42	-2.06	-0.31	1.29	0.37	-0.82	0.82
SF3B4	2	1.1	-0.67	-1.12	-0.29	-0.73	1.12	-1.53	0.59	1.61	0.4	-0.83	0.35
NOL6	2	0.92	-0.17	-1.26	0.2	-0.2	0.43	-0.72	-0.94	2.45	-0.81	0.36	-0.26
HTATSF1	2	1.35	0.02	-0.52	-0.63	0.44	0.72	-1.5	-0.61	2.04	-0.63	-0.77	0.08
SZT2	2	0.53	0.16	-0.08	-0.25	0.06	1.3	-0.86	-1.1	2.26	-1.24	-0.54	-0.24
NRD1; NRDC	2	1.39	-0.37	0.52	0.17	0.22	0.99	-0.91	-1.86	1.52	-0.61	-0.29	-0.77
IPO5	2	1.85	-0.61	-0.03	0.18	0.55	1	-0.77	-1.92	0.37	-0.36	0.68	-0.94
RRAGC	2	1.05	-0.57	-0.29	-0.25	0.76	1.36	-1.67	-1.48	1.34	0	0.21	-0.45
TMED2	2	1.7	0.31	-0.03	-0.6	0.14	1.29	-0.61	-2.06	0.84	-0.57	-0.53	0.12
DPP9	2	1.28	0.68	-0.12	-0.61	0.9	0.74	-1.17	-1.59	1.41	-0.81	0.05	-0.76
BCAS2	2	1.53	0.74	-0.48	-0.83	0.59	1.35	-0.99	-1.54	0.92	-0.61	0.02	-0.7
PI4KB	2	0.6	-0.66	-0.89	-1.05	-0.1	1.71	-0.77	-1.01	1.91	-0.05	0.28	0.02
POP1	2	0.99	-0.81	-0.45	-1.13	0.12	1.7	-0.86	-0.87	1.8	-0.45	-0.2	0.16
HAAO	2	0.77	-0.43	-0.56	-0.44	-0.22	1.88	-0.93	-0.91	1.97	-0.21	-0.29	-0.64
DNAJC21	2	1.46	-0.34	-1.34	-0.86	-0.09	1.68	-0.69	-0.6	1.49	0.06	-0.34	-0.43
MAZ	2	1.61	-0.55	-0.93	-1	-0.46	1.56	-0.4	-0.58	1.61	-0.62	0.11	-0.34
ELP2	2	1.34	-0.16	-0.84	-0.75	0.21	0.99	-1.01	-1.12	2.09	-0.17	-0.44	-0.14
THUMPD1	2	1.27	-0.15	-0.71	-1.04	0.27	1.25	-0.84	-0.87	1.93	0.23	-0.71	-0.64
NDUFA9	2	1.66	-0.68	-0.09	-0.65	-0.14	0.7	-0.72	-1.01	2.18	-0.36	-0.5	-0.4
IKBKAP; ELP1	2	1.78	-0.33	-0.14	-1.3	-0.5	1.09	-0.6	-0.75	1.8	-0.23	-0.28	-0.53
NUDT3	2	1.31	-0.3	-0.42	-0.9	-0.35	1.57	-0.54	-1.06	1.9	-0.21	-0.32	-0.67
ADPGK	2	1.59	-0.6	-0.52	-0.86	-0.23	1.4	-0.8	-0.57	1.88	-0.29	-0.4	-0.59
CPSF3	2	1.7	-0.31	-0.57	-0.76	0.1	1.27	-0.54	-0.63	1.81	-0.43	-0.76	-0.87
UBR2	2	1.19	-0.4	-0.62	-0.62	0.63	1.95	-0.5	-1.05	1.2	0.04	-1.02	-0.79
DDX1	2	1.21	-0.21	-0.48	-1.4	0.08	1.92	-0.66	-0.49	1.42	-0.02	-0.72	-0.63
NOP58	2	1.44	-0.02	-0.41	-0.61	0.22	1.68	-0.99	-0.59	1.53	-0.47	-0.75	-1.04
RPA3	2	1.85	-0.33	-0.46	-0.42	-0.76	0.71	-1.25	-0.98	1.81	0.03	0.21	-0.41
ARIH1	2	2.15	-0.11	-0.28	-0.86	-0.43	0.77	-0.9	-1.27	1.48	-0.03	-0.12	-0.4
LGALS9	2	1.94	-0.47	0.08	-0.54	-0.71	0.98	-0.54	-1.46	1.5	-0.13	0.09	-0.72
ACSF3	2	1.7	-0.1	-0.1	-0.68	-0.2	1.17	-0.78	-1.34	1.68	-0.63	0.05	-0.76
GABARAP	2	1.98	0.25	0.2	-1.02	-0.4	0.54	-0.58	-1	1.59	-0.25	-0.08	-1.23
TROVE2	2	1.88	-0.72	0.37	-1.25	-0.19	0.85	0.21	-1.03	1.44	0.01	-0.99	-0.57
CUL4A	2	2.18	0.03	0.49	-0.48	-0.46	0.93	-0.34	-1.41	0.97	-0.13	-0.77	-1.02
STAT3	2	2.17	-0.52	0.3	-0.31	-0.56	1.18	-0.48	-1.43	0.79	0.32	-0.6	-0.87
TMED7; TMED7-TICAM2	2	1.98	-0.47	0.03	-0.69	0.1	1.19	-0.03	-1.64	1.02	-0.9	0.03	-0.65
SF3B5	2	1.7	-0.39	0.35	-0.94	-0.15	1.08	0.2	-1.61	1.26	-0.26	-0.04	-1.2
ADO	2	2.19	-0.74	0.38	-0.91	0.26	1.41	-0.15	-1.09	0.28	-0.44	-0.14	-1.07
EHMT1	2	2.41	-0.89	0.01	-0.69	-0.05	1.2	0.08	-1.3	0.27	0.01	-0.2	-0.83
PTPLB; HACD2	2	2.26	-0.25	-0.17	-0.52	-0.38	1.38	-0.37	-1.12	0.9	-0.45	-0.26	-1.02
ZFP91	2	2.08	-0.23	0.09	-0.6	-0.41	1.48	-0.2	-1.24	0.83	-0.36	-0.24	-1.2
IRAK1	2	1.81	0.11	0.14	-0.93	-0.44	1.37	-0.7	-1.09	1.41	-0.42	-0.42	-0.84
PHPT1	2	2.12	0.01	0.28	-0.79	-0.27	1.19	-0.57	-0.75	1.15	-0.58	-0.61	-1.18
EIF3H	2	2.19	0.15	-0.2	-0.85	-0.28	1.37	-0.54	-0.82	0.89	-0.27	-0.45	-1.18
WDR6	2	1.91	0.1	-0.26	-0.96	-0.04	1.33	-0.54	-1.03	1.29	-0.37	-0.25	-1.17
CRK	2	1.83	0.03	0.05	-1.26	-0.09	1.22	-0.1	-0.88	1.28	-0.25	-0.48	-1.36
MRPS36	2	1.76	-0.2	-0.04	-1.11	-0.18	1.47	-0.19	-0.97	1.29	-0.39	-0.18	-1.26
SMARCC1	2	1.58	0.08	-0.37	-1.23	0.11	1.44	-0.69	-0.96	1.31	-0.15	0.14	-1.27
RPL37A	2	1.48	0.52	-0.52	-1.06	0.4	1.4	-0.53	-1.31	1.17	0.12	-0.46	-1.19
POLR2B	2	1.38	-0.36	-0.46	-0.93	0.05	1.44	-0.8	-0.79	1.61	0.52	-0.41	-1.24
ALDH16A1	2	1.6	0.13	-0.13	-1.21	-0.51	1.39	-0.39	-0.21	1.39	0.03	-0.57	-1.51
EXOSC3	2	1.6	0.12	-0.67	-0.63	-0.25	1.32	-0.67	-0.47	1.52	0.12	-0.37	-1.62
MTIF2	2	1.91	0.11	-0.18	-0.63	-0.69	1.18	-0.35	-0.73	1.55	-0.22	-1.13	-0.82
C16orf13; METTL26	2	1.38	-0.5	0.19	-0.91	-0.58	1.64	-0.3	-0.81	1.73	-0.36	-0.77	-0.71
RAD21	2	0.78	-1.04	0.27	-0.22	-0.02	0.72	-0.06	-2.24	1.79	0.52	-0.07	-0.42
HAT1	2	0.19	-0.69	0.06	-0.31	-0.59	2.01	-0.19	-1.87	1.55	-0.22	0	0.06
ITPA	2	0.92	-0.14	0.41	-0.01	-0.26	0.76	0.85	-2.13	1.59	-0.35	-0.58	-1.04
POLR2C	2	0.34	-0.37	1.19	-0.94	0.02	1.37	0.49	-1.44	1.4	0.02	-0.78	-1.3
COPS2	2	0.73	-0.54	0.52	-0.35	0.12	1.6	-0.08	-1.57	1.74	-0.74	-0.47	-0.96
PTER	2	1.08	-0.63	-0.09	-0.94	-0.65	1.26	1.15	-1.17	1.56	-0.26	-0.18	-1.14
DYNC1LI2	2	-0.33	-0.52	-0.32	-0.18	-0.37	2.62	-0.79	0.16	1.33	-0.19	-0.81	-0.59
WDR13	2	-0.13	0.1	0.86	-0.03	0	1.9	-0.69	-1.08	1.55	-0.33	-0.75	-1.38
ABHD14B	2	1.46	-0.54	-1.56	0.41	0.82	-0.22	-1.46	-0.95	1.1	0.97	-0.21	0.19
TIMM9	2	-0.12	-0.4	1.18	-1.83	0.39	0.17	1.15	-0.97	0.41	0.65	0.88	-1.5
CTPS2	2	0.89	-0.51	-0.78	-0.74	-0.6	1.14	2.11	-0.96	0.69	0.32	-0.74	-0.8
CASP4	2	0.22	0.46	1.84	-1.28	-0.28	1.46	0.54	-0.68	0.29	-0.73	-0.44	-1.39
MCTS1	2	0.72	0.14	1.09	-1.15	-0.32	1.21	1.56	-1.23	-0.02	-0.4	-0.08	-1.51
ELF1	3	-1.16	-1.17	-0.9	-1.23	-0.23	-0.02	1.08	0.31	-0.2	1.67	1.19	0.65
GGT1	3	-1.58	-0.8	-0.83	-1.4	0.73	-0.39	0.5	0.18	0.1	1.22	1.43	0.83
PGM1	3	-1.62	-0.62	-0.76	-1.51	0.39	-0.03	0.66	-0.24	0.21	1.35	1.41	0.79
TARS	3	-0.97	-1.49	-0.31	-1.41	-0.18	-0.1	0.64	0.19	1.55	-0.14	1.54	0.68
CHERP	3	-0.9	-1.12	-1.02	-1.21	-0.45	1.38	-0.46	0.32	0.93	0.08	0.93	1.51
H1F0	3	-1.07	-1.28	-0.97	-1.07	-0.42	-0.35	0.51	1.49	0.48	0.21	1.14	1.34
BPNT1	3	-0.86	-1.28	-0.58	-0.9	-1.09	-0.37	0.77	1.09	0.02	0.29	1.63	1.27
HIST1H1B	3	-0.94	-1.73	-0.4	-0.29	-0.61	-0.5	0.37	1.62	0.24	-0.2	0.77	1.67
HIST1H1C	3	-1.23	-0.49	-0.26	-1.7	-0.49	-0.63	0.32	1.06	0.06	0.6	1.02	1.74
AGO1; EIF2C1	3	-0.38	-0.95	-0.88	-0.93	0.63	-0.13	0.72	-0.79	-0.22	-0.21	2.49	0.67
CKB	3	-1.38	-1.25	-1.2	-1.38	0.61	0.21	0.33	0.92	0.59	1.28	0.53	0.73
ARL8A	3	-1.28	-1.2	-1.24	-1.28	0.51	-0.14	0.49	0.89	0.05	1.16	0.91	1.12
S100A4	3	-1.48	-1.08	-0.97	-1.34	0.22	-0.36	0.21	0.95	0.7	1.01	1.16	0.96
HSPB1	3	-1.35	-1.26	-1.07	-1.28	0.42	-0.17	0.13	1.02	0.4	1.2	1.13	0.83
AHNAK	3	-1.25	-1.02	-1.29	-1.24	0.01	-0.14	-0.03	0.81	0.87	1.44	0.92	0.92
CAPG	3	-0.97	-1.05	-0.95	-1.62	-0.06	-0.43	0.03	1.25	0.9	0.87	1.22	0.8
SCCPDH	3	-1.28	-1.38	-0.71	-1.32	0.81	-0.04	-0.54	0.81	0.76	1.13	1.2	0.55
TRAF3IP3	3	-1	-1.15	-1.04	-1.57	0.26	0.65	-0.4	0.77	1.66	0.64	0.5	0.68
PRDX2	3	-0.5	-0.61	-1.93	-1.34	0.3	-0.19	-0.4	1.3	0.78	1.05	0.71	0.84
CAPN2	3	-0.35	-1.37	-1.55	-1.49	0.34	0.49	-0.22	0.51	0.95	1.42	0.59	0.68
HP1BP3	3	-0.44	-1.65	-1.26	-0.97	0.21	0.12	-0.53	0.99	1.46	1.19	0.82	0.06
CNN2	3	-0.84	-0.86	-1.18	-1.42	-0.25	0.1	-0.13	1.19	0.66	1.83	-0.03	0.93
PDCD6IP	3	-0.98	-1.01	-0.83	-1.46	0.04	-0.1	0.13	1.78	-0.29	1.43	0.53	0.77
TUBB8	3	-0.86	-1	-1.07	-1.21	0.1	-0.55	0.27	1.81	1.46	0.11	0.91	0.03
LUC7L3	3	-0.94	-1.6	-1.16	-1.33	1.18	-0.22	0.59	0.52	1.06	0.89	0.52	0.49
TP53RK	3	-0.27	-1.92	-1.31	-0.89	0.54	-0.46	0.88	0.84	1.46	0.73	0.28	0.11
CA2	3	-1.4	-1.32	-1.15	-1.27	0.18	0.18	0.47	1.17	0.62	0.5	0.88	1.15
IGF2BP2	3	-1.29	-1.25	-1.5	-1	0.24	0.18	0.27	0.67	1.27	0.45	0.67	1.29
LMNB1	3	-1	-1.16	-1.27	-1.4	-0.36	0.58	0.12	1.4	0.86	0.37	1.05	0.81
MICAL1	3	-1.03	-1.42	-1.83	-0.56	-0.12	0.24	0.45	0.88	1.19	0.46	1.07	0.66
FAM105A	3	-0.93	-1.59	-0.89	-0.94	-0.63	0.63	0.65	0.54	1.14	-0.4	1.26	1.16
ARHGDIB	3	-1.38	-1.37	-1.27	-0.66	-0.35	0.59	0.5	1.04	0.89	-0.2	0.93	1.29
NTPCR	3	-1.31	-1.42	-1.27	-1.09	0.02	1.04	0.28	0.77	1.3	0.42	0.5	0.77
SERPINB10	3	-0.82	-1.64	-0.97	-0.92	-0.56	1.19	0.29	0.92	1.63	-0.11	0.46	0.54
COPS7B	3	-0.93	-1.59	-1.21	-0.94	-0.05	1.25	0.21	0.3	1.55	-0.01	0.41	1
UBE2N	3	-0.65	-2.02	-0.79	-0.74	-0.01	1.26	0.07	-0.17	1.5	-0.08	0.54	1.08
RPL23	3	-0.94	-1.78	-0.96	-1.02	-0.54	0.8	0.88	1.3	0.13	0.93	0.53	0.66
PPP2CA	3	-1.17	-1.94	-0.54	-1.09	-0.47	0.64	0.38	0.59	0.83	0.93	0.98	0.87
ATP5G1	3	-1.22	-1.25	-1.22	-1.24	-0.18	1.11	1	0.88	0.99	-0.05	0.89	0.29
UQCRQ	3	-1.27	-1.51	-0.69	-1.36	-0.03	0.82	1.09	0.57	1.18	-0.1	1.05	0.27
RBM12	3	-1.15	-1.59	-1.03	-1.26	0.06	1.31	0.76	0.38	1.02	0.25	0.89	0.39
MX2	3	-1.2	-1.37	-1	-1.38	-0.03	0.53	0.95	1.31	0.84	0.11	1.07	0.16
TTYH3	3	-1.08	-1.29	-1.26	-1.32	-0.04	0.41	1.19	0.98	0.49	0.59	1.3	0.02
TRMT10C	3	-1.7	-1.26	-0.21	-1.37	0.53	0.88	1.51	0.93	0.39	-0.06	0.51	-0.16
UTP23	3	-1.07	-1.53	-0.62	-1.39	0.23	0.83	1.21	0.78	0.83	0.62	0.87	-0.75
SCP2	3	-1.44	-1.24	-0.09	-1.61	-0.22	1.21	0.89	0.87	0.84	0.41	0.82	-0.43
THYN1	3	-0.6	-1.2	-0.6	-1.8	0.23	0.06	1.01	0.67	1.09	0.45	1.45	-0.75
SGTA	3	-1.5	-1.06	-1.11	-1.2	0.47	0.76	0.83	1.31	0.21	1.17	0.47	-0.33
TCERG1	3	-1.2	-0.67	-0.86	-1.77	-0.14	0.22	0.65	1.55	0.67	0.93	0.96	-0.31
ACTA1	3	-1.17	-1.21	-1.2	-1.2	0.75	0.53	0.87	1.77	-0.28	0.57	0.29	0.28
METTL7B	3	-1.17	-1.43	-0.99	-1.31	0.6	0.81	1.35	1.24	0.23	-0.06	0.67	0.06
RPS11	3	-1.15	-1.44	-1.06	-1.17	0.47	0.59	1.17	1.66	0.07	0.01	0.58	0.26
CYTH4	3	-0.77	-1.41	-1.63	-1.28	0.65	0.32	0.86	1.33	0.5	0.5	0.21	0.73
RPS29	3	-1.2	-1.45	-0.76	-0.98	0.5	0.12	1.03	1.98	-0.22	-0.1	0.4	0.69
UBE2J1	3	-0.99	-1.38	-0.37	-1.21	0.12	0.11	1.19	2.02	0	-0.6	0.43	0.69
ARMC8	3	-0.79	-1.49	-0.83	-1.2	1.23	-0.23	0.68	1.9	-0.21	0.11	0.38	0.44
VAMP7	3	-1.22	-1.18	-0.84	-1.42	-0.02	0.46	1.22	1.69	0.78	-0.06	0.11	0.48
ORC3	3	-1.17	-0.69	-1.38	-1.23	-0.36	0.45	0.89	1.84	0.73	-0.05	0.12	0.85
RGS10	3	-0.96	-1.53	-1.25	-1.03	0.42	0.07	1.52	1.02	-0.18	0.23	0.98	0.71
TCEB2; ELOB	3	-1.01	-1.92	-0.59	-0.82	0.36	0.33	1.5	0.85	-0.24	-0.22	1.33	0.42
TMA7	3	-1.58	-1.43	-0.31	-0.91	-0.33	-0.13	1.44	0.98	0.11	0.14	1.41	0.6
GTF2B	3	-1.26	-1.75	-1.44	0.45	0.45	0.78	0.97	0.72	-0.76	0.87	0.61	0.35
PDHB	3	-1.35	-0.71	-1.45	-0.73	0.94	-0.72	0.59	1.5	-0.35	0.77	0.42	1.07
ZW10	3	-1.55	-0.79	-1.04	-0.59	0.26	-0.64	0.66	1.19	-0.74	1.06	0.79	1.39
RBMS1	3	-1.34	-1.38	-0.76	-0.27	0.76	-0.6	0.52	2.09	-0.5	0.6	0.26	0.63
CDK19	3	-1.7	-1.6	-0.03	-0.64	-0.04	-0.15	1.06	1.55	-0.45	0.46	0.81	0.72
RAB5B	3	-1.62	-1.82	0.03	-0.73	0.56	-0.22	0.72	1.5	-0.29	0.76	0.78	0.35
MGEA5	3	-1.57	-1.23	-0.21	-0.49	0.22	-0.75	0.62	1.26	-0.74	0.22	1.32	1.34
FABP4	3	-1.91	-0.84	-0.19	-0.47	0.52	-0.85	0.94	1.43	-0.87	0.79	0.63	0.82
RUVBL1	3	-0.96	-1.25	-0.93	-0.73	0.92	-0.61	0.17	0.72	-0.38	0.89	0.05	2.1
UTP14A	3	-0.31	-0.64	-1.63	-1.47	0.9	1.02	-0.6	0.12	-0.1	0.32	0.73	1.67
DCPS	3	0.06	-1.52	-1.07	-1.61	0.14	0.96	-0.26	0.24	-0.31	1.1	1.06	1.2
ATP6V0A1	3	-1.49	-1.21	-1.63	0.99	-0.23	0.26	-0.27	0.87	1.4	0.66	0.59	0.07
ACTR2	3	-1.69	-1.7	-0.85	-0.28	0.1	0.62	0.52	1.55	0.63	-0.23	0.47	0.86
IRS2	3	-1.85	-1	-0.31	0.14	-0.78	0.52	-0.15	1.64	1.2	-0.7	0.9	0.4
MTX1	3	-2.03	-0.42	-0.84	0.14	0.35	1.18	-0.31	1.57	1.09	-0.81	-0.04	0.12
SBDS	3	-1.56	-1.26	-0.8	0.32	-0.48	1.32	0.65	0.06	1.32	-0.56	-0.28	1.3
LANCL1	3	-0.79	-1	-0.67	-0.77	0.26	0.97	-1.17	1.36	0.52	-0.87	1.69	0.47
PRPSAP2	3	-0.75	-1	-1.02	-1.17	0.64	1.51	0.1	0.81	-0.23	1.2	-1.09	1
LSS	3	-1	-1.27	-0.26	-1.33	0.31	1.2	0.04	-0.25	1.37	0.68	-0.85	1.36
MKRN2	3	-0.43	-1.99	0.22	-1.45	1.09	0.55	0.75	0.89	0.27	0.01	-0.89	0.98
AFTPH	3	-0.64	-1.02	-0.96	-1.16	0.31	0.47	0.13	0.93	1.82	-0.85	-0.4	1.37
SDHB	3	-1.01	-0.24	-0.81	-1.42	0.06	0.14	0.45	1.04	1.81	-1.29	0.31	0.95
RABL3	3	0.26	-0.46	-0.83	-1.44	-0.08	0.97	-1.06	0.58	0.86	-0.19	-0.68	2.07
SLC25A6	3	-1.3	-1.54	-1.24	-1.22	1.06	0.81	0.8	0.78	0.37	0.64	0.47	0.39
RPS4Y1	3	-1.07	-1.4	-1.46	-1.17	1.08	0.85	0.91	-0.15	0.66	0.88	0.6	0.29
PPP4C	3	-1.56	-1.06	-1.3	-1.29	0.54	0.81	0.56	0.03	1.14	0.78	0.78	0.57
CDK6	3	-1.16	-1.19	-1.33	-1.32	0.82	1.21	0.03	0.45	1.35	0.66	0.22	0.24
CES1	3	-0.82	-1.02	-1.41	-1.55	0.77	1.25	0.16	0.36	1.45	0.64	0.2	-0.03
CD9	3	-1.21	-1.08	-1.3	-1.56	0.97	0.66	0.41	0.59	0.69	1.31	0.38	0.15
NUCB2	3	-0.92	-0.83	-1.29	-1.83	1.04	0.75	0.07	0.6	0.96	1.06	0.6	-0.21
TDRD7	3	-1.12	-0.87	-1.35	-1.38	0.75	1.52	0.56	0.9	0.72	0.51	0.35	-0.59
RAB3GAP1	3	-1.06	-1.36	-1.1	-1.07	0.91	1.81	0.43	0.44	0.72	0.63	0.11	-0.47
HOMER3	3	-0.98	-1.08	-1.33	-1.35	0.96	1.34	0.12	0.52	0.79	1.27	-0.19	-0.1
TOP1	3	-1.03	-0.94	-0.92	-1.48	1.31	1.49	0.33	0.33	0.7	1.02	-0.28	-0.52
MAN1A2	3	-1.2	-0.99	-1.29	-1.2	1.38	1.49	0.49	0.78	0.42	0.49	-0.23	-0.14
NOL11	3	-0.87	-0.65	-1.29	-1.23	1.62	1.57	0.43	0.78	0.39	0.29	-0.57	-0.47
PRKAR2A	3	-1.16	-0.7	-1.23	-1.27	1.14	1.87	-0.21	0.8	0.6	0.43	-0.14	-0.12
SNRPD2	3	-1.67	-0.83	-1.16	-0.67	1.32	1.64	0.87	0.11	0.47	0.42	-0.2	-0.3
DYNLL1	3	-1.2	-1.38	-0.58	-0.96	1.52	1.67	0.21	0.68	0.55	0.32	-0.5	-0.33
MRPS14	3	-1.08	-1.05	-1.24	-0.73	0.98	1.7	-0.07	0.02	1.46	0.51	0.12	-0.62
NUP214	3	-0.9	-0.97	-0.8	-1.5	1.39	1.51	0.17	0.04	1.3	0.43	-0.21	-0.45
RRP12	3	-0.66	-1.07	-0.78	-1.5	1.31	1.45	0.23	0.01	1.44	0.13	0.18	-0.74
RPL38	3	-0.67	-0.82	-1.14	-1.23	1.12	1.52	0.2	-0.48	1.56	0.63	-0.05	-0.64
PARP14	3	-0.24	-1.04	-1.41	-1.71	1	1.02	0.7	-0.06	1.3	0.62	0.29	-0.47
CHID1	3	-0.86	-0.85	-1.25	-1.5	0.8	1.35	0.51	-0.34	1.17	0.84	0.69	-0.56
EVL	3	-0.65	-0.92	-0.73	-1.8	1	1	0.31	-0.72	1.42	0.71	0.8	-0.42
ANAPC1	3	0.07	-1.76	-0.32	-1.41	1.16	1.12	0.48	0.1	1.26	0.47	-0.11	-1.08
BRD2	3	-0.94	-0.98	-0.87	-1.08	1.74	0.83	0.75	-0.25	0.74	1.19	-0.95	-0.18
C2orf47; MAIP1	3	-0.79	-1.01	-1.1	-1.04	1.2	0.98	-0.02	0.75	1.26	0.63	-1.36	0.5
TRAPPC6B	3	-1.03	-1.18	-1.05	-1.11	1.62	1.24	0.85	-0.8	0.38	0.63	0.38	0.08
SLC25A11	3	-1.05	-0.9	-1.23	-1.29	1.46	0.48	0.36	-0.79	1.01	0.26	1.22	0.46
SMARCA5	3	-0.51	-1.24	-2.11	-0.53	1.41	0.6	0.32	-0.39	0.9	0.53	0.86	0.16
SCFD2	3	-0.75	-0.63	-1.67	-1.05	1.32	0.83	1.7	0.07	-0.15	0.81	-0.13	-0.35
AK4; LOC100507855	3	-1.13	-1.34	-0.81	-1.36	1.04	0.98	0.92	0.75	-0.02	0.53	1.12	-0.68
CAPN1	3	-0.79	-1.46	-0.43	-1.33	1.1	0.89	1.07	0.74	-0.27	1.23	0.22	-0.97
TCOF1	3	-0.5	-2.06	-0.74	-1.54	0.75	0.67	0.74	1.04	0.46	0.74	0.42	0
DAD1	3	-0.49	-1.68	-0.61	-0.92	1.92	0.65	1.12	-0.11	-0.48	0.76	0.43	-0.59
NFKBIE	3	-1.4	-1.04	-0.79	-1.35	1.39	0.36	0.97	1.31	0.68	0.15	0.2	-0.48
DENND3	3	-0.81	-1.07	-1.06	-1.65	1.39	1.19	0.93	0.64	0.31	-0.28	0.67	-0.28
CIAPIN1	3	-0.97	-0.49	-1.06	-1.43	1.82	1.03	0.76	0.92	0.07	-0.18	0.38	-0.83
GPSM3	3	-0.97	-1.19	-0.41	-1.17	1.99	1.26	0.2	0.73	0.22	-0.05	0.3	-0.91
YWHAE	3	-0.2	-1.41	-1.3	-0.97	0.84	1.87	0.73	0.48	0.76	0.28	-0.29	-0.79
CNOT1	3	-0.19	-0.43	-0.97	-1.23	0.32	1.24	0.34	1.18	1.84	-0.25	-0.94	-0.91
GLYR1	3	-0.22	-1.06	-1	-1.03	0.34	2.51	-0.11	0.06	1.08	-0.01	-0.22	-0.34
GSPT1	3	-0.78	-0.94	-0.92	-1.06	0.84	1.76	-0.2	0.64	1.66	-0.02	-0.65	-0.33
INTS3	3	-0.33	-1.11	-0.49	-0.92	1.36	1.5	-0.9	0.15	1.75	-0.68	-0.3	-0.02
PATL1	3	-0.56	-0.52	-1.14	-1.28	1.63	1.16	-0.39	0.28	0.88	1.13	-0.1	-1.09
APOBEC3G	3	-1	-1.06	-1.02	-1.03	-0.89	1.54	0.98	0.18	1.27	0.72	0.62	-0.3
CRTAP	3	-0.22	-1.39	-1.25	-1.08	-0.81	1.4	1	0.54	1.44	-0.05	0.54	-0.11
GLS	3	-0.86	-0.85	-0.92	-0.91	-0.92	0.61	-0.14	1.2	1.78	0.98	0.72	-0.7
ADK	3	-0.79	-1.63	-0.71	-1.35	0.46	1.84	1.06	0.27	0.41	-0.07	0.62	-0.1
VPS39	3	-0.7	-1.31	-0.88	-0.89	0.32	1.62	0.61	0.03	1.61	0.11	0.57	-1.09
TMEM70	3	-0.37	-1.29	-1.01	-1.17	0.55	2.07	0.56	-0.58	1.21	0.06	0.23	-0.27
RPL32	3	-0.38	-1.31	-0.23	-1.29	0.22	1.95	0.99	-0.39	1.27	-0.17	0.22	-0.88
LRRC8C	3	-0.49	-1.55	-0.73	-1.38	0.85	1.53	1.15	-0.52	0.77	0.25	0.59	-0.49
BRIX1	3	0.06	-1.87	-0.66	-1.21	0.78	1.7	1	-0.3	0.7	-0.17	0.48	-0.51
MYBBP1A	3	0.07	-1.54	-0.6	-1.28	1.07	1.64	0.58	-0.87	0.85	0.57	0.28	-0.77
NUDT9	3	-0.14	-1.34	-0.17	-1.79	0.35	1.95	0.96	0.19	0.87	-0.24	-0.15	-0.48
RSL1D1	3	-0.34	-1.3	-0.11	-1.45	0.03	1.76	1.46	0.53	0.91	-0.39	-0.51	-0.57
TSPO	3	-1.08	-1.14	-1.05	-1.09	0.06	1.03	0.86	-0.63	1.32	-0.03	1.49	0.26
LEMD3	3	-0.59	-1.02	-0.8	-1.25	0.32	1.45	1	-1.15	1.29	-0.12	1.08	-0.2
ETFDH	3	-1.45	-0.61	-0.94	-1.06	-0.01	1.36	0.16	-0.41	1.95	0.15	0.81	0.05
MTOR	3	-0.66	-1.09	-0.18	-0.93	0.51	1.18	1.31	-0.81	1.61	-1.02	0.68	-0.6
HSPA14	3	-1.04	-0.55	-0.52	-0.97	0.2	1.11	1.58	-1.23	1.36	0.66	0.28	-0.87
NUP205	3	-0.64	-0.98	-0.41	-0.73	0.99	1.18	0.86	-1.18	1.55	0.14	0.54	-1.31
HNRNPH2	3	-0.18	-0.81	-0.11	-2.01	-0.16	0.8	1.55	0.3	0.56	1	0.33	-1.28
THUMPD3	3	-1.03	-1.65	-0.59	-1.16	0.38	0.76	-0.28	-0.03	0.63	1.28	1.64	0.05
RCC2	3	-0.87	-1.56	-0.19	-1.59	0.97	1.55	-0.16	0.55	0.35	-0.15	1.19	-0.09
ACOT8	3	-1.72	-1.34	1.04	-1.37	0.45	1.1	0.1	-0.45	0.89	0.83	0.43	0.04
DDX23	3	-1.25	-0.33	-0.92	-1.94	1.04	1.1	0.79	0.41	0.45	0.79	0.56	-0.7
DBN1	3	-1.47	-0.08	-0.92	-1.69	1.27	0.55	1.12	0.36	0.21	0.83	0.64	-0.81
TFAM	3	-1.28	-0.21	-0.79	-1.83	0.65	1.04	0.2	0.54	-0.01	1.61	0.71	-0.62
MAGOH	3	-1.28	-0.39	-1.35	-1.1	1.96	0.78	0.16	-0.32	0.24	1.24	0.09	-0.03
MRPS23	3	-1.64	-0.27	-0.88	-1.07	1.79	0.42	0.14	0.08	0.08	1.65	0.14	-0.44
GMPPA	3	-0.74	-0.78	-0.73	-0.87	1.94	0.45	0.05	0.31	-0.54	1.91	-0.41	-0.59
CCDC58	3	-0.11	-0.82	-1.22	-1.47	1.74	0.2	-0.05	0.75	-0.13	1.66	-0.08	-0.46
XRCC6	3	-1.03	-0.36	-1	-1.64	1.44	0.15	-0.07	0.51	0.17	1.93	0.07	-0.17
GOLGB1	3	-0.45	0.51	-1.88	-1.57	1.74	0.35	0.06	0.14	0.46	0.86	0.32	-0.54
RPS12	3	-0.7	0.34	-1.35	-1.91	1.1	0.31	-0.43	1.43	-0.07	1.16	0.19	-0.04
PPA1	3	-1	-0.91	-0.83	-1.88	1.16	-0.2	0.52	0.41	0.47	0.85	1.48	-0.07
SMNDC1	3	-0.67	-0.42	-1.33	-1.84	1.3	-0.16	0.73	-0.14	-0.31	1.13	1.09	0.63
TATDN2	3	-1.52	-1.16	0.1	-1.27	0.94	-0.61	0.6	0.75	-0.31	1.44	1.17	-0.12
C6orf120	3	-1.38	-0.31	0.01	-1.95	1.4	-0.51	0.97	-0.03	0.4	1.08	0.72	-0.43
ACACA	3	-0.85	-0.39	-0.82	-1.26	2.14	-0.29	-0.23	-0.52	-0.12	1.54	0.71	0.11
CORO7-PAM16; CORO7	3	-1.18	-0.02	-1.09	-1.19	1.75	-0.89	-0.29	0.44	-0.19	1.47	0.61	0.56
PDHX	3	-1.18	-0.1	-0.75	-1.36	1.85	-0.53	-0.11	0.47	-0.51	1.51	0.82	-0.1
HMGN1	3	-1.74	-0.16	-0.78	-1.7	0.13	0.58	0.76	-0.21	0.9	0.88	1.38	-0.04
CUL3	3	-0.53	-0.79	-0.45	-2.18	1.4	0.63	-0.54	0.06	1.32	0.85	0.13	0.11
CNBP	3	-0.3	-0.32	-1.2	-0.78	1.31	0.25	-1.23	1.36	1.78	-0.27	-0.6	-0.01
MRPL17	3	-0.01	-0.38	-0.71	-1.19	2.52	-0.84	0.07	0.61	0.87	0.16	-0.32	-0.78
ARHGAP4	3	-0.46	-0.87	-0.68	-1.78	1.94	-0.83	0.12	0.71	0.71	-0.1	0.87	0.37
HIST2H2AC	3	-1.02	-1.04	-1.05	-1.02	0	-0.04	0.03	1.92	-0.13	0.76	0.02	1.56
HEBP2	3	-0.86	-1.32	-1.09	-0.39	-0.29	0.01	-0.04	2.28	0.05	0.25	0.04	1.35
SURF6	3	-0.74	-0.65	-0.92	-1.12	0.2	0.08	-0.2	1.79	0.03	0.1	-0.63	2.06
ANP32A	3	-0.64	-1.21	-1.23	-0.65	-0.55	-0.27	-0.57	1.79	0.63	0.65	0.61	1.45
LSM3	3	-0.41	-1.87	-1.04	-0.47	-0.86	0.3	-0.03	1.76	0.54	0.74	0.26	1.09
FAU	3	-1.11	-1.06	-0.14	-0.97	-0.35	-0.42	0	2.54	-0.16	0.59	0.57	0.5
ERP29	3	-1.05	-0.81	-0.83	-0.52	0.46	0.4	-0.56	2.67	0.19	0.34	-0.51	0.23
GGA1	3	-0.91	-1.09	-0.44	-0.72	1.48	0.18	-0.92	2.17	0.12	0.54	-0.45	0.04
NNT	3	-0.23	-2.01	-1.32	0.4	0.26	0.78	-0.13	1.91	-0.12	0.38	-0.46	0.54
FLII	3	-1.13	-1.74	-0.66	-0.14	0.26	0.97	0.17	2.17	-0.25	0.48	-0.35	0.23
HNRNPAB	3	-0.38	-1.88	-0.69	-0.15	-0.32	0.15	0.08	2.36	0.43	-0.42	-0.06	0.89
HSPE1	3	-0.25	-1.17	-0.81	-0.54	-0.78	0.35	0.19	2.68	0.29	-0.57	0.12	0.5
SUB1	3	-0.14	-1.87	-0.99	-0.38	-0.21	0.71	-0.47	1.67	1.36	-0.27	-0.31	0.88
CIRBP	3	0.03	-1.57	-0.6	-0.18	-0.94	0.51	-0.33	1.98	1.04	-0.8	-0.23	1.09
PEX19	3	-0.02	-1.29	-1.19	-0.36	-0.25	0.61	-0.38	2.03	0.7	-1.23	0.44	0.95
AK2	3	-0.26	-1.12	-1.13	-0.58	-0.39	0.48	-0.79	2.02	1	0.19	-0.65	1.23
HRSP12; RIDA	3	-0.38	-1	-0.84	-0.25	0.26	0.63	-0.82	2.18	0.07	-0.15	-1.1	1.4
SRSF7	3	0	-0.56	-1	-0.12	-0.61	0.52	-0.8	2.76	0.1	-0.33	-0.54	0.6
GSTP1	3	0.65	-1.53	-0.89	0.15	-0.13	0.22	-1.15	2.06	0.8	-0.66	-0.32	0.78
CHMP5	3	0.39	-1.2	-1.24	0.62	0.11	0.53	-1.49	1.73	0.89	-0.29	-0.77	0.71
ATP1B1	3	-1.12	-0.9	-1.1	-0.26	0.72	-0.66	1.84	1.21	0.64	0.48	-1.08	0.23
GNB2	3	-0.41	-0.72	-1.1	-0.8	-0.13	-0.63	2.02	1.06	-0.24	-0.41	-0.24	1.6
AVIL	3	-1.16	0.31	-0.23	-1.14	-0.12	0.35	0.63	1.07	-0.6	-0.45	-0.92	2.26
BRE; BABAM2	3	-0.33	0.39	-0.69	-0.97	-0.51	0.31	-0.24	0.88	0.5	-1.12	-0.7	2.48
ARFGAP2	3	-0.9	1.1	-0.88	-1.04	-0.38	-0.62	-0.35	2.33	0.3	-0.09	-0.37	0.89
GORASP2	3	-1.12	-0.74	-0.65	0.1	0.98	1.7	-0.1	-1	-0.71	1.14	-0.81	1.2
PPP6R3	3	-0.71	-1.5	-0.18	-0.88	-0.13	0.38	0.64	0.51	-0.19	2.53	-0.1	-0.37
LRWD1	3	-0.64	-0.27	-1.24	-0.69	0.27	-0.09	-0.01	0.86	-0.72	2.51	0.68	-0.65
STK4	3	0.1	-0.76	-1.5	-0.84	-0.15	0.34	-0.14	1.21	-0.95	2.19	0.33	0.18
ACADS	3	-0.62	-1.27	0.84	-1.87	0.07	-0.69	1.06	-0.21	-0.32	1.01	1.1	0.91
U2AF2	3	-1.42	-1.08	0.31	-0.86	0.01	0.02	1.22	-0.87	0.86	0.57	1.82	-0.6
LDHB	3	-1	-0.56	0.64	-1.13	0.74	-0.94	1.16	-0.53	-0.18	0.71	1.93	-0.83
CYCS	3	-0.51	0.43	-0.55	-1.72	-0.49	-1.03	1.65	0.71	0.28	0.5	1.41	-0.66
ATXN10	3	-1.69	0.29	-0.3	-1.16	0.4	-1.24	1.45	-0.01	-0.38	1.37	0.55	0.72
ZRANB2	3	-1.28	0.16	0.23	-1.88	0.45	-0.11	0.94	0.54	-1.28	1.16	1.17	-0.11
SSR1	3	-1.48	-0.49	-0.35	-0.52	0.29	0.36	0.83	2.57	0.07	-0.44	-0.67	-0.16
PFDN5	3	-1.01	-1.05	-0.28	-0.47	-0.36	0.92	0.55	2.61	-0.29	-0.41	-0.43	0.21
SPP1	3	-0.57	-0.9	-1.52	-0.92	0.37	1.55	0.69	1.56	0.37	0.5	-0.25	-0.89
MRPS6	3	-0.83	-0.77	-1.37	-0.96	-0.49	1.11	0.84	2.06	0.27	0.52	-0.03	-0.34
NDUFS3	3	-0.57	-1.1	-1.59	-1.51	0.01	1.37	0.77	1.26	0.32	0.4	0.56	0.08
DDX46	3	-0.57	-1	-1.37	-1.01	0.88	1.12	0.19	1.93	0.61	0.18	-0.72	-0.25
P4HB	3	-0.24	-0.99	-1.01	-1.76	0.79	1.03	0.2	1.9	0.53	0.15	-0.19	-0.41
BANF1	3	0.71	-1.24	-0.57	-1.44	0.74	0.8	-0.36	1.78	1.05	-0.57	-0.1	-0.79
MRPL11	3	-0.82	-1.25	-0.88	-1.29	0.12	1.31	1.75	0.91	0.52	-0.4	0.37	-0.34
MEF2D	3	-0.93	-1.08	-0.78	-1.04	-0.13	1.82	1.37	1.2	0.19	-0.74	0.13	-0.02
PIK3R1	3	-0.56	-1.21	-0.56	-0.96	-0.58	1.48	1.26	1.59	0.13	-0.39	0.67	-0.85
ERP44	3	-0.84	-1.57	-0.72	-1.37	0.46	1.57	0.64	1.16	0.93	-0.34	-0.04	0.11
RAC2	3	-0.75	-1.52	-0.67	-0.8	0.01	1.59	0.77	1.67	0.78	-0.69	-0.13	-0.27
RPL7A	3	-0.5	-1.29	-0.56	-0.91	-0.19	1.87	0.49	1.57	0.8	-0.73	0.19	-0.72
NACA	3	-0.79	-2	-0.57	-0.24	0.19	1.61	0.56	1.17	0.83	-0.95	0.3	-0.12
ZFR	3	-1.05	-1.21	0.29	-0.84	-0.1	2.26	0.69	0.97	-0.24	-0.88	0.42	-0.31
TNFAIP8L3	3	-0.83	-0.01	-0.73	-1.01	-0.19	0.94	1.13	0.92	1.1	-0.65	1.05	-1.73
UBE4B	3	-0.4	-1.47	-0.22	-0.75	-0.56	0.29	2.25	0.87	1.12	-0.7	-0.29	-0.13
ESYT2	3	-0.07	-1.53	-0.2	-1.27	0.68	0.86	1.75	0.72	-0.17	-0.54	0.85	-1.08
RPL13A	3	-1.06	-1.55	0.3	-0.51	-0.16	0.82	1.94	0.82	0.06	-1	0.86	-0.51
DDX18	3	-1.31	-0.74	-0.3	-1.03	1.03	-0.08	2.25	0.3	0.14	-0.46	0.86	-0.66
CSTA	3	-0.98	-0.68	-1.25	-1.42	0.98	0.35	0.95	1.57	-0.06	1.11	-0.56	-0.02
BZW1	3	-1.05	-0.58	-1.27	-1.41	1.29	0.34	1.42	1.37	-0.22	-0.37	0.15	0.34
IRAK4	3	-0.33	-1.09	-1.38	-0.86	1.18	0.34	1.36	1.78	-0.41	-0.15	-0.56	0.13
ERI3	3	-0.9	-1.16	-0.21	-0.86	1.95	-0.64	0.41	1.77	-0.62	0.08	-0.17	0.35
DDX27	3	-1.13	-0.39	-0.77	-0.96	1.36	0.02	-0.34	2.19	-0.92	0.11	0.22	0.6
NENF	3	-1.37	-0.04	-0.4	-1.02	0.89	-0.81	0.47	1.97	-1.2	0.3	0.4	0.82
H2AFY	3	-1.58	-0.61	-0.4	-1.65	0.95	-0.28	0.32	1.88	0.34	0.61	0.31	0.1
DCP1A	3	-0.94	-0.3	0.03	-1.63	1.19	-0.44	0.78	2.08	0.46	-0.34	-0.66	-0.23
LZIC	3	-1.72	-0.13	-0.88	-1.43	1.12	1.02	0.43	1.42	-0.56	0.47	0.37	-0.12
AP4S1	3	-1.97	0.84	-1.13	-1.39	0.49	0.63	1.04	1.01	-0.37	0.11	0.18	0.56
THOC1	3	-0.7	-0.58	-1.09	-0.72	-0.17	2.36	-0.47	1.37	0.49	-0.31	-0.54	0.36
NMI	3	-0.72	-0.09	-0.68	-1.74	2.09	0.82	0.23	-0.51	0.6	0.36	0.54	-0.92
UBLCP1	3	-0.4	-1.24	0.23	-0.82	2.11	-0.43	0.76	-1.46	0.66	0.32	0.72	-0.44
IKBKB	3	0.05	-1.92	-0.48	-0.28	2.35	0.14	0.37	-0.73	0.86	-0.11	-0.11	-0.14
MGST1	3	-0.03	-2.12	0.09	0.09	1.69	0.65	0.54	-1.21	0.31	-0.18	0.91	-0.74
ASMTL	3	0.33	-1.47	-0.31	-0.91	1.84	0.22	0.01	-0.15	-0.06	0.78	1.22	-1.5
TRNT1	3	2.11	-1.3	-1.61	-1.12	0.49	0.01	0.1	0.39	0.07	-0.04	0.15	0.77
ATPIF1	3	0.32	-1.25	-0.05	-1.53	-1.27	0.82	0.51	-0.06	1.11	-0.3	1.76	-0.07
INPP5D	3	-0.46	-1.24	-1.15	-1.68	-0.11	0.39	1.05	-0.34	1.44	0.92	0.81	0.37
NANS	3	-0.54	-1.2	-0.89	-1.26	-0.03	1.77	-0.01	-0.12	1.92	0.06	0.11	0.19
CPT1A	3	-0.79	-1.23	-1.08	-1.19	0.44	1.08	-0.22	-0.2	2.08	0.22	0.33	0.57
STAM2	3	-0.82	-1.64	-0.73	-0.99	0.65	1.86	-0.23	-0.22	1.2	0.81	-0.03	0.12
UBTF	3	0.48	-1.32	-0.98	-2.02	0.19	0.98	-0.07	0.57	1.38	-0.03	0.87	-0.05
NDUFA7	3	0.06	-2.1	-0.78	-1.16	0.29	1.06	-0.3	1.07	1.41	-0.11	0.19	0.37
FAM98B	3	-0.39	-1.54	-1.17	-0.47	-0.1	1.98	-0.1	0.42	1.62	0.15	-0.39	-0.01
SIN3A	3	0.13	-1.03	-0.88	-1.19	-0.36	1.59	-0.57	0.48	2.04	-0.14	-0.46	0.39
TXN	3	0.29	-1.8	-0.63	-0.53	-0.66	1.3	0.1	0.94	1.85	-0.76	0.05	-0.16
ATP5C1	3	-0.17	-1	-1.18	-1.37	0.44	1.75	0.37	-0.87	1.19	0.98	0.23	-0.36
ACIN1	3	0.58	-0.28	-1.87	-1.65	0.52	0.63	-0.54	0.59	0.98	1.27	0.37	-0.58
H6PD	3	0.48	-0.39	-1.4	-1.04	0.42	0.29	-1.39	1.68	1.11	0.97	-0.12	-0.61
PIP4K2A	3	0.3	-0.56	-1.21	-1.83	0.17	-0.32	0.96	0.83	1.83	0.61	-0.52	-0.24
PI4K2A	3	0.39	-0.56	-0.8	-0.62	-0.12	-0.32	0.78	1.33	1.1	1.5	-1.24	-1.42
NOC4L	3	-0.74	-1.92	-0.61	-1.05	0.21	0.8	0.95	0.04	0.9	-0.63	1.48	0.56
HADHA	3	-0.41	-2.24	-0.37	-0.73	-0.68	0.41	0.78	0.85	1.16	-0.4	1.22	0.41
EP300	3	-0.58	-2.53	-0.31	-0.59	0.04	0.75	0.46	0.32	1.03	-0.27	1.27	0.41
NUCKS1	3	-0.29	-1.39	-0.44	-1.15	-0.92	0.86	0.5	0.82	1.38	-1.07	1.33	0.37
CHKB	3	-0.71	-1.74	-0.97	-0.16	-0.3	1.12	0.29	1.22	0.47	-0.92	1.59	0.11
RPS27A	3	0.08	-2.29	0.5	-1.14	-0.83	1.19	0.51	1.16	0.57	-0.2	0.33	0.12
LRCH4	3	0.41	-2.63	0.32	-0.78	-0.69	1.07	0.63	0.84	0.46	-0.26	0.34	0.28
DNAJC8	3	-1.31	-1.37	-0.39	-0.44	-1.09	0.01	0.65	1.49	0.42	0.41	1.69	-0.07
GLRX5	3	-0.86	-1.09	-0.08	-0.69	-1.37	-0.28	1.14	1.81	0.05	-0.21	1.4	0.17
LSM7	3	-0.66	-1.81	-0.29	0.32	-1.23	0.15	0.77	1.51	0.58	-0.55	1.42	-0.22
RBM39	3	0.28	-2.37	0.13	-1.22	0.61	-0.69	0.55	0.87	0.57	0.37	1.17	-0.28
GATAD2B	3	0.01	-2.24	0.49	-0.2	0.26	-0.55	-0.71	0.74	0.86	-0.46	1.83	-0.03
VPS13C	3	-0.47	-0.66	-1.08	-0.93	-0.4	-0.18	1.61	2.15	-0.49	-0.42	0.66	0.21
ZC3H15	3	0.05	-0.51	-0.24	-1.8	0.02	-0.22	1.35	2.11	-0.58	-0.35	0.66	-0.5
TYK2	3	-1.07	-0.48	-0.24	-1.11	-1.1	1.87	0.63	0.97	-0.14	1.09	0.5	-0.92
BAG2	3	-2.08	-1.17	0.77	-0.4	-0.21	1.15	1.01	1.19	-0.26	0.32	0.35	-0.66
INTS5	3	-0.79	-1.01	0.47	-0.82	-0.85	1.46	0.82	0.07	-1.14	-0.57	1.7	0.64
IVD	3	-0.96	-1.8	2.02	-0.4	-0.53	0.34	0.12	0.04	1.4	-0.04	0.2	-0.4
ERLIN1	3	-1.45	-1.09	-0.07	-0.8	0.33	-0.58	1.66	1.03	-0.47	-0.21	1.59	0.07
RBMX	3	-1.25	-1.34	0.5	-0.94	0.18	-0.44	1.27	0.89	-0.26	-0.54	1.88	0.04
TMSB4X	3	-0.93	-0.8	0.57	-1.53	-0.48	-0.36	1.48	0.22	-0.11	-0.03	2.05	-0.08
SRP14	3	-0.62	-0.94	0.6	-1.55	-0.4	-0.53	1.58	0.25	0.2	-0.57	1.89	0.08
ILF3	3	-0.89	-1.39	0.77	-0.75	-0.27	-0.2	1	0.61	0.32	-0.93	2.12	-0.4
BROX	3	-1.04	-1.54	0.93	-1.39	0.63	0	1.08	0.08	-0.83	0.38	1.52	0.16
SYPL1	3	-0.79	-1.28	0.81	-1.07	0.85	0.06	0.86	-0.92	-0.69	-0.22	1.99	0.4
PGAM5	3	-1	-0.19	0.33	-1.05	-0.91	0.39	1.38	0.04	0.15	-0.55	2.21	-0.81
RBM8A; LOC101060541	3	-0.46	-0.35	0.41	-0.98	0.07	-0.18	1.54	0.2	0.28	-0.82	1.92	-1.63
GMPR2	3	-0.45	-0.62	0.74	-1.5	-1.23	0.6	1.84	1.1	0.54	-0.59	0.24	-0.67
MAN1A1	3	-0.57	-1.13	1.52	-1.29	-0.08	0.58	1.79	0.03	-0.65	0.71	0.07	-0.98
FAM134C; RETREG3	3	-0.49	-0.96	-0.16	-0.48	1.31	0.01	1.92	-0.41	-0.92	-1.34	1.08	0.43
CD151	3	0.14	-1.08	-0.04	-0.64	0.41	0.08	2.58	-1.23	-0.18	-0.67	0.76	-0.13
SIRT3	4	0.84	-1.15	0.4	-0.25	-1.05	-0.27	-0.72	-0.41	2.42	-0.72	0.68	0.23
PHACTR4	4	1.78	-0.99	-0.24	-0.23	-1.27	-0.01	-0.6	-0.5	1.94	-0.67	0.43	0.36
PPP2R5C	4	1.2	-1.32	-0.19	-0.07	-1.33	0.64	-0.46	-0.9	1.93	-0.53	0.39	0.64
MED15	4	0.94	-0.4	-0.36	-0.75	-1.02	0.7	-0.46	-0.55	1.6	-1.06	1.82	-0.47
HIBADH	4	0.75	-0.48	-0.08	-0.3	-1.42	0.47	-0.36	0.15	2.24	-1.07	0.93	-0.84
PAK1	4	2.09	0.49	-0.13	-1.83	-0.81	-0.13	-0.51	-0.07	0.99	-0.89	0.4	0.4
LYPLA1	4	0.55	-1.11	-0.82	0.84	-0.92	0.46	-0.68	1.79	0.64	-1.07	-0.79	1.09
ATP5I	4	0.67	-0.92	-0.87	1.25	-0.9	0.49	-0.91	1.6	0.42	-0.92	-0.93	1.02
CNPY2	4	0.45	-1.05	-0.62	0.86	-0.74	0.07	-1.32	1.23	0.25	-0.28	-0.83	1.99
ITGB7	4	1.34	-0.2	0.75	-0.68	-0.12	0.61	0.9	1.14	0	-1.96	-0.55	-1.23
DDX47	4	1.65	0.02	-0.12	-0.43	-0.53	1.55	0.2	0.84	0.33	-1.4	-1.45	-0.66
PABPC1	4	1.69	-0.43	0.44	0.35	-0.88	0.8	0.46	1.24	-0.14	-1.6	-0.86	-1.08
MRPL38	4	1.75	-0.76	0.13	-0.22	-0.75	1.15	0.22	1.05	0.73	-1.31	-0.94	-1.05
EXOC2	4	1.02	-1.07	0.07	0.03	0.36	1.47	1.36	-0.31	0.52	-1.62	-0.8	-1.03
PEX16	4	0.78	-1.19	0.31	0.33	-0.52	1.79	-0.21	1.26	0.51	-1.05	-0.65	-1.36
NCOA5	4	-0.34	-0.96	0.46	-0.27	-0.43	1.28	0.04	1.51	1.25	-1.61	0.23	-1.16
PDCD11	4	0.3	-0.9	-0.41	-0.82	-0.49	2.27	0.61	-0.64	1.39	-1.04	-0.03	-0.25
FBL	4	0.86	-0.75	-0.35	-0.87	-0.52	1.97	0.51	0.29	1.11	-1.72	-0.14	-0.39
ABRACL	4	0.79	-1.33	-0.09	-0.73	0.38	2.09	0.19	0.23	1.06	-1.02	-0.54	-1.03
G6PD	4	0.96	-0.98	0.01	-0.32	0.4	2.03	0.63	-0.38	0.8	-1.28	-0.61	-1.25
ABHD12	4	0.91	-1.44	0.03	-0.54	-0.38	2.31	0.57	-0.03	0.63	-1.04	-0.38	-0.61
POLR1B	4	1.5	-0.47	-0.11	-0.48	-0.27	2.23	0.11	-0.26	0.61	-0.85	-0.89	-1.13
FAM120B	4	1.8	-0.75	-0.45	-0.75	-0.36	1.84	-0.13	0.05	1.04	-0.97	-0.63	-0.69
EEFSEC	4	1.3	-0.73	-0.59	-0.57	-0.15	2.35	-0.35	-0.2	0.95	-0.96	-0.65	-0.4
DHX9	4	1.2	-1.16	-0.26	-0.99	-0.36	1.88	0.3	-0.37	1.37	-0.48	-0.04	-1.08
NOC3L	4	1.17	-0.44	-0.39	-0.79	-0.58	2.13	0.31	-0.38	1.26	-1.03	-0.38	-0.87
TM9SF2	4	0.99	-1	0.65	-1.42	0.43	1.42	1.31	-1.16	0.08	-0.93	0.23	-0.62
BYSL	4	1.49	-1.32	0.99	-0.87	0.56	1.07	0.83	-1	0.46	-1.04	-0.29	-0.9
DPP3	4	2.6	0.02	0.91	0.5	-0.84	-0.05	-0.09	-0.45	-0.12	-0.97	-0.49	-1.02
ATXN2L	4	2.41	-0.44	1.35	0.41	-0.39	0.2	-0.53	-0.28	-0.05	-0.81	-0.78	-1.09
SRA1	4	2.36	-0.57	1.17	0.64	-0.78	0.13	-0.32	-0.2	0.07	-1.29	-0.34	-0.88
BNIP2	4	2.45	0.7	-0.62	0.6	-1.23	0.37	-0.54	-0.89	0.53	-0.72	-0.22	-0.45
PKM	4	1.57	-0.55	0.46	2.23	-0.67	0.08	-0.58	0.05	-0.25	-1.05	-1.02	-0.25
HS2ST1	4	1.44	-0.29	0.46	0.14	0.48	2.15	-0.26	-0.8	-0.4	-0.94	-0.91	-1.09
OCIAD2	4	1.34	-0.45	0.23	-0.17	0.15	2.33	0.06	-1.16	0.15	-0.82	-0.89	-0.78
STX5	4	1.64	0.48	-0.07	-0.12	-0.76	2.13	0.18	-0.82	-0.15	-0.86	-0.62	-1.04
C14orf166; RTRAF	4	1.07	-0.32	-0.82	1.67	0.01	1.54	-0.67	-0.53	0.81	-0.88	-0.95	-0.91
DCAF8	4	1.27	-0.84	-0.44	2.19	0.24	0.27	0.02	-0.89	0.66	-0.7	-0.54	-1.24
NTMT1	4	2.07	0.13	1.18	0.57	-0.84	0.31	-0.19	0.17	0.08	-1.42	-0.98	-1.07
PSMD2	4	2.05	0.56	0.92	0.26	-0.72	0.55	-0.13	-0.16	0.28	-1.43	-0.8	-1.39
COLGALT1; GLT25D1	4	2.23	-0.18	1.03	1.16	-0.92	-0.16	-0.49	0.07	-0.27	-1.24	-0.81	-0.42
TPD52L2	4	2.25	0.34	0.04	0.75	-1.09	0.26	0.12	0.75	-0.71	-1.43	-0.51	-0.78
ARL6IP1	4	1.41	-0.52	1.31	1.18	-0.41	0.57	0.7	-0.69	-0.34	-1.68	-0.58	-0.95
AP1G1	4	1.39	-0.6	1.61	0.77	-0.36	0.83	0.25	-0.57	-0.2	-1.8	-0.37	-0.94
CD44	4	1.66	0.04	1.09	0.55	-0.56	1.04	0.36	-0.17	-0.17	-1.64	-0.98	-1.22
CORO1C	4	1.92	-0.47	1.21	-0.08	-0.02	1.02	-0.2	0.29	-0.15	-1.52	-0.76	-1.23
EIF2A	4	1.08	-0.62	1.16	0.85	-0.24	0.92	0.52	0.47	-0.01	-1.74	-1.02	-1.37
C2orf43; LDAH	4	1.74	-0.19	1.12	0.22	-1.09	0.74	0.63	0.26	-0.05	-1.63	-0.57	-1.2
EIF4E2	4	1.47	-0.79	0.73	0.38	-1.06	0.96	0.75	0.39	0.31	-1.98	-0.38	-0.79
FSCN1	4	1.41	-0.48	1.37	-0.01	-0.65	0.97	0.4	0.09	0.63	-1.55	-0.74	-1.43
PEA15	4	1.9	-0.55	1.03	1.15	-0.61	0.78	-0.12	0.18	-0.75	-1.17	-0.76	-1.07
YIPF5	4	1.74	-1.08	1.04	0.89	-1.27	0.88	0.18	0.39	-0.36	-1.21	-0.5	-0.71
LSM1	4	1.46	-0.87	0.57	1.24	-0.91	1.21	0.1	0.65	-0.87	-1.47	-0.66	-0.43
DNAJB6	4	1.29	-0.28	1.68	-0.31	-1.23	1.49	0.38	-0.07	-0.55	-1.14	-0.46	-0.81
IDH3A	4	1.64	0.15	1.98	-0.79	-0.64	0.79	-0.27	-0.24	0.04	-1.27	-0.64	-0.74
ALDOA	4	1.97	-0.08	0.92	0.61	-0.95	0.32	-0.36	0.98	-0.41	-1.67	-0.73	-0.58
TOMM22	4	1.7	-0.1	0.54	0.93	-0.59	0.15	-0.81	1.25	0.23	-1.56	-1.3	-0.45
SMS	4	1.46	-1.25	0.71	0.71	0.4	0.91	-0.55	0.75	0.22	-1.7	-0.65	-1.03
ATIC	4	1.74	-0.54	0.39	0.08	0.1	0.67	-0.55	1.66	-0.32	-1.54	-0.71	-1
TBCB	4	2.14	-0.82	1.48	-0.23	-0.12	0.1	0.5	-0.13	-0.12	-1.06	-0.37	-1.38
RAB10	4	2.37	-0.91	1	0.09	0.1	0.58	-0.1	-0.81	0.12	-0.91	-0.28	-1.26
GXYLT1	4	1.96	-0.8	1.25	0.26	-0.22	0.36	0.71	-1.23	0.29	-1.14	-0.38	-1.07
HDAC2	4	1.36	-0.86	1.07	0.06	-0.86	0.45	1.32	0.06	0.43	-1.01	-0.19	-1.83
RABGEF1	4	1.71	-0.95	1.01	-0.2	-0.64	0.58	1.38	-0.66	0.4	-0.93	-0.34	-1.37
USMG5	4	2.16	-0.2	0.18	-0.05	0.37	-0.2	0.36	-1.03	0.98	-1	0.13	-1.71
PSMD7	4	1.63	-0.49	1.2	-0.28	-0.64	1.03	0.98	-0.34	-0.75	-1.4	0.28	-1.21
TMED10	4	0.86	-0.42	1.16	0.12	-0.98	0.87	0.88	0.26	-0.09	-1.52	0.7	-1.83
LRPPRC	4	1.21	-0.7	0.88	0.53	0.03	0.29	0.96	-0.42	-0.31	-2.07	0.88	-1.28
RABGGTB	4	1.99	0.42	-0.54	0.61	-0.04	1.36	-0.06	-0.26	0.02	-1.47	-1.17	-0.86
PSMB7	4	2.03	-0.47	0.24	0.91	0.05	1.16	-0.56	-0.45	0.38	-0.93	-0.93	-1.42
PPP2R2A	4	2.08	-0.11	-0.17	0.73	-0.18	1.29	-0.81	-0.08	0.45	-0.93	-1.3	-0.99
TIMMDC1	4	2.61	0.35	0.39	0.15	-0.93	0.27	-0.48	0.05	0.33	-0.93	-0.73	-1.1
CSTB	4	2.48	0.02	0.52	0.27	-0.29	0.89	-0.39	-0.18	-0.17	-1	-0.88	-1.27
MATR3	4	2.5	-0.05	0.8	0.11	-0.59	0.75	-0.41	-0.04	-0.06	-1.08	-0.89	-1.03
IGBP1	4	2.58	-0.29	0.45	0.45	-0.5	0.8	-0.32	-0.33	0	-1.03	-0.84	-0.98
NAA25	4	2.46	-0.08	0.62	-0.34	-0.66	0.7	-0.29	0.62	-0.2	-1.32	-1	-0.51
GEMIN5	4	1.9	-0.35	0.41	0.13	-0.04	1.54	-0.32	0.35	0.02	-1.1	-1.22	-1.33
HSP90AA1	4	1.85	0.07	0.06	-0.17	-0.05	1.6	-0.47	0.25	0.48	-0.99	-1.3	-1.33
RPF2	4	2.37	-0.18	0.11	0.13	0.13	1.02	0.09	0.09	-0.36	-1.34	-0.7	-1.37
CAD	4	2.34	-0.46	0.17	-0.18	0.44	1.22	-0.38	-0.14	-0.02	-0.71	-0.74	-1.54
FXR2	4	2.37	0.24	0.28	-0.16	0	1.2	-0.49	-0.05	-0.15	-1.05	-1.11	-1.08
NUDC	4	2.24	0.19	0.62	-0.04	-0.39	0.97	-0.08	-0.23	0.29	-1.15	-1.04	-1.38
EIF5A	4	1.96	0.48	0.48	-0.37	-0.2	1.24	-0.11	-0.21	0.33	-0.99	-0.84	-1.77
RTN4	4	1.86	0.42	0.27	0.45	-0.32	1.36	-0.86	-0.82	0.73	-0.87	-1.1	-1.12
RPS10	4	2.25	0.34	0.12	0.24	-0.36	1.25	-0.62	-0.7	0.38	-0.64	-1.01	-1.25
UNC93B1	4	2.18	-0.13	0.42	0.07	-0.3	1.46	-0.21	-0.72	0.28	-1.22	-0.82	-1.01
SEC61A1	4	2.33	-0.16	0.19	-0.23	-0.61	1.26	0.26	-0.82	0.46	-0.96	-0.64	-1.09
SEC24B	4	2.4	-0.93	0.43	0.67	-0.1	0.8	-0.27	-0.04	-0.45	-0.15	-1	-1.34
WDR36	4	2.82	-0.51	-0.09	-0.35	0.31	0.59	0.26	-0.32	-0.41	-0.46	-0.88	-0.95
FKBP4	4	2.66	-0.38	0.04	0.54	-0.37	0.81	-0.37	-0.8	0.23	-0.68	-0.85	-0.84
VPS11	4	2.8	-0.14	-0.11	-0.4	-0.21	0.86	-0.47	-0.78	0.32	-0.36	-0.82	-0.7
BCCIP	4	2.52	-0.25	-0.19	-0.58	-0.37	1.13	0.28	-1.18	0.38	-0.68	-0.8	-0.26
ATP6AP1	4	1.88	-0.29	-0.04	-1.12	0.17	1.48	0.5	-0.35	0.64	-1.2	-0.49	-1.19
GCDH	4	1.18	-0.16	-0.02	0.4	-0.46	1.09	-0.21	-0.17	1.63	-2.16	-0.48	-0.64
DNAJC2	4	1.68	0.71	0.36	-0.35	-0.81	1.09	-0.79	-0.28	1.35	-1.11	-1.17	-0.67
FIS1	4	1.53	0.36	0.21	-0.26	-0.56	0.98	-0.1	-0.33	1.68	-1.07	-0.93	-1.49
MORF4L1	4	1.7	0.28	0.01	-0.36	-0.68	1.25	0.15	-0.89	1.46	-1.17	-0.73	-1.01
DIMT1	4	1.44	0.5	-0.86	-0.47	-0.62	1.53	0.02	0.04	1.32	-1.51	-0.58	-0.8
GRAMD4	4	1.61	0.46	-0.04	0.23	-1.14	1.36	-1.25	-0.63	1.24	-0.13	-0.92	-0.79
PKM	4	2.25	0.88	0.12	-0.12	-0.88	0.61	-1.06	-0.71	0.95	-0.49	-0.84	-0.72
UAP1L1	4	2.33	0.58	0.05	-0.46	-0.76	0.28	-1.33	-0.03	1.14	-0.22	-0.82	-0.76
CMAS	4	2.49	-0.26	0.72	-0.17	-0.36	0.57	-1.17	-0.73	0.76	-0.36	-0.75	-0.73
STARD3NL	4	2.24	-0.12	-0.06	-0.55	-0.59	1.16	-0.9	0.07	0.97	-0.16	-0.79	-1.24
TMEM30A	4	2.17	0.53	0.31	-1.07	-1.43	0.32	-0.65	-0.1	1.24	-0.34	-0.65	-0.33
MRPS7	4	2.5	-0.87	0.18	0.07	-0.41	0.8	-0.52	-0.22	0.9	-0.98	-0.75	-0.7
GSTZ1	4	2.43	-0.7	-0.39	-0.54	-0.6	0.81	-0.23	0.08	1.04	-1.22	-0.72	0.05
MPHOSPH10	4	2.41	-0.56	-1.01	0.51	-0.65	0.6	-0.34	0.21	0.95	-1.13	-0.44	-0.55
PSMB4	4	2.03	0.15	-0.44	-0.11	-0.87	1.13	-0.73	0.21	1.11	-1	-1.34	-0.14
PLIN2	4	2.1	-0.39	-0.36	0.06	-0.7	1.19	-1.08	0.14	1.23	-0.66	-1	-0.52
SNTB1	4	2.47	0.22	-0.52	-0.4	-0.94	1.36	-0.74	-0.19	0.39	-0.57	-0.58	-0.49
KIAA1609; TLDC1	4	1.86	0.59	-0.71	0.66	-0.21	0.48	-1.13	0.01	1.24	-0.86	-1.5	-0.43
RARS	4	1.39	0.16	0.48	0.54	-0.3	0.95	-1.69	-0.11	1.33	-1.09	-1.25	-0.41
ATP6V1F	4	1.8	0.07	0.26	0.03	-0.85	0.94	0.05	0.33	0.68	0	-1.74	-1.58
EXOC4	4	2.18	-0.11	-0.6	-0.27	-0.92	0.72	-0.08	0.66	0.89	-0.17	-0.66	-1.65
TTC9C	4	1.53	-0.25	1.08	1.3	-1.03	0.39	-0.99	0	0.29	-1.64	0.17	-0.86
DDX56	4	1.96	-0.5	1.16	0.58	-0.62	0.24	-1.09	-0.16	0.88	-1.41	-0.14	-0.9
CAPZA1	4	1.75	-0.04	0.84	0.42	-0.08	0.86	-0.7	0.28	0.28	-1.88	-0.31	-1.42
CARD6	4	1.09	-0.31	1.44	0.77	-1.08	0.62	-0.59	-0.72	1.03	-1.42	0.35	-1.19
UBE2O	4	1.27	-0.38	1.35	0.9	-0.54	0.73	-0.02	-1.37	0.34	-0.89	0.32	-1.7
PPP2R5D	4	2.04	-0.42	1.04	0.76	-1.54	0.1	-0.87	-0.93	0.72	-0.68	-0.03	-0.19
DPM1	4	2.09	-0.67	1.17	0.76	-0.75	0.29	-0.91	-1.16	0.75	-0.66	-0.45	-0.44
MRPL39	4	2.36	-0.72	0.94	0.39	-0.98	0.19	-0.99	-0.76	0.52	0.11	-0.05	-1
MRPS35	4	1.6	-0.98	0.85	1.45	-1.82	0.13	-0.51	-0.72	0.15	0.01	0.41	-0.58
SMPD4	4	2	-0.06	1.1	0.01	-1.24	1.32	-0.46	-0.49	0.15	-0.59	-0.59	-1.16
EIF2B4	4	1.95	-0.33	1.29	0.27	-1.43	0.73	-0.31	-0.8	0.62	-0.84	-0.2	-0.95
PDCD10	4	1.96	0	1.07	0.32	-0.56	0.97	0.1	-1.35	0.21	-1.19	-0.46	-1.07
UBA6	4	1.93	-0.29	1.31	0.13	-0.28	0.9	-0.1	-0.46	0.25	-1.41	-0.59	-1.39
RPS2	4	1.92	-0.18	1.18	0.33	-0.89	0.86	0.12	-0.56	0.12	-1.49	-0.11	-1.3
STRN3	4	2.14	0.12	0.64	0.43	-1.04	0.77	0.01	-1.39	0.56	-0.52	-1.14	-0.58
NRBP1	4	2.07	-0.36	0.9	0.72	-0.97	0.75	-0.24	-0.78	0.64	-1.28	-0.63	-0.82
CYFIP1	4	2.23	-0.25	1.11	0.66	-0.75	0.37	-0.43	-1.26	0.43	-0.68	-0.43	-1
DUSP12	4	2.38	-0.29	0.71	0.42	-0.5	0.27	-0.23	-1.12	0.84	-1.09	-0.51	-0.88
RELA	4	2.04	0.07	0.08	0.92	-0.94	0.54	-0.41	-0.51	1.14	-1.32	-0.67	-0.94
ACSL4	4	2.17	0	0.21	0.6	-1.01	0.81	0.17	-0.74	0.75	-1.29	-0.82	-0.86
AIMP2	4	2.53	-0.69	0.75	0.17	-0.86	0.6	-0.35	-0.88	0.32	-1.13	-0.36	-0.09
GNE	4	2.25	-0.8	0.85	0.71	-1.1	0.69	0.18	-0.5	0.02	-1.26	-0.47	-0.57
OPA3	4	2.07	-1.06	0.84	0.7	-1.13	0.42	0.11	-0.45	0.8	-1.22	-0.53	-0.57
HEATR2; DNAAF5	4	1.96	-1.19	0.86	0.66	-0.54	1.05	0.25	-1.06	0.26	-1.15	-0.49	-0.59
NPC2	4	1.9	-1.12	0.9	0.86	-1.33	0.15	-0.28	-0.31	0.55	-1.51	0.23	-0.04
ABCB10	4	1.74	-0.86	0.67	0.99	-1.43	1	-0.41	-0.38	0.55	-1.43	-0.3	-0.13
EED	4	2.05	-0.32	0.13	-0.17	-1.28	0.9	-0.92	-0.58	1.38	-0.86	0.23	-0.55
VPS33A	4	2.17	-0.79	0.6	-0.2	-0.97	0.34	-0.65	-0.86	1.54	-0.44	-0.07	-0.66
MAPKAPK3	4	2.3	-0.85	0.69	-0.02	-0.6	0.66	-1.03	-0.79	1.13	-0.44	-0.39	-0.65
GALNS	4	2.09	-0.81	0.57	-0.11	-1.22	0.37	-0.38	-0.51	1.57	-1	-0.22	-0.34
PAFAH1B2	4	2.12	-0.84	-0.5	0.44	-1.02	0.89	-0.68	-0.91	1.25	-0.81	-0.05	0.1
MCU	4	2.16	-0.81	-0.15	0.29	-1.04	0.68	-0.06	-0.87	1.35	-1.03	0.07	-0.59
PNO1	4	2.01	-0.63	0.31	-0.02	-0.79	1.61	-0.06	-1.37	0.55	-0.82	-0.21	-0.59
GPS1	4	1.9	-1.18	0.37	-0.05	-1.13	1.35	-0.36	-0.68	1.16	-0.8	-0.23	-0.37
STAT6	4	1.79	-0.22	0.75	0.15	-0.09	1.42	-0.21	-1.02	0.5	-1.26	-0.37	-1.44
FASN	4	1.81	-0.55	1.06	-0.33	0.16	1.1	-0.4	-0.54	0.78	-1.08	-0.43	-1.59
TELO2	4	1.93	-0.77	0.38	0.07	0.09	1.54	-0.8	-0.76	0.74	-0.67	-0.45	-1.31
CAP1	4	2.38	-0.38	0.55	-0.8	-0.61	0.95	-0.11	-0.22	0.79	-0.87	-0.56	-1.11
AASDHPPT	4	2.2	-0.37	0.69	-0.33	-0.84	0.81	-0.04	-0.5	1.11	-0.98	-0.64	-1.12
UQCRC2	4	1.98	-0.59	0.68	-0.46	-0.76	0.96	-0.33	-0.89	1.39	-0.47	-0.36	-1.17
OSTF1	4	2.07	-0.33	0.73	-0.28	-0.69	0.76	-0.79	-0.02	1.07	-0.64	-0.24	-1.65
RPL18A	4	2.52	-0.86	-0.36	1.24	-0.56	0.63	-0.23	-0.73	-0.08	-0.68	-0.26	-0.64
RARS2	4	1.47	-0.98	1.13	0.81	-0.55	0.5	0.2	-2.05	0.59	-0.8	0.08	-0.4
TTC39B	4	2.1	-1.04	0.37	0.91	-0.77	0.42	0.01	-1.5	0.72	-0.93	0.06	-0.37
MRPL21	4	1.51	-1.03	0.59	0.88	-0.94	1.14	0.91	-1.28	-0.05	-1.28	0.06	-0.51
PCNT	4	2.68	0.01	-0.32	0.13	-0.65	-0.2	-0.59	-0.82	1.16	-0.22	-0.84	-0.34
IAH1	4	2.74	-0.57	-0.46	-0.47	-0.61	-0.11	-0.94	-0.56	1.03	0.13	-0.26	0.09
WBP11	4	3.02	-0.63	0	-0.04	-1.02	-0.27	-0.21	-0.03	0.1	-0.4	-0.19	-0.32
SARS2	4	3.01	-0.55	-0.56	-0.58	0.01	0.26	-0.63	-0.17	0.3	-0.39	-0.31	-0.4
ACTR10	4	2.48	-1.1	0.15	-0.77	-0.46	1.12	0.27	-0.25	-0.37	-0.63	0.39	-0.84
DHX38	4	2.6	-0.7	-0.5	-0.37	-0.07	1.3	-0.22	-0.41	-1.03	-0.56	-0.16	0.13
AAAS	4	1.71	-0.97	-0.24	0	-0.7	1.77	-0.22	0.02	-1.54	-0.65	0.03	0.78
TMSB10	4	1.68	0.45	1.29	-1.04	-1.76	0.82	0.43	-0.6	-0.09	-0.79	-0.5	0.1
MECR	4	-0.04	-1.14	-0.16	-0.32	0.63	1.37	-0.36	-0.43	2.08	-1.58	0.25	-0.3
SNRPB	4	0.2	-1.6	0.26	0.13	-1.12	0.56	0.48	-1.11	0.99	-1.17	1.39	1
TNFAIP8L2	4	1.02	-2.14	-0.11	0.21	-0.29	0.75	-0.21	-1.19	1.58	-0.53	0.44	0.46
ANKRD13A	4	1.36	-1.15	-0.09	-0.25	-0.63	0.97	-0.02	-1.52	1.61	-0.82	0.86	-0.32
CTBP1	4	0.76	-1.46	-0.11	-0.08	-1.03	1.08	0.38	-0.98	1.62	-1.23	0.88	0.17
PAPOLA	4	0.84	-2.1	-0.08	-0.69	0.31	0.9	-0.45	-0.3	1.08	-1.1	1.31	0.27
GYG1	4	1.19	-1.73	0.67	-0.05	-0.25	0.52	-0.22	-0.84	1.23	-1.57	1.03	0.01
C9orf64	4	1.16	-2.43	0.28	0.19	0.32	0.35	-1.24	-0.06	0.96	-0.6	0.52	0.56
FKBP1A	4	1.34	-1.3	0.01	-1.32	0.06	-0.12	0.83	0.76	0.81	-1.85	0.62	0.15
ERH	4	0.74	-1.18	1.03	-0.79	-1.82	0.51	0.51	-0.69	0.33	-0.77	1.31	0.82
POLR2L	4	0.22	-0.31	1.19	-1.34	-2.06	0.73	0.48	-0.37	0.96	-0.81	0.8	0.54
HNRNPU	4	0.49	-1.13	0.5	-1.46	-1.18	1.18	0.98	-0.29	1.05	-0.82	1.13	-0.44
CS	4	1.03	-1.64	1.43	-0.56	-1.13	0.87	0.44	0.09	0.6	-1.13	0.71	-0.72
PTMA	4	0.58	-1.31	0.77	-0.67	-1.4	0.91	0.84	0.15	0.83	-1.25	1.27	-0.72
NUBP1	4	0.93	-1	1.19	-0.74	-1.28	0.5	1.16	-0.06	0.51	-1.38	1.01	-0.86
MEPCE	4	1.5	-0.74	0.55	-0.67	0.12	1.74	-0.13	0.2	0.28	-1.83	-0.07	-0.95
PDIA5	4	1.26	-1.15	0.15	-0.64	-0.43	1.56	0.12	-0.45	0.98	-1.4	0.98	-0.97
BMS1	4	1.27	-1.23	0.13	0.09	-0.63	1.33	0.64	-0.73	0.59	-1.9	0.81	-0.37
SNRPB2	4	1.76	-1.64	0.27	-0.44	-1.22	0.97	-0.61	0.4	0.63	-1.04	0.67	0.24
CSTF3	4	1.12	-2.15	0.32	-0.58	-0.87	1.09	0.18	0.03	0.93	-1.09	0.75	0.29
H2AFX	4	1	-1.28	-0.31	-0.76	-1.3	1.3	0.27	1.19	0.72	-1.35	0.68	-0.15
RBBP5	4	1.8	-1.01	-0.13	-1.24	-0.98	0.92	0.59	0.48	1.1	-1.25	-0.11	-0.17
RPS5	4	1.72	-0.83	0.14	-0.59	-1.25	1.38	-0.12	0.93	0.42	-1.54	-0.3	0.04
SFPQ	4	1.06	-1.27	0.05	-1	-0.67	1.34	0.4	0.38	1.62	-1.14	0.11	-0.89
RBKS	4	0.91	-1.25	0	-0.7	-1.07	1.25	0.39	-0.33	1.96	-1.07	0.23	-0.31
HNRNPA0	4	1.54	-1.31	0.28	-0.56	-0.7	0.8	0.26	-0.25	1.64	-1.47	0.3	-0.53
PHF3	4	1.98	-0.7	0.17	-0.83	-0.97	0.72	-0.22	-0.12	1.29	-1.06	0.74	-1
DLD	4	1.38	-0.87	0.82	-1.49	-1.07	0.69	0.01	-0.14	1.63	-0.86	0.39	-0.5
TBC1D1	4	1.03	-1.3	0.3	-0.48	-1.3	0.74	-0.22	-0.11	1.82	-1.33	0.12	0.73
NDUFA8	4	1.09	-1.26	0.07	-0.42	-1.18	0.84	-0.57	0.76	2.04	-0.83	-0.36	-0.18
POM121C	4	1.83	-0.57	0.16	0.07	-1.16	1.18	-0.26	0.48	0.87	-1.43	0.04	-1.2
DNAJC13	4	1.7	-0.91	0.38	0.14	-1	1.22	-0.81	0.33	0.88	-1.59	0.33	-0.68
RBM3	4	1.75	-0.55	0.08	-0.56	-1.04	1.3	-0.05	0.1	1.48	-1.19	-0.57	-0.76
MRPL27	4	1.54	-1.11	0.67	-0.36	-1.15	1.28	-0.08	0.07	1.27	-1.33	-0.13	-0.67
USP24	4	1.67	-1.06	0.18	0.61	-0.89	1.19	0.01	-0.41	1.03	-1.7	-0.02	-0.6
TUBA1A	4	1.81	-0.99	-0.19	0.66	-1	0.56	-0.52	0.69	1.37	-1.19	-0.3	-0.91
TMX4	4	1.5	-1.43	0.24	0.39	-1.5	0.75	-0.33	0.64	1.36	-1.1	-0.18	-0.34
MED8	4	1.77	-1.24	0.04	-0.18	-1.51	0.65	0.23	1.08	0.81	-1.11	0.16	-0.69
COQ9	4	1.1	-1.07	0.44	-0.36	-0.74	0.39	-0.27	-1.01	2.43	-0.75	0.06	-0.22
GSTK1	4	1.1	-0.81	1.1	-0.74	-0.74	0.2	-0.13	-0.8	2.24	-0.63	0.05	-0.84
MRPS18A	4	1.49	-1.92	0.91	-0.26	-0.49	0.56	-0.47	-0.21	1.58	-0.22	-0.05	-0.92
TNPO3	4	1.49	-1.17	0.78	-0.1	-0.68	0.86	0.06	-0.66	1.56	-0.9	0.13	-1.37
AKT2	4	1.21	-0.89	1.29	0.77	-0.96	-0.16	-0.02	-0.75	1.47	-1.62	0.11	-0.45
MRPS34	4	1.98	-0.67	1.04	0.18	-0.98	0.48	-0.06	-0.7	0.94	-1.68	-0.22	-0.3
ANKRD18A	4	1.62	-1.04	1.32	0.24	-1.07	0.31	0.48	-0.39	0.94	-1.58	-0.12	-0.71
CLIC1	4	0.7	-1.09	1.76	0.52	-1.01	0.3	0.01	0.04	1.09	-1.88	-0.27	-0.18
TMEM11	4	1.71	-0.53	0.82	-0.06	-1.5	0.25	-0.25	-0.33	1.26	-1.62	0.57	-0.3
SRRM1	4	1.65	-1.35	0.81	0.13	-1.34	0.51	-0.1	0.09	1.17	-1.29	0.43	-0.7
SPPL2A	4	1.08	-1.25	1.04	-0.4	-1.57	1.14	-0.05	0.19	1.01	-1.4	0.44	-0.23
NHLRC2	4	0.98	-1.14	1.22	-0.43	-1.25	0.97	0.53	-1.32	1.2	-0.53	0.5	-0.73
PGGT1B	4	1.28	-0.51	1.26	-0.89	-0.96	0.79	0.46	-0.83	1	-0.96	0.71	-1.35
BAZ1B	4	1.49	-0.96	1.44	-0.38	-0.93	1.18	0.35	-0.6	0.65	-1.32	-0.06	-0.86
FXC1; TIMM10B	4	1.64	-1.47	0.63	0.01	-1.14	0.94	0.66	-0.59	1.21	-0.94	-0.39	-0.57
ATP6V1H	4	1.25	-1.23	0.53	0.1	-0.94	1.46	0.93	-1.18	0.85	-1.17	-0.09	-0.51
SUPT4H1	4	1.23	-0.24	0.53	-0.02	-2.8	0.34	0.09	1.02	0.26	-0.14	-0.25	-0.01
UBQLN1	4	1.09	0.17	0.22	0.21	-2.02	0.92	0.17	1.53	-0.47	-0.16	-1.46	-0.19
ATP6V1B2	4	0.94	-1.06	-0.05	0.25	-1.81	0.62	-1.38	0.7	0.76	-0.16	-0.29	1.47
YWHAH	4	0.73	-1.77	-0.68	0.61	-1.06	0.75	-0.75	0.06	1.61	-0.71	0.14	1.07
ABCD1	4	0.27	-1.76	0.33	0.96	-1.47	0.87	-1.3	0.06	1.11	-0.29	0.34	0.89
MDN1	4	0.64	-1.56	-0.66	1.86	0.31	0.85	-0.05	-0.26	0.82	-1.23	-1.05	0.33
RPS26; LOC101929876; RPS26P25	4	0.67	-1.12	-1.42	1.51	-1.24	0.54	0.23	0.77	0.98	-1.24	0.15	0.17
RRAGA	4	0.74	-0.88	-1.17	0.66	-0.91	1.7	-0.19	-0.19	1.76	-0.89	-0.3	-0.32
RBM10	4	1.3	-0.76	-0.97	0.95	-1.09	1.33	-0.45	0.16	1.3	-1.4	-0.21	-0.15
TKT	4	1.36	-1.21	0.34	0.41	-1.7	0.47	-1.25	0.42	1.33	-0.76	0.14	0.45
DUSP3	4	1.62	-0.41	0.63	0.5	-1.75	0.35	-1.07	-0.03	1.53	-0.83	-0.15	-0.39
VPS16	4	1.01	-0.66	-0.1	1.63	-1.42	0.35	-1.1	-0.05	1.56	-0.57	0.2	-0.86
SNAP29	4	1.98	0.4	0.6	0.3	-1.31	-0.07	-1.24	0.02	0.88	-1.38	-0.59	0.41
MRPL43	4	1.58	0.09	0.56	1.41	-1.54	0.39	-0.69	-0.37	0.56	-1.61	-0.4	0.02
ATP5J2	4	1.7	0.03	0.4	0.58	-2.06	0.68	-0.23	-0.53	1.11	-1.06	-0.33	-0.31
RCAN1	4	1.57	0.08	0.84	0.67	-1.92	0.68	-0.39	0.22	0.58	-1.53	-0.24	-0.55
STK24	4	2.11	-0.27	0.26	1.08	-1.42	-0.22	-0.39	0.68	-0.24	-1.44	-0.55	0.39
AARS2	4	1.45	-0.23	0.53	1.6	-1.56	0.13	-1.02	0.94	0.01	-0.75	-1.05	-0.04
TRMT2A	4	1.72	-0.81	0.69	1.23	-1.25	0.39	-0.56	0.89	-0.1	-1.54	-0.32	-0.33
COX6B1	4	1.73	-1.12	0.48	0.96	-1.38	0.84	-0.84	0.76	0.32	-1.22	-0.2	-0.33
WDR70	4	1.11	-0.43	-0.47	1.04	-1.46	-0.31	-1.44	1.56	0.65	-0.95	0.31	0.39
CDC123	4	1.8	-0.73	-0.05	0.41	-0.73	1.9	0.23	0.16	-0.35	-1.26	-1	-0.39
RPS14	4	1.67	-0.68	0.1	1.04	-0.58	1.36	-0.19	0.46	-0.09	-1.79	-0.92	-0.39
IPO11	4	1.35	-1.2	0.58	0.25	-0.68	2.13	0.04	-0.45	0.17	-1.24	-0.27	-0.69
SRP68	4	1.71	-0.88	0.55	0.18	-0.92	1.62	0.4	-0.19	0.39	-1.47	-0.74	-0.65
KIAA1468	4	1.38	-0.32	0.35	0.18	-1.49	2.02	-0.5	0.49	-0.12	-1.32	-0.49	-0.17
TMEM167A	4	1.12	-1.71	-0.36	0.95	-0.93	1.72	0.43	-0.29	0.32	-1.24	-0.19	0.18
ISOC2	4	0.93	-0.58	-0.3	-0.62	-0.76	2.07	-0.45	1.22	0.72	-0.9	-1.19	-0.14
UBA5	4	1.23	-0.54	-0.54	-0.16	-0.81	1.49	-1.13	0.5	1.6	-1.11	-0.78	0.25
TMX1	4	1.01	-1.82	-0.22	0.38	-0.95	1.07	-0.07	1.39	0.6	-1.35	-0.41	0.36
GNB1	4	0.98	-1.6	0.24	0.64	-1.51	1.19	-0.06	0.72	1.18	-0.68	-0.97	-0.14
C19orf25	4	1.45	0.12	0.44	-0.46	-1.47	1.02	-0.17	1.58	-0.13	-1.5	-0.65	-0.23
S100A11	4	1.3	-0.52	-0.14	0.5	-1.45	1.19	-0.3	1.35	0.18	-1.72	-0.55	0.17
RPS17; RPS17L	4	1.53	-0.63	-0.25	0.44	-1.12	0.78	-0.33	1.56	-0.11	-1.85	-0.28	0.27
GPX1	4	1	-1.07	0.43	0.23	-1	0.42	-0.51	2.08	0.68	-1.34	-0.78	-0.13
TJAP1	4	1.58	-0.63	0.04	0.32	-0.64	0.77	-0.8	1.04	0.33	-1.52	-1.41	0.93
TPI1	4	0.51	-1.66	0.41	-0.28	-1.13	0.27	-0.44	2.17	0.37	-1.02	0.33	0.47
SAFB	4	0.59	-1.43	-0.23	-0.1	-1.26	0.9	-0.39	1.48	0.55	-1.53	0.47	0.95
PROSC; PLPBP	4	0.58	-1.57	0.65	0.34	-1.02	-0.16	-1.16	1.41	0.94	-1.06	-0.07	1.12
PKN1	4	1.19	-1.25	0.78	0.11	-1.91	0.09	-0.32	0.74	1.13	-1.17	-0.05	0.66
TCHP	4	1.63	-1.21	1.09	0.06	-1.58	-0.11	0.22	0.82	0.39	-1.47	-0.17	0.33
PEPD	4	-0.06	-1.25	0.85	0.34	-1.9	0.92	0.35	1.11	0.49	-1.51	0.19	0.46
DBNL	4	0.58	-1.46	0.98	0.48	-1.71	-0.02	0.19	1.09	0.45	-1.58	0.53	0.46
TPM3	4	1.09	-1.47	0.44	0.06	-1.61	0.19	0.59	1.05	0.23	-1.64	0.72	0.35
PPP2R1A	4	0.38	1.15	-0.92	0.5	-1.15	1.34	-0.49	-0.54	0.31	-1.79	1.22	-0.02
WDR18	4	0.15	-0.69	-0.32	-0.69	-1.35	2.44	-0.73	0.17	1.14	-0.45	0.28	0.04
UTP18	4	0.52	0.09	-1.07	-0.15	-1.72	2	-0.17	-0.04	0.92	-1.14	0.63	0.12
SNRPF	4	1.05	-0.51	-1.21	-0.04	-0.76	1.09	0.32	-0.34	1.56	-0.65	-1.51	1.03
GGPS1	4	0.6	-0.23	1.12	-0.15	-0.14	1.41	-0.41	-2.02	-0.09	-0.89	1.38	-0.59
CLCN7	4	0.82	-0.68	1.41	0.83	0.04	0.9	-0.57	-1.62	0.05	-1.64	0.78	-0.32
SMARCE1	4	2.46	-0.77	0.01	-0.73	-1.17	-0.1	-0.38	-0.16	-0.27	-0.38	1.43	0.08
CHCHD4	4	1.89	0.04	0.99	0.23	-0.5	0.29	-0.98	-0.33	-0.15	-1.92	0.99	-0.56
DNAJC11	4	1.52	0.08	0.07	0.26	-0.82	0.14	-1.11	-0.03	-0.17	-1.74	1.9	-0.09
GBF1	4	1.81	0.37	-0.46	-0.18	-1.52	-0.57	-1.3	1.4	0.93	0.1	-0.39	-0.19
LAP3	4	1.86	0.55	-0.02	-0.13	-0.77	0.05	-1.62	1.06	1.1	-0.72	-1.02	-0.34
PRPF4	4	1.85	-0.18	-0.17	0.67	-0.41	0.39	-1.58	-1	1.65	-0.18	-0.53	-0.5
PSMB2	4	2.18	-0.6	0.06	0.49	-0.5	0.55	-1.55	-0.84	0.95	0.42	-0.9	-0.27
TPP1	4	1.7	-0.45	0.53	-0.32	-1.05	0.34	-0.79	-1.3	1.91	-0.4	0.22	-0.41
PPP1R8	4	1.62	-0.67	1.44	-1.08	0.16	0.86	-1.41	-0.72	0.78	-0.66	0.24	-0.56
FH	4	2.04	-0.66	1.05	-0.41	-0.79	-0.26	-1.51	-0.24	1.12	-0.79	0.44	0
RASSF2	4	1.81	-0.6	0.72	-0.24	0.15	-0.76	-0.74	-0.88	1.76	-1.32	0.17	-0.06
HDHD2	4	1.94	-1.1	0.79	-0.41	-0.44	0.09	-0.26	-0.92	1.61	-1.1	-0.5	0.3
TMCO1	4	1.13	-1.46	-0.9	-1.11	-0.59	1.49	0.09	-0.14	1.71	-0.2	-0.02	0.01
ZFPL1	4	1.11	-1.13	-0.04	-0.91	-1	1.23	-0.65	-0.98	1.84	-0.18	0.57	0.14
MRPL48	4	1.24	-1.4	-1.16	0.44	0.14	0.66	-1.47	0.85	1.46	-0.02	-0.05	-0.7
VPS36	4	1.42	-1.22	0.57	-1.26	0.6	1.06	-0.22	0.29	0.03	-0.81	1.04	-1.5
PCMT1	4	1.41	0.05	1.15	-1.53	-0.76	0.39	-0.41	-0.2	0.92	-0.38	0.95	-1.59
HNMT	4	1.98	-0.45	1.23	-1.02	-0.62	0.71	0.09	-0.35	0.57	-1.06	0.25	-1.34
NOTCH1	4	1.91	0.04	1.23	-1.43	-0.62	1.15	0.09	-0.48	-0.07	-0.72	0.07	-1.15
ATP1A1	4	1.75	0.21	0.9	-1.55	-1.1	1.15	-0.39	0.33	0.05	0.04	0	-1.37
EDF1	4	1.4	0.76	0.14	-1.11	-0.55	1.21	0.04	0.82	0.57	-1.27	-0.36	-1.65
BCR	4	2.23	-0.19	-0.44	-0.34	-0.04	1.74	-0.26	-0.1	0.17	-0.83	-1.01	-0.94
SEC16A	4	2.26	-0.07	-0.36	-0.86	-0.1	1.4	-0.36	-0.1	0.8	-0.97	-0.82	-0.83
MRPS11	4	1.71	-0.31	-0.41	-0.54	-1.24	0.81	-0.83	-0.28	1.99	0.13	-0.66	-0.38
HSPA1B; HSPA1A	4	1.44	-0.62	-0.39	-0.2	-0.52	0.49	-0.48	-1.01	2.26	-0.7	-0.83	0.55
PREP	4	0.92	-0.27	0.57	-0.25	-0.08	0.75	-0.21	-2.27	1.59	-1.04	0.54	-0.26
COG4	4	1.24	-0.49	0.21	0.14	-0.08	1.57	-0.45	-2.03	1.13	-0.94	0.13	-0.43
EXOSC10	4	1.88	-0.75	-0.23	-0.56	-0.8	1.16	-0.45	-0.68	1.79	-0.28	-0.36	-0.72
DCTN6	4	1.95	-1.2	-0.15	-0.89	-0.68	1.13	-0.45	-1.15	1.16	0.11	0.48	-0.32
PGAM1; LOC643576	4	2.17	-0.05	0.79	-0.93	-0.77	0.5	-0.55	-1.08	1.13	-0.51	0.25	-0.94
CARHSP1	4	1.48	-0.52	0.76	-0.81	-0.37	0.98	-0.94	-0.81	1.79	-0.86	0.16	-0.85
OSGEPL1	4	1.99	-0.43	-0.2	-0.11	-0.54	1.22	-0.3	-0.95	1.5	-0.34	-1.04	-0.79
CAP1	4	1.76	-0.4	0	-0.91	-0.62	1.55	-0.09	-0.68	1.4	-0.74	-0.25	-1.04
ACOT11	4	1.64	-0.6	0.25	-0.44	-0.86	1.56	-0.13	-0.74	1.49	-1.03	-0.45	-0.69
SRPRB	4	1.24	-0.76	0.06	1.78	-1.52	0.13	-0.74	-1.08	0.38	-0.64	0.11	1.05
PPP1CC	4	0.55	-0.95	0.8	2.02	-1.35	0.12	-0.66	-0.75	0.16	-1.02	0.01	1.08
PPP2R5E	4	1.48	-1.17	0.08	1.9	-0.7	0.26	-0.11	-1.36	0.25	-1.1	0.36	0.11
ATP5L	4	1.46	-0.56	0.49	1.01	-0.81	0.51	-1.08	-0.61	0.51	-1.43	-0.85	1.36
FAM82B; RMDN1	4	1.68	-0.6	1.35	-0.19	-0.92	-0.2	-0.41	-0.4	0.22	-1.9	0.41	0.97
SAP18	4	0.56	-2.1	0.62	-0.84	-1.37	0.69	0.96	0.63	0.45	-0.79	0.57	0.62
ARHGAP26	4	0.63	-1.91	0.19	-0.49	-0.88	1.12	1.14	0.94	0.45	-1.49	0.22	0.08
GNL1	4	-0.02	-1.8	0.5	-0.06	-0.26	0.94	0.8	0.78	1.17	-1.96	0.17	-0.26
BDH1	4	0.26	-1.74	-0.08	0.27	-1.21	1.38	0.76	0.24	0.88	-1.56	0.77	0.03
RANGAP1	4	1.18	-2.44	0.59	-0.36	-0.15	-0.05	1.15	-0.01	-0.39	-0.39	1.19	-0.31
DDX28	4	0.42	0	0.58	-1.15	-1.13	1.63	0.71	0.54	-0.9	-1.76	0.55	0.51
VAC14	4	1.07	-1.66	1.15	0.9	-0.55	0.54	0.37	0.83	-0.59	-1.74	-0.4	0.09
TRAPPC1	4	0.56	-0.47	1.29	0.62	-1.64	0.45	0.65	0.84	0.35	-2	-0.49	-0.16
RNF31	4	2.16	-0.13	0.2	-0.3	-0.64	-0.45	0.12	0.85	-0.77	-1.69	1.08	-0.44
RPS3A	4	1.04	-0.63	1.14	-0.39	-0.6	0.79	-0.13	1.34	-0.22	-1.77	0.7	-1.26
HPRT1	4	1.13	-0.81	1.82	-0.58	-0.32	0	0.2	1.43	0.06	-1.23	-1.21	-0.5
GSK3A	4	1.52	-0.59	2.16	-0.99	-0.51	-0.48	-0.18	0.63	-0.1	-0.01	-1.34	-0.11
ATP13A1	4	0.34	-1.82	1.49	-0.18	-0.59	0.71	-0.67	1.19	0.43	0.85	-1.15	-0.59
AKR1B1	4	0.61	-1.15	1.95	-0.42	-1.02	0.01	0.21	-0.82	1.07	-0.72	1.11	-0.83
RIF1	4	1.47	-0.59	1.74	0.5	-0.83	0.38	-0.12	-0.81	-1.23	-1.19	0.85	-0.18
ABCF3	4	1.47	0.26	1.29	-0.22	-0.53	-0.48	1.3	-0.71	-0.49	-1.92	0.46	-0.44
TRIM33	4	1.12	0.43	1.19	-1.23	0	0.96	0.57	-0.1	-0.48	-2.14	0.33	-0.65
RPL26	4	1.01	-0.34	0.65	-1.63	-0.45	0.95	1.66	-0.11	0.6	-0.7	-0.25	-1.41
ERGIC3	4	-0.16	-0.31	0.94	-1.38	-0.55	0.87	2.13	-1.03	0.43	-0.71	0.47	-0.71
DDX10	4	0.84	-1.3	-0.18	0.54	-1.22	1.05	2.05	-0.88	-0.37	-0.38	0.38	-0.53
GPNMB	5	0.01	-0.53	-1.05	1.59	-0.75	-0.38	-1.05	0.82	0.47	-0.13	-0.89	1.89
EHD4	5	-0.02	-0.45	-0.61	0.79	-0.02	-1.31	-0.9	1.4	0.75	-0.01	-1.34	1.72
GLOD4	5	-0.37	0.82	-0.15	0.58	-1.17	-0.72	-1.52	1.73	-0.16	-0.5	-0.07	1.52
NDUFA3	5	0.07	0.46	-0.81	0.59	-1.73	0.38	-1.13	1.56	0.21	0.34	-1.13	1.21
SSBP1	5	-0.33	0.44	-1.16	-0.14	-1.21	0.03	0.57	1.76	0.22	-0.9	-0.94	1.65
ZNF259; ZPR1	5	-0.77	0.49	-0.56	-0.4	-0.37	-1.03	0.43	2.57	-0.53	-0.8	0.08	0.88
NAGA	5	-0.96	0.09	-0.21	0.98	-0.06	-1.54	-1	0.32	-1.07	1.55	0.62	1.29
COA6	5	-1.33	-0.49	-0.85	1.15	-0.43	-0.79	-0.35	1.72	-0.81	0.32	0.41	1.46
VKORC1	5	-0.92	-0.76	-0.43	0.42	-0.41	-0.44	-0.55	1.04	-0.34	-0.14	-0.17	2.7
NCBP2	5	-1.29	0.41	0.62	0.21	-0.69	-1.14	-0.31	0.48	-0.89	0	0.19	2.41
UCHL5	5	-1.42	-0.21	-1	1.6	0.72	-0.77	0.38	0.02	0.11	-1.45	1.06	0.96
HIST1H1E	5	-1.49	-0.3	1.4	-1.32	-0.15	-1	0.94	0.29	-0.43	0.26	1.66	0.14
HNRNPD	5	-0.91	0.25	1.18	-1.55	0.19	-0.91	1.23	-0.41	-0.92	0.69	1.53	-0.38
LGALS1	5	-0.75	0.01	1.39	-0.8	-1.19	-1.38	0.13	1.21	-0.59	0.15	1.63	0.19
CBX3; C15orf57; CCDC32	5	-1.2	0.22	1.43	-0.88	-0.45	-1.55	0.22	0.66	-0.76	0.78	1.56	-0.03
ACP1	5	-1.2	0.58	0.79	-0.41	-1.54	-0.68	0.67	0.6	-1.09	1.46	1.16	-0.34
NIT1	5	-1.36	0.06	0.38	-0.6	1.5	-0.68	1.56	-0.9	-0.64	-0.33	1.42	-0.39
APRT	5	-1.56	-0.16	1.08	-0.17	0.41	-1.45	-0.14	-0.18	-1.11	1.42	1.08	0.77
CBFB	5	-0.29	-0.27	0.65	-0.85	0.52	-1.94	-0.82	0.56	-0.4	-0.14	1.48	1.51
ETFB	5	-1.17	0.21	0.2	-0.46	-0.28	-1.64	-0.64	1.77	-0.73	0.97	0.98	0.78
PGLS	5	-1.36	-0.03	0.73	0.3	-0.54	-1.78	-0.05	1.56	-0.95	0.36	0.74	1.02
THOC5	5	-0.78	0.54	0.11	-0.63	0.19	-1.47	-1.2	2.31	-0.08	0.74	0.41	-0.14
RBM26	5	-0.95	0.71	0.95	-1.75	0.88	-1.29	0.3	1.34	-0.98	-0.04	0.32	0.51
DECR1	5	-0.16	1.19	1.68	0.02	-0.72	-1.95	-0.38	-0.26	-1.1	0.44	0.61	0.64
TMBIM6	5	-0.6	1.62	0.52	0.68	-0.5	-1.99	-0.33	-0.09	-1.1	-0.06	1.09	0.76
COX2	5	-0.84	0.22	1.26	0.99	-0.57	-1.94	-0.07	0.44	-1.38	0.18	0.92	0.78
MBOAT7	5	-0.67	0.73	1.14	1.28	-0.58	-1.83	0.04	0.17	-1.61	0.09	0.64	0.59
SUCLG2	5	-1.12	0.61	1.98	0.58	-0.57	-1.45	-0.56	0.53	-1.21	0.15	0.4	0.66
PCBP2	5	-1.13	0.71	0.36	0.82	0.41	-2.24	-0.21	0.33	-1.2	0.83	0.46	0.87
TIMM13	5	-0.86	1.27	1.42	0.66	0.27	-1.89	-0.13	0.19	-1.5	0.21	0.43	-0.08
PAFAH1B3	5	-1.06	1.29	1.18	0.61	0.06	-1.72	0.23	0.25	-1.66	0.62	0.44	-0.25
PHB	5	-0.33	1.37	0.54	0.59	0.35	-1.94	0.51	0.82	-1.89	0.05	-0.03	-0.03
CDK11A	5	-1.8	-0.74	1.45	0.9	0.44	-1.34	0.53	-0.25	-0.91	0.3	0.52	0.9
MRPS17	5	-1.32	-0.48	1.01	-0.71	1.15	-0.9	0.94	-0.04	-1.61	0.75	1.16	0.07
GHDC	5	-1.83	-0.01	1.08	-0.12	1.06	-1.74	0.18	0.74	-0.91	0.34	0.83	0.38
CCDC134	5	-1.41	-0.14	0.76	-0.2	0.62	-1.64	1.8	0.37	-0.78	0.11	1.01	-0.51
DHRS4	5	-1.02	0.38	0.72	0.01	-0.08	-1.92	1.19	0.21	-1.35	0.22	1.5	0.14
PCMTD1	5	-1.08	-0.08	1.41	0.69	-0.28	-1.53	0.71	0.73	-1.52	-0.11	1.26	-0.19
ISOC1	5	0.26	1	1.08	0.4	0.89	-2.25	-0.3	0.91	-1.23	-0.1	-0.57	-0.09
PFDN6	5	-0.36	0.79	1.18	0.31	0.75	-1.03	-1.13	1.64	-1.55	0.44	-0.39	-0.64
GMIP	5	-0.67	-0.35	0.56	0.48	2.11	-0.84	-0.2	1.35	-1.61	-0.21	-0.47	-0.16
VTA1	5	-1.96	0.12	0.54	0.72	1.41	-1.12	0.05	1.4	-1	0.19	-0.34	-0.02
MCFD2	5	-1.13	0.87	0.69	1.11	0.7	-1.55	0.31	1.4	-1.15	-0.13	-0.17	-0.96
PSMD4	5	-1.07	0.69	0.29	0.71	1.03	-1.41	-0.31	1.49	-1.69	0.54	-0.48	0.21
RPS27L	5	-1.2	0.76	0.66	0.08	1.08	-1.57	0.27	1.1	-1.8	0.45	0.37	-0.22
SRSF6	5	0.05	-0.22	1.58	0.35	1.01	-1.14	0.12	1.03	-2	0.04	0.12	-0.96
IST1	5	0.54	0.42	2.1	-0.12	0.34	-0.88	-0.43	0.38	-2.2	-0.19	0.15	-0.12
MPDU1	5	-0.05	0.59	2.23	0.02	-0.05	-1.32	0.67	-1.45	-0.68	0	0.71	-0.67
EIF1AX; LOC101060318; LOC107984923	5	0.18	0.91	1.67	0.28	-0.03	-1.72	0.57	-1.02	-1.51	0.28	0.7	-0.3
AP3M1	5	-0.83	1.37	1.41	1.06	0.35	-0.62	-0.05	-0.04	-1.69	0.25	0.13	-1.36
PPP1R7	5	-0.58	-0.54	1.23	0.56	1.2	-1.33	0.3	-0.4	-1.43	1.41	0.48	-0.9
SON	5	-0.53	1.26	0.63	1.09	0.08	0.21	-1.84	0.81	-1.84	-0.17	0.18	0.12
TOMM5	5	0	0.23	0.77	0.33	0.53	-0.55	1.56	0.8	-0.62	-2.43	-0.08	-0.56
LAPTM5	5	-0.53	-0.3	0.59	0.41	-0.43	0.04	0.15	2.82	-0.81	-0.75	-0.73	-0.46
RCN2	5	-0.15	-0.39	0.27	0.66	-0.32	-0.47	1.27	2.38	-1.02	-0.85	-0.71	-0.67
PPIA	5	-0.04	0.43	0.48	0.39	0.29	0.09	0.02	2.37	-1.59	-0.93	-1.06	-0.45
RAB8B	5	-0.5	0.24	0.67	0.9	0.34	0.16	0.07	2.02	-1.63	-0.28	-1.48	-0.51
TYROBP	5	0.07	-0.05	0.02	1.09	0.23	-0.2	-0.19	2.43	-1.09	-1.24	-1.03	-0.03
LRRC59	5	0.05	-0.05	0.68	0.85	0.24	-0.25	-0.16	2.41	-0.84	-1.03	-1.33	-0.56
TTC27	5	0.73	-0.68	1.23	0.53	-0.24	-0.17	0.38	1.99	-0.82	-1.5	-0.7	-0.76
EIF3J	5	0.82	-0.91	-0.23	1.46	-0.69	0.21	-0.2	2.09	-0.42	-1.23	-0.8	-0.09
SYAP1	5	0.52	0.48	0.76	-0.03	-0.29	-0.29	0.11	2.42	-0.8	-1.48	-0.81	-0.61
PGK1	5	0.82	-0.12	0.43	0.19	-0.57	-0.1	-0.46	2.62	-0.7	-1.31	-0.68	-0.12
LRRC14	5	-0.68	-0.58	0.23	-0.21	0.5	-0.79	2.78	0.54	-0.96	-0.32	-0.1	-0.41
RAB6A	5	-0.88	0.57	-0.48	-0.14	-0.01	-0.09	2.25	1.18	-1.33	-0.38	0.36	-1.06
PFDN2	5	-0.54	1.26	0.66	-0.53	0.04	-0.63	1.38	1.41	-1.56	0.18	-0.46	-1.2
MMP14	5	-0.86	-0.08	1.43	-0.38	1.1	-0.2	1.61	0.88	-1.23	-0.49	-0.66	-1.11
HNRNPA1	5	-0.46	0.6	0.68	-0.24	1.02	-0.86	0.96	1.41	-1.75	0.51	-0.66	-1.2
2019-09-07	5	0.65	0.24	2.38	0.66	-0.67	-1.38	-0.81	-0.24	-0.96	-0.07	0.54	-0.33
FOXJ3	5	-0.35	0.07	2.36	0.34	0.48	-0.6	1.13	-0.67	-0.9	-0.55	0.01	-1.32
CCT6A	5	0.17	-0.09	1.29	0.79	0.24	-0.1	0.56	1.22	-1.53	-1.31	0.37	-1.62
C19orf53	5	-0.52	1.41	1.66	0.26	0.26	-1.16	0.8	0.66	-1.39	-0.96	-0.29	-0.71
MRPL14	5	1.21	0.03	0.94	0.17	-0.3	-1.92	0.24	0.2	0.67	-1.97	0.63	0.11
JMJD6	5	0.05	-1.24	0.7	1.15	-1.52	-0.57	-0.13	0.58	1.02	-1.39	1.28	0.08
U2AF1; LOC102724594; U2AF1L5	5	0.43	0.16	0.24	0.43	-2.05	-0.23	-0.2	1.75	-0.07	-1.57	0.3	0.8
EML2	5	0.45	-0.16	0.09	-0.17	-2.01	0.07	0.74	1.68	-0.57	-1.3	1.15	0.01
SHMT2	5	1.11	-0.24	1.61	0.85	-1.65	-1.59	-0.11	-0.19	-0.51	-0.31	0.84	0.21
TRIM28	5	0.87	0.06	1.66	0.35	-1.96	-1.19	0.11	0.31	-0.33	-0.07	1.06	-0.87
UROD	5	0.14	-0.42	1.41	1.76	-0.11	-0.8	-0.55	-1.1	-1.7	0.3	0.42	0.64
MOB4	5	-0.42	-0.32	0.77	2.62	0.23	-1	-0.12	-0.97	-1.03	0.29	-0.25	0.21
PARN	5	-1.14	1.01	1.87	0.87	-0.93	-0.9	0.23	-1.25	-0.42	0.06	0.92	-0.31
RAB7B	5	-0.9	0.08	1.46	1.29	-0.21	-2	-0.31	-0.44	0.18	0.49	1.11	-0.74
PPP1CB	5	-0.03	0.09	1.58	1.4	-1.12	-0.73	-0.65	-0.13	-1.51	1.12	-0.63	0.61
RASAL2	5	-0.07	0.73	2.09	0.43	-1.29	-0.16	-1.39	0.08	-0.94	-0.75	0.65	0.61
NDUFB5	5	-0.93	0.25	2.12	1.43	-0.97	0.5	-0.73	-0.76	0.41	-0.99	-0.01	-0.31
PAFAH2	5	0.66	-0.79	1.41	1.19	-1.3	-0.37	0.35	-1.33	-0.16	-1.25	0.81	0.77
TRAPPC5	5	0.37	-0.28	0.75	2.11	-0.97	-0.21	0.63	-1.14	-0.38	-1.57	0.7	-0.01
TOR1AIP1	5	0.08	-0.6	0.49	2.13	-0.66	-0.86	-1.58	0.46	0.02	-0.52	1.27	-0.24
CHMP4A	5	0.18	-0.65	0.63	2.57	-0.94	-0.99	0.04	0.23	-0.4	-0.87	0.68	-0.48
MCOLN2	5	-0.43	-1.05	0.62	2.45	-0.92	-0.89	0.26	0.11	-0.97	-0.23	0.31	0.74
BIN2	5	-0.81	-0.84	-1.24	2.57	-0.07	0.67	0.07	0.11	0.56	-0.23	0	-0.79
HSD17B7	5	-0.19	-1.05	-0.18	3.02	-0.5	-0.03	-0.27	-0.12	0.23	-0.43	-0.24	-0.25
CPNE1	5	0.27	-0.98	-0.45	3	0.07	-0.3	-0.49	-0.39	0.01	-0.11	-0.11	-0.51
AKT1	5	0.16	-2.34	0.34	2.03	-0.14	-0.26	0.22	0.69	-0.37	0.28	0.05	-0.66
TACO1	5	-0.64	-1.61	0.67	0.24	-0.97	-0.53	1.46	0.32	-0.39	-0.81	1.72	0.52
GNG5	5	-0.33	-1.62	0.4	0.07	-1.12	0.56	1.87	0.09	0	-1.35	0.99	0.45
PSMB6	5	-0.25	-0.82	0.7	-0.07	-2.12	0.43	0.83	0.43	-0.02	-1.32	0.98	1.23
VAV1	5	-0.34	-0.39	-0.42	-0.42	-0.43	-0.42	1.78	2.45	-0.42	-0.44	-0.47	-0.49
CCBL2; KYAT3	5	-0.86	0.68	0.01	-0.55	-0.92	0.04	1.58	2.2	-0.82	-0.29	-0.49	-0.57
CTSL; CTSL1	5	-1.19	0.46	-0.48	-0.59	-0.65	-0.87	1.58	2.04	-0.83	0.44	-0.13	0.22
AKAP13	5	0.08	-0.76	0.23	-0.45	0.11	-0.02	1.06	1.63	-1.77	-1.41	1.09	0.21
PSMG2	5	0	-0.62	0.83	-0.2	-0.34	-0.66	1.99	1.74	-0.82	-0.75	-0.1	-1.07
NPM1	5	-0.68	-0.79	0.55	0.01	0.08	-0.23	1.48	2.03	-1.22	-0.9	0.51	-0.84
CHTF8	5	-0.35	-1.39	0.31	0.09	-0.53	-0.2	1.68	1.88	-1.09	-0.76	0.58	-0.23
WIPF1	5	-1	-1.47	0.77	0.32	0.12	-0.23	1.07	1.87	-1.04	-0.16	0.68	-0.93
SOD1	5	-0.41	-0.78	0.2	0.02	-0.64	-0.31	0.62	2.52	-1.04	-0.73	1.05	-0.5
GCSH	5	-1.52	-0.53	-0.19	0.62	0.09	-0.66	1.11	1.72	-1.31	0.47	0.92	-0.72
HNRNPM	5	-1.17	-0.73	0.76	-1.1	-0.4	-1.05	1.14	1.53	-0.53	0.06	1.47	0.03
GMFG	5	-1.27	-0.91	0.65	-0.91	-0.08	-0.77	1.44	1.7	-0.96	-0.09	0.42	0.78
SNRNP70	5	-0.3	-0.66	0.78	-0.23	-0.93	-1.68	0.77	2	-0.61	-0.4	0.96	0.3
NEDD8	5	-0.49	-0.81	1.28	-0.32	-0.83	-0.88	1.15	1.76	-0.95	-0.85	0.9	0.05
FKBP8	5	-0.58	0.21	0.84	-0.63	-0.13	-1.13	0.79	1.98	-0.9	-1.11	1.17	-0.51
LAGE3	5	-0.76	-1.17	1.72	0.31	-0.31	-0.81	0.21	1.47	-0.79	-0.17	1.23	-0.93
PPIG	5	-0.53	-1.7	0.22	-0.3	-0.03	-1.3	0.16	1.62	-0.35	-0.19	1.56	0.86
RPE	5	0.14	-1.62	0.57	0.31	-0.95	-0.89	-0.1	1.71	-0.88	-0.45	1.2	0.95
RPL36	5	-1.3	-0.88	0.48	0.71	-0.54	-0.99	0.17	1.11	-0.92	-0.65	1.55	1.26
NAP1L4	5	-1.31	-0.5	1.14	-0.21	-0.6	-0.6	0.49	1.19	-0.95	-1.07	1.65	0.77
S100A6	5	-0.86	-1.34	0.29	0.13	-1.15	-0.01	1.03	1.96	-0.2	-1.12	0.81	0.46
SRSF2	5	-0.39	-1.23	0.95	0.68	-1.1	-0.61	0.54	2.09	-0.5	-1.11	0.26	0.42
RBM17	5	0.02	-1.19	0.85	-0.03	-1.38	0.01	0.92	1.36	-0.86	-1.29	0.27	1.31
UBE2V2	5	-1.3	-1.39	1.46	0.15	-1.02	-0.11	0.87	1.13	-0.58	-0.76	0.78	0.79
PPP1R3B	5	-0.55	-1.23	0.93	1.53	-1.13	-0.65	0.74	1.03	-0.61	-1.26	0.56	0.64
RPL34	5	-0.44	-0.58	1.5	0.84	-1.08	-0.85	1.14	1.17	-1.36	-0.95	0.26	0.36
RPL28	5	-0.4	-1.12	1.56	0.79	-1.12	-0.43	0.89	1.27	-0.93	-1.2	0.6	0.1
SPOPL	5	-0.9	-0.7	1.43	0.73	-0.97	-1.13	0.69	1.05	-0.9	-1.01	1.01	0.7
LRCH3	5	0.38	-0.24	-1.09	0.79	-0.2	-0.09	1.43	1.84	-1.34	-1.29	-0.17	-0.03
YWHAZ	5	0.36	-1.81	-0.23	1.3	-0.03	-0.31	1.5	0.91	-0.6	-1.49	0.29	0.11
POGZ	5	-0.33	-0.83	0.14	0.65	0.63	-1.52	1.93	0.48	0.12	-1.5	-0.52	0.75
EIF2S1	5	-1.28	0.1	1.81	0.08	-1.04	0.92	0.78	0.99	-1.23	-0.04	-0.05	-1.02
SRP9; SRP9P1	5	-0.93	-0.62	0.37	-0.24	-0.38	0.86	0.3	1.25	-1.88	-0.74	0.32	1.69
CASP3	5	-0.32	0.69	2.53	0.71	-0.58	-0.62	0.48	-0.28	0.05	-0.95	-1.1	-0.6
YTHDC1	5	-0.14	-0.26	3.16	-0.43	-0.26	-0.08	-0.34	-0.36	-0.19	-0.36	-0.35	-0.39
DPM3	5	0.22	-0.26	2.66	0.33	-1.27	-0.67	0.71	-0.62	-0.75	-0.42	-0.07	0.15
VBP1	5	0.09	0.33	2.26	0.47	0.21	-0.31	0.11	0.69	-1.33	-1.26	0	-1.26
RPS27	5	0.41	0.61	1.61	-0.7	0.02	-0.74	1.56	0.52	-1.32	-0.7	0.11	-1.36
ASPSCR1	5	0.01	-0.14	2.19	-0.01	-0.67	-0.41	1.83	0.08	-0.74	-0.48	-0.71	-0.96
TLK2	5	0.81	0.75	1.87	0.52	-0.97	-1.17	0.39	0.55	-1.32	-1.2	0.02	-0.25
AGPAT5	5	0.16	0.67	1.88	1.13	-0.53	-1	0.59	0.59	-1.52	-0.55	-0.51	-0.92
ATP5H	5	0.37	0.78	1.79	0.48	-0.74	-0.89	0.58	0.85	-1.83	-0.7	0.08	-0.77
LAMP2	5	-0.18	0.96	1.91	0.79	-0.75	-1.25	0.07	0.58	-1.66	-0.44	0.43	-0.46
TGM3	5	-0.35	0.68	2.24	0.93	-0.7	-0.88	0.89	-0.21	-1.18	-0.93	-0.04	-0.44
DLST	5	-0.12	1.28	1.92	0.72	-0.14	-1.15	0.66	-0.57	-1.34	-0.98	0.22	-0.5
EPS15L1	5	-0.02	0.93	1.85	0.56	-1.33	-1.19	0.67	-0.08	-1.43	0.36	0.37	-0.67
FAM192A	5	-0.25	1.53	1.7	-0.41	-0.94	-1.23	0.74	-0.13	-1	0.17	0.78	-0.96
ATP5D	5	-0.5	1.05	1.18	0.72	-0.87	-0.78	2.12	-0.32	-0.85	-0.5	-0.77	-0.48
VCL	5	0.17	0.92	1.22	1.13	-0.92	-1.39	1.63	0.02	-0.65	-0.86	-0.63	-0.62
CYP2S1	5	-0.29	0.54	1.23	1.18	-0.56	-0.97	1.56	0.77	-1.32	-1.01	-0.66	-0.48
CYB5R4	5	1.14	0.47	1.27	0.16	-1.58	-1.5	0.91	1.07	-0.56	-0.63	-0.14	-0.62
CD47	5	-0.79	0.31	1.53	1.04	-0.61	-0.64	0.88	1.28	-1.38	-0.98	0.24	-0.87
EI24	5	-0.95	0.45	1.27	-0.02	-0.3	-0.92	1.24	1.48	-1.84	-0.17	0.18	-0.43
NOMO1	5	-0.74	0.16	1.67	-0.16	-0.69	-0.66	1.44	1.3	-1.49	-0.85	0.03	-0.02
AP3S1	5	-0.95	0.1	2.47	0.58	0.07	-0.84	0.02	0.96	-1.21	-0.61	-0.38	-0.2
SNAP23	5	-0.83	-0.17	2.88	-0.25	0.15	-0.57	0.34	0.4	-0.9	-0.2	-0.23	-0.61
PSAP	5	0.87	0.06	2.03	1.44	-0.9	-0.72	-0.28	0.45	-0.68	-1.17	-0.6	-0.5
HINT1	5	0.16	0.47	2.02	0.81	-0.63	-0.26	0.72	0.53	-0.95	-1.73	-0.24	-0.91
RAB1A	5	0.35	0.08	2.01	0.48	-0.54	-0.4	1.28	0.32	-0.76	-1.59	-0.09	-1.14
SEC11C	5	0.46	-0.57	1.6	1.81	-1.36	-0.33	0.18	0.78	-0.54	-1.1	-0.71	-0.22
OAT	5	-0.38	-0.94	2.26	1.64	-0.86	-0.23	0.14	0.12	-0.07	-1.05	-0.44	-0.19
NSDHL	5	-0.01	-0.55	0.88	1.49	-1.29	0.05	0.33	1.9	-0.88	-1.06	-0.31	-0.55
EIF2B2	5	0.67	-0.81	1.66	0.54	-1.45	0	0.73	1.43	-0.95	-0.94	-0.4	-0.46
ZYX	5	0.79	-1.05	1.59	0.39	-1.45	0.07	0.16	1.69	-0.29	-1.1	-0.41	-0.39
PGM3	5	-0.55	-0.42	2.23	0.7	-1.05	0.13	0.12	1.38	-0.48	-1.15	-0.6	-0.3
CORO1A	5	-0.41	-0.61	1.77	0.57	-0.4	0.12	0.15	1.73	-0.85	-1.73	-0.36	0.03
EIF4H	5	0.37	0.59	1.4	0.35	-0.85	-0.49	0.19	1.46	-1.14	-2	0.15	-0.06
SLC25A28	5	0.24	-0.19	1.44	1.43	-1.21	-0.91	0.34	1.08	-1.1	-1.37	0.33	-0.07
KPNA6	5	-0.41	-0.03	1.16	0.62	-0.31	-1.54	0.67	1.33	-0.77	-1.79	0.36	0.7
UBXN4	5	0.77	0.38	1.28	0.6	-1.1	-0.15	-0.68	1.89	-0.67	-1.09	-1.15	-0.06
SRSF3	5	1.06	0.21	1.2	0.57	-1.71	-0.58	-0.33	1.76	-0.88	-0.83	-0.2	-0.26
PARK7	5	0.42	-0.31	1.19	0.59	-1.24	-0.45	-0.14	2.12	-0.95	-1.26	-0.31	0.35
DNM1L	5	1.18	0.02	0.67	0.39	-0.92	-0.83	-0.34	1.93	-1.68	-0.51	-0.48	0.57
RAB11B	5	0.14	-0.97	1.58	0.91	-0.38	0.34	1.15	0.81	-1.22	-1.64	-0.38	-0.35
GDAP2	5	0.19	-0.82	0.47	0.15	-0.69	0.27	1.36	1.68	0.63	-1.84	-0.63	-0.8
RPL29	5	0.48	-1.3	0.7	0.37	-1.06	0.23	0.73	1.94	0.15	-1.66	-0.19	-0.38
ILVBL	5	0.66	-0.84	0.61	1.61	-0.85	-0.87	0.23	1.54	0.4	-1.45	-0.84	-0.18
GAK	5	0.86	-0.52	0.8	0.86	-1.17	0.29	-0.01	1.56	-0.89	-1.92	0.42	-0.28
QDPR	5	1.26	-0.26	0.5	0.97	-1.2	-0.07	0.41	0.41	-1.15	-1.79	1.31	-0.39
BCLAF1	5	0.28	-2.04	1.03	-0.41	-1	0.45	1.24	1.34	-0.29	-0.7	0.49	-0.4
PSMA1	5	0.19	-2	1.11	-0.25	-1.19	-0.25	0.8	1.15	0.11	-0.97	1.1	0.2
LMNB2	5	0.75	-1.51	1	-0.38	-1.55	-0.09	0.62	1.33	-0.01	-1.08	1.13	-0.21
C6orf108; DNPH1	5	0.64	-1.22	1.71	-0.05	-1.38	-0.44	1	0.19	0.13	-1.48	0.91	-0.02
TAOK3	5	0.16	-1.56	1.08	0.6	-0.96	-0.24	0.96	0.46	0.12	-1.96	0.93	0.41
JAGN1	5	0.76	-0.76	1.91	0.25	-0.84	0.12	1.25	0.25	-0.95	-1.49	0.29	-0.79
RPS4X	5	0.38	-0.58	1.82	0.72	-0.9	-0.3	1.03	0.67	-0.9	-1.67	0.43	-0.7
YWHAB	5	-0.06	-0.63	1.95	-0.27	-0.54	-0.15	1.66	0.17	-0.8	-1.32	0.77	-0.8
TOMM20	5	0.2	-1.05	1.87	-0.32	-1.08	-0.31	1.01	1.12	-0.69	-1.13	0.86	-0.48
RPL8	5	-0.29	-0.83	1.49	-0.04	-0.86	-0.48	1.33	1.26	-0.94	-1.22	1.05	-0.47
STX3	5	-0.19	-0.92	1.84	0.29	-0.81	-0.58	0.94	0.9	-0.72	-1.25	1.2	-0.68
ATP6V1G1	5	0.33	-1.39	1.01	0.41	-0.57	-0.23	1.43	1.16	-0.16	-1.71	0.57	-0.86
RPL14	5	0.46	-1.21	1.41	-0.36	-0.91	0.63	1.44	1.02	-0.54	-1.2	0.28	-1.01
CLPP	5	0.19	-1	1.53	-0.45	-1.21	0.37	0.68	1.59	-0.09	-1.32	0.56	-0.86
PEX13	5	1.49	-0.8	0.97	0.08	-0.73	-0.9	0.99	1.1	-0.15	-1.78	0.34	-0.61
RPS19	5	1.19	-1.05	1.79	0.01	0.1	-0.94	0.37	1.25	-0.28	-1.06	-0.22	-1.19
PLCB3	5	-0.75	-1.46	2.23	0.34	0.7	-1.01	0.92	0.34	-0.33	-0.08	-0.77	-0.12
APOA1BP; NAXE	5	-0.45	-1.5	2.04	1.52	-0.39	-0.94	0.52	-0.09	-0.74	0.25	0.11	-0.34
UBE2V1; TMEM189-UBE2V1	5	-0.27	-0.52	1.6	1.61	0.58	-1.3	0.64	0.19	-1.18	-0.55	-1.12	0.31
NDUFA5	5	-0.47	-0.16	0.57	1.15	0.25	-1.87	1.13	0.21	-1.86	0.07	0.11	0.87
SP100	5	1.35	-1.41	1.31	-1.43	1	-0.7	-0.45	1.03	-0.82	-0.08	0.06	0.14
SNW1	5	0.76	-1.57	1.06	0.38	0.54	-0.58	-1.86	1.2	-0.03	0.87	-0.62	-0.17
CLTA	5	0.68	0.4	1.61	1.12	-0.5	-0.86	-0.33	1.39	-1.29	-1.04	-0.72	-0.47
ALDH9A1	5	0.14	0.31	1.37	1.47	-0.2	-1.01	0.37	1.27	-1.48	-1.09	-0.67	-0.47
RPSA	5	0.03	-0.06	1.29	1.78	-0.19	-0.42	0.05	1.21	-1.25	-1.52	-0.77	-0.14
ATXN2	5	0.14	0.23	0.83	2.38	-0.56	-0.66	-0.49	0.89	-0.91	-0.96	-1.01	0.12
RAB7A	5	-0.02	-0.14	0.43	1.86	0.12	-0.59	0.04	1.44	-1.61	-1.25	-0.72	0.45
APMAP	5	-0.47	0.69	1.53	1.66	-0.68	-1.04	0.51	0.33	-1.55	-0.94	-0.09	0.04
AP1S2	5	-0.48	0.54	1.43	1.41	-0.06	-1.2	-0.22	0.57	-2.04	-0.54	0.21	0.39
PSMD14	5	-0.71	0.81	1.14	1.52	-0.21	-1.08	-0.35	0.9	-1.69	-0.96	0.52	0.12
ATP5A1	5	-0.43	0.79	1.6	1.02	-0.12	-1.29	-0.08	1.11	-1.84	-0.17	-0.45	-0.15
DRAP1	5	-1.36	0.72	1.6	1.57	-0.45	-0.91	-0.3	0.87	-0.78	-0.77	-0.59	0.39
PML	5	0.76	0.9	0.4	0.98	-1.16	-0.83	-1.61	1.33	-1.06	0.23	-0.66	0.7
PCBP1	5	0.74	0.36	1.27	1.1	-0.74	-1.69	-0.66	0.92	-1.22	-0.86	0.01	0.76
SARNP	5	0.29	0.35	1.11	1.55	-1.26	-1.58	-0.61	1.29	-0.47	-0.8	-0.23	0.36
STK3	5	0.18	0.22	1.22	1.06	-0.25	-2.16	-1.14	1.3	-0.12	-0.63	-0.06	0.4
PCNA	5	-0.09	-0.06	1.43	2.08	-0.41	-1.14	-1.21	0.62	-0.19	-1.06	-0.22	0.25
TXNDC17	5	0.78	-0.12	0.55	1.76	-1.63	-1	-0.77	0.2	-0.65	-0.67	0.23	1.33
FAM136A	5	-0.14	0.5	0.37	1.27	-1.21	-0.76	-0.8	1.03	-1.1	-1.05	0.18	1.71
LAMP1	5	1.13	-0.35	0.17	1.56	-1.12	-0.58	-0.9	1.2	-0.66	-0.95	-0.71	1.2
API5	5	1.58	-0.46	0.51	1.01	-0.52	-1.57	-1.17	1.2	-0.58	-0.23	-0.6	0.85
MRPS18B	5	0.28	0.32	1.03	0.97	-1.11	-2.17	0.37	0.81	-0.63	0.57	-1.01	0.58
CSTF2	5	-0.11	0.23	-0.05	1.71	-1.1	-1.1	-0.5	1.17	-0.9	0.18	-0.98	1.47
ATP5B	5	-0.29	0.94	0.38	1.15	0.16	-1.67	-1.08	1.47	-1.32	0.31	-0.59	0.53
TOR1AIP1	5	-0.54	0.33	0.3	1.62	-0.19	-1.35	-0.59	1.3	-1.42	0.17	-0.78	1.15
TFG	5	-0.38	0.27	0.34	1.91	0.96	-1.21	-0.95	0.83	-1.08	0.05	-1.27	0.53
COMMD6	5	-0.62	0.85	0.37	0.47	-0.04	-0.25	-1.32	1.38	-1.66	0.8	-1.1	1.11
CISD2	5	0.25	-0.14	-0.26	1.57	0.47	-0.5	-1.68	1.99	-0.76	-0.48	-0.55	0.1
SSR3	5	-0.87	-1.02	0.39	0.42	0.8	-0.21	0.15	2.44	-1	-1.04	-0.27	0.21
RPLP2	5	-0.53	-1.03	-0.46	0.23	0.61	-0.8	-0.28	2.62	-0.94	0.3	-0.32	0.61
CCS	5	-0.81	-0.75	0.38	0	0.96	-1.64	-0.28	2.16	-0.65	-0.36	0.83	0.16
ANXA7	5	0.04	0.53	-0.31	0.87	0.74	-1.43	0.36	2.14	-1.26	-0.67	-0.57	-0.44
UFM1	5	-1.14	0.25	0.38	1.28	-0.01	-0.24	-0.04	2.05	-1.41	-0.61	-1	0.48
LMNA	5	-0.29	0.32	0.58	0.72	0.1	-0.48	0.48	2.29	-1.66	-0.94	-0.56	-0.54
NOP2	5	-0.04	0.25	0.84	0.65	0.12	-1.13	0.45	2.19	-1.37	-1.14	-0.41	-0.42
RPS25	5	-0.57	-0.17	1.13	1.13	-0.1	-1.07	0.28	1.9	-1.56	-0.9	-0.13	0.06
RPL24	5	-1.19	0.8	0.45	0.39	0.23	-0.53	0.55	2.13	-1.54	-1	-0.23	-0.07
C11orf10; TMEM258	5	-1.08	-0.59	0.31	0.19	0.18	-0.96	0.85	2.5	-1.13	-0.37	0.08	0.04
NCL	5	-1.07	0.03	0.09	-0.18	0.13	-0.93	0.4	2.75	-1.08	0.05	-0.02	-0.17
RPL12	5	-0.52	0.18	0.38	0.69	0.07	-1.1	-0.4	2.63	-1.27	-0.17	-0.36	-0.15
DLAT	5	-1.56	-0.16	0.17	1.28	0.12	-0.46	0.97	1.29	-1.76	-0.49	-0.22	0.82
RPL18	5	-1.2	0.26	0.87	1.31	0.2	-1.19	0.51	0.88	-1.84	-0.78	0.32	0.66
EXOSC9	5	-1.33	-0.15	0.47	0.68	-0.47	-1.35	1.06	1.54	-1.3	-0.56	0.75	0.66
CBX1	5	-0.88	-0.82	0.43	1.03	-1.13	-1.1	0.1	1.54	-1.02	-0.04	0.38	1.5
CHCHD2	5	-0.86	0	0.92	1.08	-0.79	-1.09	-0.53	1.75	-1.05	-0.52	-0.2	1.29
RPL11	5	-1.01	-0.22	0.68	0.98	-0.19	-1.2	0.4	1.87	-1.49	-0.68	0.03	0.84
DENR	5	-0.73	-0.04	0.31	0.98	-0.6	-1.1	0.21	1.93	-1.23	-0.8	-0.3	1.36
CGN	5	-1.01	-1.34	0.85	0.91	-0.12	-1.01	0.48	1.66	-1.39	-0.01	0.2	0.79
DR1	5	-0.89	-0.78	0.38	1.52	0.33	-1.77	-0.1	1.35	-1.06	-0.25	0.8	0.47
STX7	5	-0.25	-0.7	0.04	1.46	-1.58	-0.42	-0.86	1.72	-0.36	-0.44	0.13	1.26
MFSD1	5	0.23	-1.05	-0.38	1.97	-1.08	-0.24	-0.86	0.52	0.22	-0.78	-0.24	1.69
PLEKHF2	5	-0.59	-0.85	-0.13	1.91	-1.07	0.25	-0.54	1.03	0.32	-1.07	-0.67	1.41
EVI2B	5	-0.51	-1.08	-0.89	1.34	-0.07	-0.15	-0.23	1.76	-0.81	-0.56	-0.43	1.63
TUBB4B	5	-0.02	-0.6	-0.51	1.42	-0.53	0.15	-0.83	1.72	-0.52	-0.96	-0.89	1.57
LUZP6; MTPN	5	-0.03	-1.31	0.03	1.06	-0.7	-0.2	-0.24	2.09	-0.37	-1.26	-0.25	1.18
COX7C	5	-0.64	-0.42	-0.1	2.44	-0.3	-0.52	0.28	0.79	-0.93	-0.92	-0.74	1.05
CHMP6	5	-0.23	-0.76	0.14	2.24	-0.68	-0.2	0.21	0.47	-0.68	-1.39	-0.5	1.39
RPL22	5	-0.74	-0.39	-0.48	2.03	-0.62	-0.86	0.1	1.76	-0.73	-0.83	0.06	0.7
BTF3L4	5	-0.42	-0.3	0.03	0.83	-1.18	-0.47	0.99	2.24	-0.62	-1.28	-0.34	0.53
PAIP2	5	-0.28	-0.66	-0.11	1.43	-0.85	-0.22	-0.04	2.44	-0.65	-1.02	-0.39	0.35
HSPD1	5	-0.45	-0.99	0.51	0.95	-0.95	-0.21	0.21	2.42	-0.91	-0.86	-0.2	0.48
SEC22B	5	-0.84	-0.49	0.49	1.11	-1.27	0.33	0.46	2.02	-1.14	-0.69	-0.64	0.64
LIMA1	5	-0.06	-0.24	0.16	0.4	-0.96	0.13	-1.13	2.41	0.45	-0.74	-1.18	0.77
COX5B	5	-0.21	-0.16	0.43	1.19	-0.92	-0.45	-0.7	2.38	-0.56	-0.77	-0.88	0.66
UBL4A	5	-0.79	-0.3	0.04	0.43	-0.36	-0.1	-1.01	2.81	-0.42	-0.72	-0.17	0.59
MRPL20	5	-1.04	-0.09	0.13	0.87	-0.28	-0.66	-1.1	2.32	-1.12	-0.14	0.28	0.83
SEP15; SELENOF	5	-0.7	-0.06	0.19	1.09	-1.17	-0.18	-0.14	2.15	-0.48	0.58	-1.6	0.33
HDGFRP2; HDGFL2	5	-0.1	-0.08	1.21	0.21	-0.79	-1.03	-0.2	0.23	0.39	-0.97	2.29	-1.16
ACLY	5	-0.06	-1.23	1.15	0.04	-0.72	-0.93	0.42	0.51	0.22	-1.49	2.02	0.09
CLTB	5	-0.26	-1.17	1.35	-0.84	-0.9	-0.81	0.89	0.35	-0.37	-0.56	2.03	0.29
TIPRL	5	-1.4	-1.39	1.62	-0.19	0.73	-0.04	0.97	-0.03	-1.07	-0.43	1.28	-0.07
GABPB1	5	-0.99	0.17	1.12	-1.03	-0.75	0.36	1.68	0.13	-1.07	-0.37	1.52	-0.75
UBP1	5	-0.19	-0.24	0.93	-0.79	0.28	0.37	1.53	-0.67	-0.11	-1.79	1.57	-0.88
RPL36A	5	-0.28	-0.49	1.36	-1.16	-0.59	0.21	1.96	0.87	-0.26	-1.2	0.46	-0.87
CSNK2B	5	-0.51	-1.08	1.51	-1.33	-0.53	0.24	1.28	0.56	0.59	-1.24	1.05	-0.53
NDUFB4	5	-0.44	-0.63	0.78	-0.46	-0.81	-0.12	2.68	-0.35	-0.65	-0.68	0.85	-0.17
MCCC2	5	0.36	-0.16	0.95	-0.23	-0.94	-0.42	2.2	0.44	-0.51	-1.81	0.4	-0.3
RAB3GAP2	5	-0.6	-1.42	1.87	0.25	-0.12	-0.76	1.28	-0.82	0.08	-0.66	1.26	-0.36
PPIA	5	-0.73	-1.04	1.84	0.83	0.41	-1.34	0.97	-0.6	-0.49	0	1.03	-0.88
GNAI3	5	-0.61	-0.79	0.78	0.9	-0.7	-0.89	0.67	-0.81	-0.98	-0.1	2.27	0.26
C19orf70	5	0.27	-0.25	1.46	0.92	-0.36	-0.36	0.6	-1.25	-1.73	-1.01	1.21	0.49
ADI1	5	0.4	-1.16	1.84	0.45	-0.66	-0.86	0.18	-0.19	-1.23	-0.72	1.58	0.37
UBE2M	5	-0.73	-0.6	1.77	0.17	-0.74	-0.73	1.24	-0.16	-0.83	-1.23	1.39	0.45
CDS2	5	-0.42	-0.3	1.23	-0.9	0.04	0.05	2.16	-0.79	-0.87	0.18	0.87	-1.25
ASH2L	5	-0.05	-1.5	1.39	-0.91	-0.06	-0.22	1.19	-0.85	0.23	-0.11	1.74	-0.85
PITRM1	5	0.13	-0.8	1.45	-1.24	-0.65	-0.15	1.69	-0.37	0.03	-0.4	1.39	-1.09
BASP1	5	-0.12	-0.88	1.62	-0.65	-0.43	-0.13	1.78	-0.72	-0.47	-0.39	1.38	-1
NME1	5	0.17	-0.45	1.67	-0.61	0.39	-0.24	1.55	-0.69	-0.78	-0.61	1.12	-1.51
GANAB	5	0.47	0.07	1.82	-0.64	0.09	-0.17	1.24	-0.78	-0.82	-0.51	0.96	-1.73
EEF1D	5	0.18	0.61	2.22	-0.86	-0.09	-0.7	0.73	-0.55	-0.81	-0.35	0.99	-1.36
COX6C	5	0.96	0.54	1.57	-0.07	-0.9	-0.84	0.92	-0.01	-0.85	-1.13	1.11	-1.31
ALG1	5	0.86	-0.09	1.82	-0.11	-0.71	-0.34	1.11	-0.08	-1.82	-0.91	0.8	-0.54
PABPC4	5	0.91	-0.63	2.2	0.19	-1.15	-0.2	0.68	-0.47	-0.48	-1.18	0.85	-0.71
MARK2	5	0.38	-0.56	2.25	0.04	-0.55	0.16	0.83	-1.02	-0.41	-1.35	0.96	-0.72
APIP	5	-0.09	0.07	2.42	0.03	-0.91	-0.64	1.18	-0.22	-0.52	-1.1	0.59	-0.8
ARPC3	5	0.23	0.05	2.34	-0.01	-0.41	-0.9	0.92	-0.32	-1.04	-1.01	0.93	-0.78
PSMA5	5	0.41	-0.16	1.96	0.63	-0.31	-1.18	0.77	-0.62	-0.28	-1.08	1.12	-1.26
CWC15	5	0.07	-0.11	1.3	-0.09	-0.67	-0.51	1.29	0.2	-1.02	-0.93	1.79	-1.32
PSME4	5	-0.11	-0.17	1.49	-0.46	-0.61	-0.28	1.15	-0.41	-0.66	-1.43	1.97	-0.47
DAP3	5	-0.32	0.79	1.56	0.32	-0.11	-0.41	-0.05	-0.01	-0.98	-1.12	1.78	-1.47
RPS20	5	-0.29	0.7	1.95	-0.04	-0.16	-1.05	0.79	0.07	-1.62	-0.68	1.1	-0.75
CD99	5	-0.54	0.82	1.6	-0.29	-0.47	-0.52	0.67	-0.41	-1.42	-0.27	1.81	-0.97
PNKP	5	-1.18	0.52	0.69	0.36	-0.26	-0.54	0.14	0.3	-1.23	-0.43	2.43	-0.81
RPL13	5	-0.15	-0.29	1.95	-0.83	0.2	-1.21	0.66	0.66	-1.12	-0.36	1.36	-0.88
PPIL1	5	-0.65	-0.14	1.75	-0.65	0.41	-1.14	0.71	1.24	-1.17	-0.15	0.94	-1.15
NDUFAB1	5	-0.3	-0.43	1.47	-0.16	0.26	-1.16	1.72	0.37	-1.21	-0.28	0.97	-1.25
RPS15A	5	-0.45	-0.14	2.09	-0.37	0.02	-0.68	1.8	-0.39	-1.25	-0.52	0.5	-0.59
SLC38A10	5	-0.96	0.05	1.67	-0.54	-0.01	-0.76	1.38	-0.19	-0.92	-0.31	1.6	-0.99
SRSF4	5	-1.06	-0.15	2.23	-0.49	-0.66	-0.4	1.3	0.13	-0.57	-0.76	1.03	-0.61
KPNA4	5	0.03	-0.35	2.3	-0.61	-0.8	-0.24	1.04	-0.18	-1.04	-0.17	1.09	-1.06
PPP2CB	5	0.49	0.36	1.55	-2.29	-0.34	-0.21	0.49	0.48	-1.41	0.33	0.52	0.03
VAPB	5	0.1	0.47	1.04	-1.45	-0.33	-0.73	0.92	-0.08	-1.21	0.29	1.92	-0.92
GOT2	5	-1.11	-1.12	0.76	0.15	0.17	-0.93	2.23	-1.04	-0.1	-0.14	0.19	0.95
PRDX6	5	-0.86	-1.68	0.59	0.37	0.97	-0.86	1.68	-0.52	-0.64	-0.53	1.19	0.28
MGAT2	5	-0.53	-0.97	0.94	-0.11	0.02	-0.77	2.14	-1.19	-0.79	0.29	1.23	-0.26
KRT9	5	0.4	0.42	-0.18	0.21	0.37	-0.95	2.58	-0.73	0.26	-1.2	-0.28	-0.9
SF3B3	5	-0.68	0.67	-0.02	-0.13	0.37	-0.75	2.62	-0.98	-0.95	-0.69	0.16	0.37
C5orf44; TRAPPC13	5	-1.3	-0.2	1.54	0.48	0.81	-0.17	1.16	-1.78	0.18	-0.98	0.6	-0.34
KRT1	5	0.03	-0.27	1.59	-0.19	0.39	-1.03	1.89	-1.25	0.43	-1.29	0.09	-0.38
EIF4G1	6	0.23	0.39	0.76	0.22	-0.02	1.4	-0.11	1.69	-1.25	-1.1	-0.9	-1.32
RPL6	6	0.93	-0.05	0.47	0	0.47	1.18	-0.23	1.56	-0.51	-0.91	-0.94	-1.97
RPAP3	6	-0.09	0.08	0.35	1.49	1.01	0.76	-0.11	1.16	-1.02	-1.47	-0.84	-1.33
WAS	6	0.39	0	0.46	1.06	0.33	1.19	0.09	1.02	-0.11	-1.09	-1.96	-1.38
PARVA	6	0.45	0.78	-0.2	1.31	-0.26	1.22	0.64	0.8	-1.49	-1.1	-1.26	-0.89
GNAQ	6	-0.26	0.52	0.16	1.06	-0.33	0.68	0.62	1.88	-0.82	-0.96	-1.6	-0.94
ICAM1	6	-0.03	0.47	0.3	1.29	0.69	0.06	0.33	1.64	-1.4	-1.17	-1.2	-0.99
UBA1	6	0.21	0.34	0.52	0.29	0.87	-0.66	0.1	2.23	-1.39	-0.44	-1.13	-0.94
CD81	6	0.71	-0.11	0.33	1	0.12	0.02	-0.88	2.28	-0.81	-0.64	-1.4	-0.61
RPL23A	6	1.05	-0.1	0.4	0.81	-0.5	0.09	-0.13	2.23	-0.87	-1.06	-1.15	-0.77
RPS6	6	0.89	-0.57	0.04	1.01	-0.67	0.7	0.18	2.02	-0.4	-1.3	-1.22	-0.69
NCLN	6	1.34	0.44	-0.19	0.05	0.31	1.22	0.63	0.71	-0.14	-1.33	-1.37	-1.68
TWF2	6	1.16	-0.46	0.99	0.31	1.61	0.16	-0.27	-1.03	-0.63	0.51	-0.38	-1.96
SLAMF8	6	1.79	1.28	1.05	0.6	0.04	-0.07	-0.08	-0.34	-1.05	-0.96	-1.09	-1.16
B2M	6	1.08	1.23	1.6	0.86	0.23	-0.17	-0.17	-0.41	-1.39	-0.95	-0.75	-1.16
PSD4	6	1.12	1.37	1.28	0.68	-0.05	-0.1	0.6	-0.53	-1.35	-1.28	-0.62	-1.12
LASP1	6	1.74	1.41	0.96	0.55	-0.28	0	-0.54	0.16	-0.61	-0.8	-1.28	-1.31
PSMC1	6	1.19	1.78	1.09	0.5	-0.39	-0.27	-0.45	0.49	-0.52	-0.81	-1.29	-1.32
EMC1	6	1.52	0.23	1.38	1.21	0.24	0.5	-0.39	-0.54	-1.01	-0.7	-1.08	-1.35
CAND1	6	1.29	0.12	0.56	2.04	0.3	0.26	-1.18	0.04	-0.49	-0.69	-1	-1.26
AAMP	6	1.27	0.1	1.34	1.63	0.26	-0.92	0.43	-0.28	-1.06	-0.9	-0.84	-1.04
SLC30A7	6	0.79	-0.26	1.38	2.06	-0.12	-0.18	0.27	-0.16	-1.29	-1.2	-0.51	-0.8
ARCN1	6	2.02	0.25	1.44	-0.37	0.12	-0.24	0.27	-0.15	-0.38	-0.82	-0.26	-1.89
ETF1	6	1.2	0.45	1.7	0.7	0.36	0.02	0.59	-0.86	-0.92	-1.12	-0.62	-1.51
PNP	6	1.17	0.21	1.29	1.01	0.34	0.47	0.78	-1.23	-0.88	-1.22	-0.53	-1.38
PEF1	6	1.46	0.5	0.92	0.69	0.53	-0.06	0.65	-1.06	-0.27	-1.39	-0.12	-1.86
OR1M1	6	0.02	1.21	1.1	0.15	0.34	-0.02	1.8	-0.32	-0.98	-0.99	-0.86	-1.46
SAR1A	6	0.21	0.95	1.37	0.88	0.88	-0.52	1.09	-0.48	-1.18	-0.86	-1.26	-1.09
PLA2G4C	6	0.12	0.83	1.56	0.67	0.48	-0.16	1.45	-1.1	-1.2	-0.86	-0.67	-1.12
BAG5	6	-0.13	1.63	1.02	1.22	-0.11	-0.56	1.15	-0.37	-1.06	-0.9	-0.57	-1.32
RPS16	6	0.36	1.65	1.59	0.4	0.63	-0.55	0.25	-0.57	-1.24	-0.63	-0.34	-1.53
GALE	6	0.01	0.98	1.87	1.05	0.72	-0.34	0.25	-0.63	-1.31	-0.67	-0.59	-1.35
RPS3	6	0.35	1.32	1.41	0.88	0.81	-0.29	0.53	-0.87	-1.15	-1.09	-0.6	-1.3
MMP9	6	0.68	0.63	0.34	0.77	0.95	0.67	0.64	0.69	-1.34	-1.35	-1.34	-1.33
TGFB1	6	0.18	0.63	0.62	0.51	1.35	0.56	0.62	0.74	-1.25	-1.32	-1.32	-1.33
MYO1E	6	0.44	0.3	0.87	0.42	1.03	0.85	0.68	0.7	-1.32	-1.22	-1.31	-1.45
HSPH1	6	0.97	0.38	0.89	0.67	0.71	0.41	0.67	0.64	-1.38	-1.4	-1.24	-1.33
IVNS1ABP	6	1.27	0.35	0.71	0.73	0.69	0.19	0.45	0.78	-1	-1.59	-1.14	-1.44
SLC4A7	6	1.27	0.91	0.3	0.59	0.75	0.81	0.14	0.41	-1.18	-1.34	-1.27	-1.39
NFKB2	6	1.31	0.99	0.47	0.65	0.9	0.48	0.28	0.02	-1.2	-1.45	-1.15	-1.3
SOD2	6	1.71	0.62	0.43	0.25	0.49	0.99	0.29	0.14	-1.06	-1.24	-1.29	-1.34
TMEM43	6	0.96	0.62	0.57	0.38	0.95	0.98	0.59	0.09	-1.4	-0.8	-1.3	-1.65
GNA15	6	0.99	1.06	0.19	0.22	0.86	1.2	0	0.51	-1.38	-1.32	-1.26	-1.07
ZNF326	6	1.02	1.11	-0.09	0.27	1.33	1.16	-0.04	-0.09	-1.36	-1.11	-1.17	-1.02
SPAG9	6	1.04	0.62	0.4	0.23	0.81	1.04	0.07	0.95	-1.25	-1.18	-1.41	-1.32
PPIF	6	0.88	0.31	0.67	-0.01	0.59	1.02	0.38	1.26	-1.19	-1.09	-1.29	-1.51
STK10	6	0.95	0.47	0.73	-0.17	0.88	0.81	0.59	0.81	-0.93	-0.95	-1.56	-1.63
ACSL5	6	1.09	0.15	0.27	0.28	0.63	1.46	0.42	0.67	-0.79	-1.6	-1.3	-1.27
EIF3I	6	0.88	0.45	0.19	-0.14	0.76	1.21	0.72	0.85	-0.88	-1.33	-0.89	-1.82
ETHE1	6	0.87	0.72	0.86	-0.37	0.68	0.89	0.7	0.67	-1.22	-1.66	-0.9	-1.25
GNG10	6	1.15	0.46	0.7	0	0.41	1.16	0.32	0.74	-1.62	-1.37	-0.55	-1.41
DDX3Y	6	0.9	0.97	-0.03	0.01	0.98	0.63	0.24	1.05	-0.72	-2.08	-0.85	-1.07
SRRM2	6	1.46	0.46	-0.21	0.16	0.51	0.95	0.25	0.93	-1.01	-0.26	-1.42	-1.83
PXN	6	0.77	1.06	0.04	0.18	1.11	0.7	0.39	0.77	-1.39	-0.79	-1.12	-1.72
DYNC1I2	6	0.43	1.13	0.24	-0.07	1.33	0.7	0.73	0.39	-1.39	-0.8	-0.95	-1.74
RPS23	6	0.88	1.19	0.14	-0.84	1.14	0.74	0.48	0.58	-1.11	-0.59	-0.72	-1.89
NPLOC4	6	1.17	1.06	-0.19	-0.29	1.1	0.9	0.08	0.73	-0.83	-0.75	-1.28	-1.71
CANX	6	0.85	0.97	0.16	-0.65	1.08	0.34	0.21	1.1	-0.66	-0.29	-0.86	-2.26
MAP2K3	6	0.59	1.15	-0.21	-0.05	0.77	1.15	0.08	0.66	-0.87	-0.57	-0.29	-2.4
CHMP7	6	1.42	0.31	0.85	-0.14	0.36	0.62	0.15	1.2	-0.58	-1.41	-1.41	-1.36
PTGS1	6	1.68	0.46	0.79	0.27	0.03	0.75	0.41	0.45	-0.63	-1.4	-1.29	-1.52
TXNRD1	6	1.66	0.66	0.44	-0.02	-0.13	1.19	0.32	0.49	-0.49	-1.32	-1.33	-1.45
TRIP6	6	1.32	0.49	1.09	-0.26	-0.31	0.59	0.94	0.59	-0.31	-0.92	-1.51	-1.7
PSMD11	6	1.63	0.3	0.6	-0.13	-0.37	0.7	0.99	0.75	-0.54	-0.91	-1.54	-1.49
VAPA	6	1.7	1.03	0.87	-0.66	0.42	0.58	0.25	0.04	-0.52	-1	-0.97	-1.76
G3BP1	6	1.58	0.65	0.63	-0.41	0.67	0.69	0.45	0.51	-0.75	-1.06	-1.22	-1.72
CALR	6	1.29	0.65	0.9	-0.56	0.81	0.52	0.54	0.41	-0.89	-0.93	-0.66	-2.07
EIF1AD	6	0.62	1.35	0.5	0.39	0.83	0.47	0.74	0.29	-1.35	-1.38	-1.09	-1.38
RFTN1	6	1.05	1.1	1.08	-0.02	0.87	0.28	0.58	0.02	-1.56	-1.21	-0.92	-1.27
ABCF2	6	1.3	1.08	0.82	0.12	0.67	0.51	0.62	-0.22	-1.11	-1.63	-0.86	-1.3
SNRPC	6	1.06	1.41	0.7	-0.29	0.64	0.93	0.05	0.25	-0.91	-1.63	-0.95	-1.27
CD3EAP	6	0.95	1.26	0.86	-0.37	0.38	0.29	1.36	-0.04	-1.24	-0.96	-1.28	-1.21
HMGA1	6	0.94	1.79	0.97	-0.47	0.55	0.06	0.48	0.17	-1.18	-0.94	-0.99	-1.39
AHSA1	6	0.86	1.55	0.84	-0.52	0.92	0.29	0.59	0.07	-1.01	-0.79	-1.33	-1.48
SLC2A6	6	0.29	1.47	0.75	0.59	1.11	0.77	0.18	-0.41	-1.16	-0.85	-1.39	-1.34
FAT1	6	0.64	1.45	0.12	0.09	1.57	0.69	0.48	-0.91	-0.92	-0.77	-1.17	-1.28
DLGAP4	6	0.65	1.31	0.89	0.08	1.14	0.53	0.43	-0.28	-0.92	-0.81	-1.23	-1.79
PLXNB2	6	1.2	1.03	0.54	0.12	1.11	0.52	0.58	-0.34	-0.99	-0.79	-1.13	-1.84
GFPT1	6	1.06	1.29	1.01	0.49	1.11	0.21	-0.05	-0.81	-0.9	-0.78	-1.11	-1.53
PTPN1	6	1.39	1.47	0.57	0.1	1.04	0.29	0.11	-0.67	-0.99	-0.68	-1.15	-1.48
IFI16	6	1.24	1.48	0.83	-0.28	0.65	0.54	0.27	-0.54	-0.79	-0.53	-0.97	-1.89
NAA50	6	0.96	1.32	1.1	-0.05	0.6	0.61	0.32	-0.46	-0.43	-1.08	-0.91	-1.98
FTH1	6	0.66	0.9	0.57	-0.28	1.15	0.99	0.69	-0.35	-1.24	-0.16	-0.93	-2.01
ANKLE2	6	1.3	0.72	1.29	-0.56	0.8	1.14	0.05	-0.46	-0.91	-1.07	-1.07	-1.24
RAI14	6	1.83	0.81	0.4	-0.53	0.71	1.01	0.51	-0.49	-1.19	-1.04	-0.92	-1.09
DDX19A	6	1.41	1.28	0.8	-0.14	0.87	0.63	0.27	-0.86	-1.12	-1.37	-0.97	-0.82
HERC1	6	2.12	0.92	0.36	-0.11	0.6	0.75	-0.24	-0.99	-1.42	-0.6	-0.35	-1.04
AGFG1	6	1.59	0.1	0.7	-0.32	0.96	1.05	0.53	-0.02	-0.86	-1.15	-0.99	-1.59
GART	6	0.87	-0.03	0.96	0.08	1.03	1.26	0.95	-0.39	-1	-1.21	-1.19	-1.33
ZAK; MAP3K20	6	1.35	0.26	-0.01	0.86	1.05	1.04	0.66	-0.7	-0.8	-1.44	-1.1	-1.16
VMP1	6	1.27	0.44	0.85	0.32	1.03	1.19	0.23	-1.11	-1.2	-0.79	-0.97	-1.27
EIF3L	6	1.07	0.59	0.7	0.55	0.97	1.13	0.5	-1	-1.06	-1.39	-0.88	-1.18
TEX264	6	1.15	-0.28	0.68	0.71	0.22	1.57	0.81	-0.81	-0.6	-1.24	-0.62	-1.59
TMEM33	6	1.4	0.32	0.59	0.67	0.74	0.6	0.78	-0.73	-0.88	-0.46	-0.98	-2.04
GFM1	6	1.14	0.58	1.06	-0.33	0.75	0.82	0.6	-0.68	-0.38	-0.52	-0.78	-2.25
DDB1	6	1.43	0.09	0.7	-0.27	1.12	0.75	0.73	-0.9	-0.13	-0.78	-0.7	-2.03
EIF4G2	6	0.99	0.48	0.88	-0.19	0.84	0.15	1.31	-0.65	-0.59	0.03	-1.16	-2.1
HNRNPF	6	0.79	0.73	1.57	0.46	0.56	-0.03	0.56	0.24	-0.95	-0.75	-1.51	-1.65
ATP1B3	6	0.48	0.7	1.16	0.18	1.25	-0.16	0.72	0.43	-1.4	-0.46	-1.13	-1.78
FAHD1	6	0.17	-0.15	1.3	0.34	1.35	-0.15	0.88	0.67	-0.51	-0.73	-1.91	-1.27
LPL	6	1.12	1.11	0.59	1.13	0.2	0.85	-0.14	0.04	-1.04	-1.37	-1.1	-1.4
TFRC	6	1.29	1.06	1.1	1.41	0.01	0.17	-0.35	-0.35	-1.11	-1	-1.02	-1.21
TAP2	6	1.11	1.06	1.03	1.25	0.43	0.45	-0.45	-0.27	-1.07	-1.04	-1.23	-1.28
IPO4	6	1.02	1.05	1.03	1.32	0.49	0.37	-0.75	-0.09	-0.83	-1.03	-1.23	-1.36
FAM129B	6	1.66	0.84	1.15	0.8	-0.15	0.11	0.09	0.18	-0.96	-1.19	-1.15	-1.36
SLC2A1	6	1.39	1.3	1	0.97	-0.02	0.03	-0.1	0.1	-1.2	-1.11	-1.16	-1.18
WDFY4	6	1.48	1.14	1.06	1.03	-0.06	0.05	0.04	-0.16	-1.09	-1.1	-1.09	-1.3
ATOX1	6	1.45	1.08	1.19	0.91	0.1	0.08	-0.24	0.08	-1.09	-1.31	-1.06	-1.17
LPXN	6	1.31	1.24	1.01	0.82	0.21	0.23	-0.26	0.26	-1.2	-1.14	-1.21	-1.27
PTPN12	6	1.36	1.35	0.95	0.53	0.29	0.11	-0.16	0.37	-1.26	-0.94	-1.22	-1.39
ATP2A2	6	1.18	1.21	1.03	0.87	0.47	-0.09	0.05	0.14	-1.3	-0.93	-1.21	-1.43
PAPSS1	6	1.66	1.09	0.65	0.93	0.43	-0.02	-0.23	0.18	-1.25	-1.13	-1.18	-1.13
COL7A1	6	1.93	0.94	0.8	0.89	-0.07	-0.05	-0.07	0.05	-1.26	-0.96	-1.15	-1.05
MYOF	6	1.58	1.23	0.65	0.84	-0.14	0.39	0.08	0.09	-1.18	-0.88	-1.29	-1.37
ALCAM	6	1.48	1.71	0.71	0.58	-0.15	0.08	-0.03	0.07	-1.11	-0.93	-1.23	-1.18
PRMT3	6	1.85	1.06	0.42	0.87	-0.26	0.63	-0.46	0.23	-1.15	-0.87	-1.21	-1.11
TNKS1BP1	6	1.55	1.28	0.59	0.84	-0.04	0.21	-0.4	0.55	-1.27	-0.82	-1.19	-1.3
PPP1R14B	6	1.65	1.49	0.7	0.6	-0.25	0.16	-0.61	0.46	-1.14	-0.8	-1.23	-1.04
PSD3	6	1.62	0.97	0.57	0.55	-0.13	0.85	0.11	0.32	-1.04	-1.19	-1.24	-1.39
ITGB5	6	1.63	1.05	0.84	0.32	0.11	0.52	0.21	0.13	-1.05	-1.24	-0.93	-1.61
ASPH	6	1.84	0.87	0.77	0.74	-0.06	0.58	-0.06	-0.12	-0.79	-1.25	-1.2	-1.31
SSR4	6	1.93	0.77	0.72	0.88	-0.34	0.39	-0.1	0.14	-0.88	-1.25	-0.84	-1.43
CD163	6	1.31	0.61	1.26	0.48	0.35	0.31	0.24	0.54	-1.16	-1.29	-1.34	-1.32
ITGAV	6	1.01	0.86	1.28	0.51	0.31	0.33	0.25	0.57	-1.05	-1.51	-1.24	-1.33
DHX30	6	1.54	0.95	0.99	0.56	0.25	0.29	-0.07	0.37	-0.94	-1.38	-1.49	-1.07
TOMM34	6	1.31	0.97	0.7	0.6	0.29	0.18	-0.1	1.04	-1.38	-1.28	-1.3	-1.04
VCP	6	1.29	1.08	0.92	0.52	0.22	0.11	0.06	0.81	-1.02	-1.37	-1.45	-1.14
COPA	6	0.88	1.28	1.1	0.49	0	0.62	0.14	0.52	-0.97	-1.24	-1.44	-1.38
ABCF1	6	0.37	0.79	1.46	0.75	0.66	0.63	0.38	0.03	-1.41	-1.24	-1.1	-1.34
UPP1	6	1.25	0.72	1.13	0.99	-0.02	0.32	0.48	0.13	-1.21	-1.29	-1.24	-1.27
ANXA5	6	0.83	0.77	1.28	1.07	0.07	0.13	0.57	0.32	-1.26	-1.51	-1.02	-1.26
METTL7A	6	1.19	0.79	1.15	1.08	0.42	0.11	0.33	-0.19	-1.41	-0.97	-1.05	-1.44
DYNC1H1	6	1.16	0.73	1.25	0.67	0.42	0.44	0.42	-0.16	-1.48	-1.19	-0.72	-1.55
OXR1	6	1.36	0.68	1.45	0.13	0.25	0.52	0.4	0.09	-1.26	-1.34	-0.96	-1.32
AMPD3	6	1.32	0.91	1.21	0.5	0.29	0.39	0.49	-0.19	-1.05	-1.47	-1.05	-1.36
MSR1	6	1.62	0.52	1.18	0.35	-0.14	0.78	0.63	-0.26	-0.98	-1.25	-1.13	-1.31
NECAP2	6	1.7	0.45	1.17	0.12	0.27	0.81	0.32	-0.39	-0.63	-1.46	-0.84	-1.52
SNX9	6	1.46	0.73	1.02	0.67	0.56	0.33	0.23	-0.08	-0.97	-0.93	-1.42	-1.6
DOCK8	6	1.46	0.76	1.02	0.57	0.4	0.68	0.25	-0.48	-0.67	-1.4	-0.86	-1.7
OSBPL8	6	1.45	0.95	0.76	0.46	0.48	0.83	0.21	-0.57	-0.66	-1.03	-1.04	-1.84
TIMP1	6	1.3	1.11	1.36	0.74	-0.13	0.37	0.22	-0.38	-1.12	-1.19	-1.06	-1.23
HMGA2	6	1.67	0.83	1.56	0.55	-0.37	-0.07	0.23	-0.13	-1.03	-1.03	-1.05	-1.16
SDC2	6	1.45	0.66	1.66	0.52	0.04	0.28	0.15	-0.14	-1.11	-1.17	-1.17	-1.17
TCP1	6	1.52	0.72	1.5	0.55	0.08	0.17	0.18	-0.11	-1.02	-1.05	-0.99	-1.56
ATL2	6	1.43	0.7	1.54	0.65	-0.51	0.37	0.33	-0.15	-0.78	-1.07	-0.91	-1.6
TPM4	6	1.54	0.82	1.64	0.05	-0.47	0.35	0.22	-0.02	-0.72	-1.53	-0.52	-1.33
EMC2	6	1.58	0.72	1.66	0.47	-0.59	0.16	-0.13	0.23	-1.25	-1.31	-0.54	-1
GALNT2	6	1.61	0.93	0.75	0.57	-0.4	-0.26	0.74	0.66	-1.39	-0.92	-1.04	-1.26
PSME3	6	1.12	1.31	1.02	1.04	-0.41	0.04	0.21	0.16	-1.61	-0.57	-0.89	-1.41
FKBP2	6	1.26	0.98	1.54	0.29	0.09	-0.08	0	0.56	-0.94	-1.45	-0.83	-1.41
AAGAB	6	0.95	0.81	1.7	0.27	0.1	0.01	0.61	0.15	-1.12	-1.42	-0.48	-1.6
OCIAD1	6	1.39	1.16	1.09	0.57	0.65	-0.16	-0.08	-0.05	-1.11	-1.3	-0.57	-1.58
EEF1D	6	0.83	1.41	1.91	0	-0.13	-0.36	0.31	-0.09	-1.2	-0.84	-0.37	-1.47
RPS13	6	0.59	1.14	1.72	0.49	-0.05	-0.56	0.56	0.57	-1.22	-1.13	-0.79	-1.33
HSPA4	6	0.73	1.25	1.55	0.57	0.25	-0.73	0.14	0.43	-1.47	-1.32	-0.2	-1.2
VIM	6	1.1	1.27	1.17	1.22	-0.19	-0.21	-0.1	0.28	-1.16	-1.15	-1.11	-1.11
NT5E	6	1.08	1.54	1.04	1.29	-0.24	-0.27	-0.05	-0.13	-1.03	-1.11	-1.07	-1.06
PGRMC2	6	1.36	1.01	1.24	0.97	-0.44	-0.37	0.08	0.57	-1.29	-0.9	-1.16	-1.08
ANXA2	6	1.44	0.9	1.15	1.17	-0.75	-0.09	-0.28	0.6	-0.9	-1.35	-1.08	-0.81
UBAP2L	6	1.25	0.99	1.05	1.07	-0.02	-0.03	-0.32	0.7	-1.01	-1.4	-1.28	-1.01
CSK	6	0.76	1.14	1.61	1.3	-0.05	-0.57	-0.5	0.26	-0.76	-1.18	-1.34	-0.66
MARCKSL1	6	1.22	0.32	1.5	1.08	-0.51	0.49	0.18	0.33	-1.18	-1.29	-0.91	-1.21
IL1RN	6	1.34	0.69	1.43	1.28	-0.29	0.17	0.1	-0.33	-1.13	-1.15	-0.94	-1.15
YWHAG	6	1.17	0.44	1.3	1.6	-0.44	0.09	0.03	0.12	-1.06	-1.51	-0.77	-0.98
SETD7	6	0.92	0.33	1.69	1.69	-0.21	-0.26	-0.2	0.01	-0.9	-1.33	-0.68	-1.06
PGD	6	1.04	0.48	1.7	1.54	-0.29	-0.47	-0.26	0.18	-1.2	-1.11	-0.76	-0.86
CCT4	6	0.99	0.2	1.75	1.35	-0.19	-0.28	0.17	0.3	-1.21	-1.42	-0.85	-0.8
ST13	6	1.39	0.69	1.4	1.04	-0.15	-0.53	0.02	0.22	-0.7	-1.89	-0.86	-0.63
SPATS2L	6	1.77	0.33	0.99	1.42	-0.44	-0.18	-0.27	0.25	-1.13	-1.1	-0.28	-1.36
POLR1C	6	1.2	0.07	0.98	1.59	-0.81	0.42	0.11	0.65	-1.17	-1.48	-0.67	-0.9
ARL3	6	0.51	0.78	1.86	1.35	-0.13	-0.38	-0.15	0.28	-1.47	-0.74	-0.86	-1.06
EEF1B2	6	0.74	1.63	1.03	1.28	-0.05	-0.8	-0.2	0.39	-1.36	-0.7	-0.91	-1.05
HN1L; JPT2	6	0.61	1.44	1.03	1.37	-0.04	-0.46	-0.06	0.45	-1.1	-0.81	-1.65	-0.77
NAMPT	6	0.88	1.28	1.29	0.85	0.25	-0.16	0.19	0.29	-1.32	-1.21	-1.12	-1.23
ITGB1	6	0.59	1.25	1.2	0.96	0.09	-0.36	0.27	0.81	-1.39	-1.23	-1.06	-1.14
TAGLN2	6	0.91	1.17	1.12	1.14	0.06	-0.33	-0.18	0.76	-1.39	-1.1	-1.13	-1.05
ANXA11	6	0.8	1.16	1.09	1.19	0.32	-0.45	-0.29	0.69	-1.68	-1.02	-1.03	-0.78
RHOG	6	0.53	1.08	1.28	1.38	-0.3	-0.64	0.43	0.6	-1.47	-0.97	-1.07	-0.86
RAB5C	6	0.36	0.94	1.3	1.35	-0.04	-0.2	0.04	0.91	-1.31	-1.44	-1.07	-0.83
CCT3	6	0.66	1.31	1.31	0.83	0.35	-0.84	0.34	0.35	-1.79	-0.85	-0.7	-0.98
EIF5	6	0.41	1.04	1.26	0.98	0.32	-0.7	0.38	0.88	-1.75	-1.07	-0.86	-0.87
CTPS1	6	1.14	0.74	1.05	1.47	0.22	-1.12	-0.54	0.78	-1.18	-0.94	-0.62	-1
RAB13	6	0.56	1.3	0.79	0.77	1.06	-0.35	0.21	0.56	-1.35	-0.94	-1.28	-1.35
SRSF10; LOC100996657	6	0.61	1.04	0.95	0.65	1.18	-0.34	-0.08	0.56	-0.92	-0.37	-1.57	-1.71
SLC35E1	6	0.92	1.78	0.54	0.54	0.85	-0.24	-0.24	0.22	-1.08	-0.42	-1.32	-1.56
CERS2	6	0.49	1.82	0.74	0.78	0.73	-0.2	-0.34	0.5	-0.85	-0.99	-1.48	-1.21
HPCAL1	6	1.12	0.78	0.66	0.76	1.27	0.14	-0.15	0.11	-0.88	-0.62	-1.28	-1.91
DNAJC3	6	1.33	1.14	1.08	0.52	0.91	-0.29	-0.15	-0.19	-1.13	-0.34	-1.49	-1.38
ATP2B1	6	1.11	1.93	0.52	0.92	0.35	0.07	-0.32	-0.3	-1.07	-1.1	-1.14	-0.98
AMPD2	6	0.86	1.69	1.03	0.68	0.69	-0.06	0.12	-0.5	-1.03	-1.06	-1.19	-1.24
GCLC	6	1	1.53	1.15	0.93	0.52	-0.48	-0.23	-0.05	-1.2	-0.89	-0.96	-1.33
VDAC1	6	0.98	1.59	0.99	0.7	0.62	-0.22	-0.18	0.1	-1.04	-0.75	-1.45	-1.35
EIF3A	6	1.2	1.42	1.2	0.65	0.42	0.11	-0.31	-0.21	-0.99	-0.88	-1.02	-1.6
FERMT3	6	0.93	1.36	0.98	1.3	0.56	-0.2	-0.1	-0.3	-1.37	-1.01	-1.12	-1.02
EIF2AK2	6	0.53	1.47	1.24	0.79	0.87	-0.28	-0.21	-0.08	-1.55	-0.51	-0.81	-1.48
HM13	6	0.8	1.75	0.44	0.68	1.27	-0.13	-0.05	-0.56	-1.48	-1.13	-0.84	-0.73
SEC23IP	6	0.57	1.18	0.42	1.54	0.76	0.04	0.32	-0.1	-1.18	-0.81	-1.02	-1.72
STT3B	6	0.64	1.07	0.47	1.63	0.91	0.33	-0.01	-1.3	-0.77	-0.58	-0.94	-1.46
POTEI	6	0.43	1.49	1.05	0.36	-0.23	-0.09	0.25	1.33	-1.25	-1.32	-0.82	-1.21
PPP1R11	6	1.07	1.32	0.79	0.09	-0.29	0.29	0.65	0.76	-0.82	-1.9	-0.77	-1.19
MAGED2	6	0.31	1.4	0.88	0.67	0.42	0.3	0.81	0.23	-0.86	-1.01	-1.55	-1.61
EIF2B3	6	0.39	2.04	0.5	0.41	0.48	0.39	0.16	0.39	-1.13	-1.24	-1.2	-1.21
PPP1R18	6	0.79	1.91	0.53	0.47	0.21	0.48	-0.22	0.48	-1.07	-0.77	-1.43	-1.37
PLEC	6	1.06	1.61	0.47	0.42	0.19	0.32	0.16	0.68	-1.14	-1.03	-1.2	-1.56
RRS1	6	0.77	1.31	0.42	0.33	0.69	0.71	-0.01	0.9	-1.14	-1.16	-1.38	-1.44
EEF1A1	6	1.06	1.51	0.48	0.35	0.91	0.41	-0.24	0.31	-0.88	-0.93	-1.45	-1.53
HMGA1	6	0.44	1.67	1.04	0.04	0.47	0.1	0.59	0.53	-1.4	-1.05	-1.03	-1.4
BCAT1	6	0.53	1.41	1.06	-0.22	0.52	0.25	0.48	0.83	-1.03	-1.11	-0.99	-1.74
MACF1	6	0.77	1.02	1.16	0.06	0.48	0.55	0.49	0.63	-1.34	-0.93	-1.38	-1.51
PDIA3	6	1.08	1.27	0.91	-0.06	0.52	0.2	-0.07	0.95	-1.02	-0.85	-1.23	-1.7
RHOC	6	0.48	1.34	1.38	-0.06	0.14	0.34	0.04	1.06	-1.47	-0.85	-1.33	-1.08
PDAP1	6	0.39	1.61	1.21	0.34	0.34	-0.53	-0.23	0.99	-1.09	-0.37	-0.89	-1.77
SND1	6	1.02	1.31	1.06	0.82	0	-0.19	-0.14	0.8	-1.16	-0.86	-1.04	-1.61
MTHFD1	6	1.05	1.35	0.78	0.77	0.31	-0.15	-0.32	0.9	-1.03	-0.72	-1.41	-1.52
ARAP1	6	0.86	0.2	0.68	0.76	0.51	1.25	0.64	0.3	-1.27	-1.57	-1.14	-1.22
GNA11	6	0.73	0.33	0.55	0.86	0.31	1.6	0.58	0.03	-1.41	-1.19	-1.31	-1.09
MRPS28	6	1.3	-0.11	0.43	0.47	-0.14	1.79	0.44	0.4	-0.99	-1.05	-1.33	-1.21
GTF3C1	6	1.3	-0.35	1.09	0.59	0.15	0.81	0.79	0.5	-1.19	-1.58	-1.1	-0.99
COPB2	6	1.45	-0.27	1.08	0.7	-0.3	1.1	0.6	0.23	-1.02	-1.3	-0.93	-1.36
CCT7	6	1.23	-0.62	1.33	0.34	0.2	0.44	0.81	0.82	-1.27	-1.42	-0.54	-1.32
ITGA5	6	0.91	0.1	0.63	1	0.04	0.64	0.76	0.97	-1.2	-1.78	-0.88	-1.21
NUP153	6	1.11	-0.2	0.8	0.93	-0.1	0.94	0.34	1.04	-1.18	-1.29	-1.52	-0.87
RPS8	6	1.1	-0.33	0.7	0.76	-0.1	0.76	0.2	1.46	-1.68	-1.2	-0.58	-1.11
ERCC4	6	1.29	0.29	0.96	0.55	0	1.28	-0.9	0.75	-0.55	-1.52	-0.87	-1.29
CCT2	6	1.11	0.17	1.17	0.54	-0.55	0.99	0.13	0.98	-0.46	-1.55	-1.22	-1.3
IRGQ	6	0.65	0.74	0.7	0.71	0.35	0.27	0.49	1.33	-1.34	-1.42	-1.16	-1.31
PLEKHO2	6	0.74	0.82	1.14	0.84	0.02	0.07	0.09	1.23	-1.4	-1.43	-1.1	-1.01
GSN	6	1.23	0.82	0.47	0.92	0	0.17	-0.19	1.37	-1.02	-1.23	-1.39	-1.14
ADSS	6	1.04	0.61	0.82	0.94	0.01	0.24	-0.17	1.34	-1.09	-1.32	-1.55	-0.88
PSMC2	6	1.23	0.46	0.67	1.07	-0.38	0.37	-0.17	1.36	-1.27	-1.25	-1.3	-0.8
RIC8A	6	1.39	0.33	0.96	0.71	-0.14	-0.13	-0.46	1.56	-0.59	-1.24	-0.98	-1.42
HEBP1	6	0.8	0.48	1.44	0.69	0	0.21	0.61	0.69	-1.87	-1.2	-1	-0.86
NUFIP2	6	1.12	0.37	0.81	0.23	0.36	0.23	0.7	1.23	-1.43	-1.04	-0.86	-1.69
DDX5	6	0.67	0.45	1.08	0.21	0.4	-0.31	0.86	1.43	-1.54	-1.25	-0.69	-1.3
NEMF	6	0.83	0.32	1.33	0.42	0.34	0.37	0.08	1.27	-1.36	-1.45	-0.78	-1.36
ITGB2	6	0.82	0.45	1.34	0.5	0.43	0.18	0.31	1.08	-1.41	-1.1	-1.17	-1.42
LCP1	6	0.48	0.02	1.52	0.69	0.82	0.19	0.29	0.92	-1.6	-1.05	-0.85	-1.41
AUP1	6	1.27	0.44	0.17	0.86	0.12	-0.47	0.57	1.51	-0.46	-1.15	-1.33	-1.52
SEC61B	6	0.49	0.15	0.62	1.75	0.12	-0.26	0.36	1.16	-1.69	-0.73	-0.54	-1.43
TXNL1	6	0.55	0.28	1.05	0.87	-0.24	0.06	0.45	1.48	-1.62	-1.65	-0.29	-0.93
SMAP2	6	1.77	0.36	0.72	0.45	0.64	0.28	-0.29	0.78	-0.83	-1.06	-1.3	-1.53
MRPS22	6	1.78	0.3	0.06	1	0.76	0.66	-0.86	0.59	-0.84	-1.26	-1.15	-1.02
EIF3D	6	1.45	0.6	0.32	0.89	0.29	0.89	-0.66	0.85	-0.88	-0.98	-1.35	-1.43
EIF6	6	1.56	0.38	-0.39	0.63	0.7	1.02	-0.58	0.95	-0.63	-1.19	-1.56	-0.91
ZMPSTE24	6	1.38	0.34	0.7	1.24	0.19	0.72	0.07	0.1	-0.69	-1.87	-1.28	-0.89
MFF	6	1.31	0.38	0.27	1.48	-0.23	0.79	-0.62	0.63	-0.47	-1.13	-1.92	-0.5
EMC7	6	1.76	1.01	0.3	0.29	0.13	0.64	-0.65	0.37	-0.97	0.21	-1.48	-1.59
COX20	6	1.69	1.02	0.02	0.51	0.85	0.13	-0.74	0.43	-0.72	-0.08	-1.38	-1.71
GIT2	6	1.68	1.2	0.45	0.37	-0.22	0.65	-0.35	0.51	-0.55	-0.75	-1.8	-1.2
PLIN3	6	1.4	1.67	0.53	0.44	-0.66	0.44	-0.29	0.52	-0.76	-0.47	-1.59	-1.22
CHP1	6	1.33	1.21	0.37	0.61	-0.68	0.71	-0.4	1.15	-0.96	-0.89	-1.45	-1
STOML2	6	1.82	1.23	-0.37	0.69	-0.51	0.57	-0.26	0.79	-0.67	-0.85	-1.41	-1.05
FUBP3	6	1.33	1.2	0.51	-0.18	0.02	1.05	-0.57	0.71	-0.5	-0.39	-1.34	-1.84
PDIA4	6	1.26	1.2	0.26	0.31	0.4	0.27	-0.43	1.27	-0.61	-0.92	-1.62	-1.39
PCYT1A	6	1.81	1.03	-0.02	-0.08	0.15	0.68	-0.97	1.1	-0.42	-0.72	-1.37	-1.2
SLC27A4	6	0.22	0.79	2.09	1.03	-0.54	-0.59	-0.65	0.9	-1.07	-0.37	-1.11	-0.71
FAM195B; MCRIP1	6	0.15	1.08	1.53	0.7	-0.3	0.75	0.24	0.34	-1.86	-0.39	-1	-1.25
GNS	6	-0.04	1.27	1.48	0.88	0.18	-0.1	-0.5	0.82	-1.51	-0.39	-0.39	-1.69
AGAP3	6	0.82	0.84	0.18	0.8	1.93	-0.07	-0.27	0.18	-1.06	-0.83	-1.5	-1.01
TNS3	6	0.6	1.07	0.25	0.31	1.56	0.89	-0.24	0.34	-1.24	-0.76	-1.36	-1.41
BID	6	0.82	1.48	-0.03	0.45	1.25	0.57	-0.76	0.51	-1.04	-0.52	-1.58	-1.16
PTPRJ	6	0.65	0.97	0.43	-0.39	1.8	0.28	0	0.74	-1.25	-0.56	-1.23	-1.44
CDV3	6	0.71	1.41	0.26	-0.13	1.29	0.23	0.05	0.83	-1.34	-0.48	-1.44	-1.39
SERPINB8	6	0.45	1.1	0.71	0.13	1.49	0.1	0.14	0.45	-1.46	-0.15	-1.28	-1.69
HMHA1; ARHGAP45	6	0.11	1.38	0.03	-0.32	2.22	0.11	0.24	0.19	-0.9	-0.9	-1.09	-1.07
PPP2R1B	6	-0.15	1.4	-0.12	0.36	1.78	0.51	-0.36	0.8	-1.08	-1.39	-0.98	-0.77
MGST3	6	0.68	0.73	-0.22	0.57	1.36	1.06	0.1	0.5	-0.54	-1.28	-1.54	-1.45
MESDC2; MESD	6	1.34	0.93	-0.3	0.46	0.76	0.58	-0.03	0.56	0.05	-0.89	-1.62	-1.84
TAP1	6	0.86	0.82	-0.78	0.52	1.45	0.48	-0.17	1.09	-0.98	-0.44	-1.37	-1.47
PLOD3	6	0.35	1.06	-0.28	0.83	0.88	1.02	-0.2	1.08	-1.17	-0.7	-1.5	-1.37
NOB1	6	0.48	1.6	-0.68	-0.2	1.14	1.29	-0.75	0.58	-0.8	-0.46	-1.63	-0.58
[truncated: 1,626 more rows]
